# Supplementary material for: What an rRNA Secondary Structure Tells about Phylogeny of Fungi in Ascomycota with Emphasis on Evolution of Major Types of Ascus
Source: PLoS One. 2012 Oct 26;7(10):e47546. doi: 10.1371/journal.pone.0047546 (PMC3482189; doi:10.1371/journal.pone.0047546)
Supplement: Appendix S1 — Alignments of nucleotide sequences. (TXT) [file pone.0047546.s001.txt]

Acervus              -----------------------------------------------------caugucuaaguauaagc-aacu-ugua-cug-ugaaacugcg-aauggcucauuaaaucaguuaucguuuauuug-auu-guaac-uuu-acuac-uugg-auaaccgugguaauucuagagcuaauacaugcugaaaaucccgac--uucaggaagggauguauuuauuagauaa-aaaaccaaugccuuuc--ggggc------ucuuuggugauucaugauaacuucgcgaaucgcguggccuugcgccggcgauguuucauucaaauuucugcccuauca-acuuacgacgguaggauaguggccuaccguggugucaacggguaacggggaauuaggguucuauuccggagagggagccugagaaacggcuaccacauccaaggaaggcagcaggcgcgcaaauuacccaaucccaacuccucggggagguagugacaauaaauacugaugcagggccuuuaggggu-cuuguaauuggaaugaguacaauuu-aaauccauuaacgaggaacaa-uu-ggagggcaagucuggugccagcag-ccgcgguaauuccagcuccaauagcguauauuaaaguug-uugcaguuaaaaagcucguaguug-aaccuugggccu--------gggcgaccgguccgc-cucaccgcgu-gu-acugg----gagc-cuggg---ccuuuccuucuggcgaac--cu-caugcccuuuauuggguguguugg-caaaccagg-acuuuuacuuugaaaaaauuagaguguucaaagcaggc---auu-ugcucgaauacauuagcauggaauaauagaauaggacg-ugcgguucuauuuuguugguuucuaggacugccguaaugauuaauagggauagucgggggcauccguauucaauugucagaggugaaauucuuggauuuauugaagacgaacuacugcgaaagcauuug-ccaaggauguuuucauuaaucag-gaacgaaaguugagggaucgaagacgaucagauaccgucguagucucaaccauaaacuaugccgacuaggggucgggcgauguu---uuuu-uaugacucgcucggaaccuuacgagaaaucaaagucuuuggguucuggggggaguau-ggucgcaaggcugaaacuuaaaggaauugacggaagggcaccacca-ggaguggagccugcggcuuaauuugacucaacacggggaaacucaccagguccagacacauuaaggauugacagauugagagcucuuucuugaucaugugggugguggugcauggccg-uucuuaguugguggagugauuugucugcuuaauugcgauaacgaacgagaccuuaaccugcuaaauagcccggccc-gc---uuuugcgaguug-------------------cuggcuucuuagagggacuaucggauuuc-aagucgauggaaguuugaggcaauaacagguc-ugugaugcccuuag-auguucugggccgcacgcgc-gcuacacugacagagccaacgaguaca-------------------ucaccuuggccggaaggucuggguaaucuuguuaaacucugucgugcuggggauagagcauugcaauuauugcucuucaacgaggaauuccuaguaagcguaagucaucagcuugcguugauuacgucccugcccuuuguacacaccgcccgucgcuacuaccgauugaaugccu-cagugaguccuucggaucgg-ccuguccauguuggaaacggcuaag-acgggucgcaaaguugggcaaauuugggcauuuagaggaaguaaa-------------------------------------------------------------------------------------------------------------------------------------------------------------------------------------------------------------------------------------------------------------------------------caacagggauug--cuuaguaacugcgagugaagcggcaaaagcucaaauuugaaaucuggc--acc-uu---u--ggug-uccgaguuguaauuagaagggguau-cuucgga-gcuggcg---cuguucuaaguuccuugga-acaggacgucacagagggugagaaucccgugccuggauggcuguccagcuccaugugaagugccuccaacgagucg-aguuguuugggaaugcagcucaaaau-gggugguaaauuu-caucuaaagcuaaauauugg-cgagagaccga---uagcgcacaaguagaguga-ucgaaagaugaaaagcac-uuugaaaaga-gaguuaaaaaguacguga-aauuguugaaa-gggaagcgcuuga-gaccagac-ucgguug--auggugaucagcu-g-ugcuuu-u---gugcggugcacuug-ccauug--accgggccagcaucgguuuu-ggcggugggaaaaagacu-ugaggaauguggcuu--c----uggc----aacaggagug---uuauagccucaggugcaaugccaccugcugagaccga-ggaccgc------------------ggaugc-uggcguaauggucuuaagcggcccgucuugaaacacggaccaaggagucuaacaucuaugcgaguguuugggu-ggaaaa-cccuugc-gcguaaugaaagugaacggaggugggaa-ccuuuua----------ccgggugca-ccaucgacc--gauccuga----ugucuu---cggauggauuugaguaggagcauagcuguugggacccg-aaagauggugaacuaugccugaauagggugaagccagaggaaacucugguggaggcucgcagcgguucugacgugcaaaucgaucgucaaauuuggguauaggggcgaaagacuaaucgaaccaucuaguagcugguuccugucgaaguuucccucaggauagcaguaacga-----auucaguuuuaugagguaaagcgaaugauuagaggccuuggggu-ugaaacaaccuuaaccuauucu-------------------------------------------------------------------------------------------------------------------------------------------------------------------------------------------------------------------------------------------------------------------------------------------------------------------------------------------------------------------------------------------------------------------------------------------
Ascocoryne           --------------------------------------------------augcaugucuaaguauaagc-aauc-uaua-cgg-ugaaacugcg-aauggcucauuaaaucaguuaucguuuauuug-aua-guacc--uu-acuac-uugg-auaaccgugguaauucuagagcuaauacaugcuaaaaaccccgac--uuc-ggaagggguguauuuauuagauaa-aaaaccaaugcccucc--ggggc------ucacuggugauucaugauaacuuaacgaaucgcauggccuugugccggcgaugguucauucaaauuucugcccuauca-acuuucgauuguaagguauuggcuuacaaugguuucaacggguaacggggaauuaggguucuauuccggagagggagccugagaaacggcuaccacauccaaggaaggcagcaggcgcgcaaauuacccaaucccga---cacggggagguagugacaauaaauacugauacagggcucuuuugggu-cuuguaauuggaaugaguacaauuu-aaaucccuuaacgaggaacaa-uu-ggagggcaagucuggugccagcag-ccgcgguaa-uccagcuccaauagcguauauuaaaguug-uugcaguuaaaaagcucguaguug-aaccuugggccu--------gguuggucgguccgc-cucaccgcgu-gc-acuga---uccga-ccggg---ccuuuccuucuggggagc--cg-caugcccuucacugggugugucgg-ggaaccagg-acuuuuacuuugaaaaaauuagaguguucaaagcaggc---cua-ugcucgaauacauuagcauggaauaauagaauaggacg-ugugguucuauuuuguugguuucuaggaccgccguaaugauuaauagggauagucgggggcaucaguauucaauugucagaggugaaauucuuggauuuauugaagacuaacuacugcgaaagcauuug-ccaaggauguuuucauuaaucagugaacgaaaguuaggggaucgaagacgaucagauaccgucguagucuuaaccauaaacuaugccgacuagggaucgggcgauguua--ucuu-uuugacucgcucggcaccuuacgagaaaucaaagucuuuggguucuggggggaguau-ggucgcaaggcugaaacuuaaagaaauugacggaagggcaccacca-ggaguggagccugcggcuuaauuugacucaacacggggaaacucaccagguccagacacaauaaggauugacagauugagagcucuuucuugauuuugugggugguggugcauggccg-uucuuaguugguggagugauuugucugcuuaauugcgauaacgaacgagaccuuaaccugcuaaauagccaggcua-gc---uuuggcuggucg-------------------ccggcuucuuagagggacuaucgg--cuc-aagccgauggaaguuugaggcaauaacagguc-ugugaugcccuuag-auguucugggccgcacgcgc-gcuacacugacagagccaacgaguuuc-------------------uu-ccuugaccgaaaggccuggguaaucuuguuaaacucugucgugcuggggauagagcauugcaauuauugcucuucaacgaggaauuccuaguaagcgcaagucaucagcuugcgcugauuacgucccugcccuuuguacacaccgcccgucgcuacuaccgauugaauggcu-cagugaggcuuucggacugc-cccagggagaguggcaacacucacc-caggggcggaaaguuguucaaacucggucauuuagaggaaguaaa-------------------------------------------------------------------------------------------------------------------------------------------------------------------------------------------------------------------------------------------------------------------------------------------------------------------------------auuugaaaucuggc--ucu-uu---c--agag-uccgaguuguaauuuguagaagaug-cuucggg-ugcggcc---ccagucuaaguuccuugga-agaggacgucauagagggugagaaucccguaugugaccaggugcccgcgcccaugugaagcucuuucgacgagucg-aguuguuugggaaugcagcucuaaau-gggugguauauuu-caucuaaagcuaaauauugg-ccagagaccga---uagcgcacaaguagaguga-ucgaaagaugaaaagcac-uuuggaaaga-gaguuaaacaguacguga-aauuguugaaa-gggaagcgcuugc-aaucagac-uugcgug--ccgucgaucaucc-c-agguuc-u---ccuaggugcacucg-gcggcg--cucaggccagcaucgguucu-gguggugggauaaaggcc-uugggaauguagcuc--c----uuuc----g--gggagug---uuauagcccucggugcaaugccgccuaccgggaccga-ggaccgc------------------ggaugc-uggcguaaugguuguaagcgacccgucuugaaacacggaccaaggagucuaacaucuaugcgaguguuugggu-gucaaa-cccauac-gcguaaugaaagugaacggagcuaagaa-cccuuu-----------a-gggugca-uuagcgacc--gauccuga----ugucuu---cggacggauuugaguacgagcauagcuguugggacccg-aaagauggugaacuaugccugaauagggugaagccagaggaaacucugguggaggcucgcagcgguucugacgugcaaaucgaucgucaaauuugggcauaggggcgaaagacuaaucgaaccaucuaguagcugguuccugccgaaguuucccucaggauagcaguguuga-----auucaguuuuaugagguaaagcgaaugauuagaggccuuggggu-ugaaacaaccuuaaccuauucucaaacuuuaaauauguaagaagucc-uuguuacuuaauugaacguggacauucgaauguaccaacacuagugggccauuuuugguaagcagaacuggcgaugcgggaugaaccgaacgugaaguuaaggugccggaau-cuacgcucau-cagacaccacaaaagg-uguuaguucaucuagacagcagga-cgguggcca-uggaagucggaa--uccgcuaaggaauguguaacaacucaccug-ccgaaugaacuagcccugaaaauggau-ggcgc-uuaagc-guaguacccauacuucac--cgccaggguaga-aacgaugcccu--ggcgaguaggcaggc------------------------------------------------------------------------------
Aspergillus          -------------------------------------------------caugcaugucuaaguauaagc-aauu-ugua-cug-ugaaacugcg-aauggcucauuaaaucaguuaucguuuauuug-aua-guacc--uu-acuac-augg-auaccugugguaauucuagagcuaauacaugcuaaaaaccccaac--uuc-ggaagggguguauuuauuagauaa-aaaaccaacgcccuuc--ggggc------ucccuggggaaucacaauaacuaagcgcaucgcauggccuugcgccggcgaugguucauucaaauuucugcccuauca-acuuucgaugguaagauaguggcuuaccaugguggcaacggguaacggggaauuaggguucgauuccggagagggagccugagaaacggcuaccacauccaaggaaggcagcaggcgcgcaaauuacccaaucccga---cacggggagguagugacaauaaauacugauacggggcucuuuugggu-cucguaauuggaaugaguacaaucu-aaaucccuuaacgaggaacaa-uu-ggagggcaagucuggucccagcag-ccgcgguaauuccagcuccaauagcguauauuaaaguug-uugcaguuaaaaagcucguaguug-aaccuugggucu--------ggcugaccgguccgc-cucaccgcga-gu-acugg---uucgg-cugga---ccuuuccuucuggggaac--cu-cauggccuucacuggcugugg-gg-ggaaccagg-acuuuuacugugaaaaaauuagaguguucaaagcaggc---cuu-ugcucgaauacauuagcauggaauaauagaauaggacg-ugcgguucuauuuuguugguuucuaggaccgccguaaugauuaauagggauagucgggggcgucaguauucagcugucagaggugaaauucuuggauuugcugaagacuaacuacugcgaaagcauucg-ccaaggauguuuucauuaaucagggaacgaaaguuaggggaucgaagacgaucagauaccgucguagucuuaaccauaaacuaugccgacuagggaucgggcgguguuu--cuau-aaugacccgcucggcaccuuacgagaaaucaaaguuuuuggguucuggggggaguau-ggucgcaaggcugaaacuuaaagaaauugacggaagggcaccacaa-ggcguggagccugcggcuuaauuugacucaacacggggaaacucaccagguccagacaaaauaaggauugacagauugagagcucuuucuugaucuuuuggaugguggugcauggccg-uucuuaguugguggagugauuugucugcuuaauugcgauaacgaacgagaccucguccc-uuaaauagcccggucc-gc---auuugcgggccg-------------------cuggcuucuuagggggacuaucgg--cuu-aagccgauggaagugcgcggcaauaacagguc-ugugaugcccuuag-auguucugggccgcacgcgc-gcuacacugacaggggcagcgaguaca-------------------ucaccuuggccgagagguccggguaaucuuguuaaacccugucgugcuggggauagagcauugcaauuauugcucuucaacgaggaaugccuaguaggcgcgagucaucagcucgugccgauuacgucccugcccuuuguacacaccgcccgucgcuacuaccgauugaauggcu-uggugaggccuucggacugg-cuccaggggguuggcaacgaccccc-cagagccggaaaguuggucaaaccuggucauuuagaggaaguaaa----------------------------------------------------------------------------------------------------------------------------------------------------------------------------------------------------------------------------------------------------------------------------aaccaaccgggauug-ccccaguaacggcgagugaagcggcaagagcucaaauuugaaaucuggc--ccc-uc---c--gggg-uccgaguuguaauuugcagaggaug-cuucggg-ugcggcc---ccugucuaagugcccugga-acgggccgucagagagggugagaaucccgucuugggcagggugcccgugcccgugugaagcuccuucgacgagucg-aguuguuugggaaugcagcucuaaau-gggugguaaauuu-caucuaaagcuaaauaccgg-ccggagaccga---uagcgcacaaguagaguga-ucgaaagaugaaaagcac-uuugaaaaga-gaguuaaacagcacguga-aauuguugaaa-gggaagcgcuugc-gaccagac-ucggccu--cggg-guucagcc-a-gcauucgu----gcugguguacuuc-cccggg--gccgggccagcgucgguucg-ggcggccggucaaaggcc-ccaggaauguaucgu--c----cucc----g--ggacguc---uuauagccuggggugcaaugcggccagccuggaccga-ggaacgc------------------ggacgc-uggcguaaugguugcaaacgacccgucuugaaacacggaccaaggagucuaacaucuacgcgaguguucgggu-gucaaa-cccguac-gcgcagugaaagcgaacggaggugggag-ccccuuu----------g-gggcgca-ccaucgacc--gauccuga----ugucuu---cggauggauuugaguacgagcguagcuguggggacccg-aaagauggugaacuaugccugaauagggcgaagccagaggaaacucugguggaggcucgcagcgguucugacgugcaaaucgaucgucaaauuuggguauaggggcgaaagacuaaucgaaccaucugguagcugguuccugccgaaguuucccucaggauagcaguaacgc---g-gaucaguuuuauga-guaaagcgaaugauuagaggcauuggggu-ugaaacaaccuuaaccuauucucaaacuuuaaauauguaagaagcgc-uuguugcuuaguugaacgugcgcauuagaauggagcguuacuagugggccauuuuugguaagcagaacuggcgaugcgggaugaaccgaacgcgagguuaaggugccggaa--------------------------------------------------------------------------------------------------------------------------------------------------------------------------------------------------------------------------------------------------------------------------------------------------
Botryosphaeria       -------------------------------------------------caugcaugucuaaguauaagc-aauc-uaua-cug-ugaaacugcg-aauggcucauuaaaucaguuaucguuuauuug-aua-guacc--uu-acuac-uugg-auaaccgugguaauucuagagcuaauacaugcuaaaaaccccgac--uuc-ggaagggguguauuuauuagauaa-aaaaccaaugcccuuc--ggggc------uccuuggugauucaugauaacuuaacgaaucgcauggccuugcgccggcgaugguucauucaaauuucugcccuauca-acuuucgaugguaggauaguggccuaccaugguaucaacggguaacggggaauuaggguucuauuccggagagggagccugagaaacggcuaccacauccaaggaaggcagcaggcgcgcaaauuacccaaucccga---cacggggagguagugacaauaaauacugauacagggcucuuuugggu-cuuguaauuggaaugaguacaauuu-aaauaccuuaacgaggaacaa-uu-ggagggcaagucuggugccagcag-ccgcgguaauuccagcuccaauagcguauauuaaaguug-uugcaguuaaaaagcucguaguug-aaccuugggccu--------ggcuggccgguccgc-cucaccgcgu-gu-acugg---uccgg-ccggg---ccuuuccuucuggggauc--cu-caugcccuucacugggugugcugg-ggaaccagg-acuuuuacuuugaaaaaauuagaguguucaaagcaggc---cuu-ugcucgaauacauuagcauggaauaauagaauaggacg-ugcgguccuauuuuguugguuucuaggaccgccguaaugauuaauagggauagucgggggcaucaguauucaauugucagaggugaaauucuuggauuuauugaagacuaacuacugcgaaagcauuug-ccaaggauguuuucauuaaucagugaacgaaaguuaggggaucgaagacgaucagauaccgucguagucuuaaccguaaacuaugccgacuagggaucgggcgauguua--uucu-uuugacucgcucggcaccuuacgagaaaucaaagucuuuggguucuggggggaguau-ggucgcaaggcugaaacuuaaagaaauugacggaagggcaccacca-ggcguggagccugcggcuuaauuugacucaacacggggaaacucaccagguccagacacaguaaggauugacagauugagagcucuuucuugauuuugugggugguggugcauggccg-uucuuaguugguggagugauuugucugcuuaauugcgauaacgaacgagaccuuaaccugcuaaauagccaggccc-gc---uuuggcgggucg-------------------ccggcuucuuagagggacuaucgg--cuc-aagccgauggaaguuugaggcaauaacagguc-uguuaugcccuuag-auguucugggccgcacgcgc-gcuacacugacagagccaacgaguuua-------------------cuaccuuggccggaaggucuggguaaucuuguuaaacucugucgugcuggggauagagcauugcaauuauugcucuucaacgaggaaugccuaguaagcgcaugucaucagcaugcguugauuacgucccugcccuuuguacacaccgcccgucgcuacuaccgauugaauggcu-uagugaggccuucggacugg-cucagggaggucggcaacgaccacc-cagagccggaaaguucgucaaacuacgucauuuagaggaaguaaa----------------------------------------------------------------------------------------------------------------------------------------------------------------------------------------------------------------------------------------------------------------------------aaccaacagggauug--cuuaguaacggcgagugaagcggcaacagcucaaauuugaaagcuggc--ccu-uu---u--aggg-uccgcguuguaauuuguagaggaug-auucggc-gagggcu---cccgccuaaguccccugga-acggggcgucauagagggugagaaucccguaugcggugggcugccuu-agccaugugaaucuccuucgacgagucg-aguuguuugggaaugcagcucuaaau-gggagguaaauuu-cuucuaaagcuaaauaccgg-ccagagaccga---uagcgcacaaguagaguga-ucgaaagaugaaaagcac-uuuggaaaga-gaguuaaaaaguacguga-aauuguugaaa-gggaagcgcuugc-aaccagac-uuguccg--caguugcucagcc-g-gucucc-u---gaccggcguacucu-ucugcg--gccaggccagcaucaguucg-ggcggucggauaaagacc-ucgggaauguagcuc--c----ucuc----g--gggagug---uuauagcccgggguggaaugcggccagccuggacuga-ggaucuc------------------ggaugc-uggcguaaugguuguaagcggcccgucuugaaacacggaccaaggagucuaacaucuaugcgaguguuugggu-gucaaa-cccauac-gcguaaugaaagugaacggaggugggaa-cccgca-----------a-gggcgca-ccaucggcc--gauccuga----ugucuu---cggauggauuugagcaagagcauagcuguugggacccg-aaagauggugaacuaugccugaauagggugaagccagaggaaacucugguggaggcucgcagcgguucugacgugcaaaucgaucgucaaauuuggguauaggggcgaaagacuaaucgaaccaucuaguagcugguuccugccgaaguuucccucaggauagcaguaacgu-----auucaguuuuaugagg-aaagcgaaugauuagaggccuuggggc-ugaaacagccuuaaccuauucucaaacuuuaaauauguaagaagucc-uuguuacuuaguugaacguggac--uugaauguacc-uuacuagugggccauuuuugguaagcagaacug--gaugcgggaugaaccgaacgcgauguuaag--gccggaau-gcacgcucau-cagacaccacaaaagg-uguuaguucaucuagacagcagga-cgguggcca-uggaagucggaa--uccgcuaaggaguguguaacaacucaccug-ccgaaugaacuagcccugaaaauggau-ggcgc-ucaagc-gugcuacccauacaucgc--cgccaggguaga-uacgaugcccu--ggcgaguaggcaggc---guggaggcccgug---------acgaagc----------------------------------------------
Bulgaria             -------------------------------------------------caugcaugucuaaguauaagc-aauc-uaua-cug-ugaaacugcg-aauggcucauuaaaucaguuaucguuuauuug-aua-guacc--uu-acuac-uugg-auaaccgugguaauucuagagcuaauacaugcuaaaaaccucgac--uuc-ggaagggguguauuuauuagauaa-aaaaccaaugcccuuc--ggggc------uccuuggugauucauaauaacucaacgaaucgcauggccuugugccggcgaugguucauucaaauuucugcccuauca-acuuucgaugguaggauaguggccuaccaugguuucaacggguaacggggaauuaggguucuauuccggagagggagccugagaaacggcuaccacauccaaggaaggcagcaggcgcgcaaauuacccaaucccga---cacggggagguagugacaauaaauacugauacagggcucuuuugggu-cuuguaauuggaaugaguacaauuu-aaaucccuuaacgaggaacaa-uu-ggagggcaagucuggugccagcag-ccgcgguaauuccagcuccaauagcguauauuaaaguug-uugcaguuaaaaagcucguaguug-aaccuugggccu--------ggcuggccgguccgc-cucaccgcgu-gc-acugg---uccgg-ccggg---ccuuuccuucuggggagc--cg-caugcccuucacugggugugucgg-ggaaccagg-acuuuuacuuugaaaaaauuagaguguucaaagcaggc---cua-ugcucgaauacauuagcauggaauaauagaauaggacg-ugugguucuauuuuguugguuucuaggaccgccguaaugauuaauagggauagucgggggcaucaguauucaauugucagaggugaaauucuuggauuuauugaagacuaacuacugcgaaagcauuug-ccaaggauguuuucauuaaucagugaacgaaaguuaggggaucgaagacgaucagauaccgucguagucuuaaccauaaacuaugccgacuagggaucgggcgauguua--ucuu-uuugacucgcucggcaccuuacgagaaaucaaagucuuuggguucuggggggaguau-ggucgcaaggcugaaacuuaaagaaauugacggaagggcaccacca-ggaguggagccugcggcuuaauuugacucaacacggggaaacucaccagguccagacacaauaaggauugacagauugagagcucuuucuugauuuugugggugguggugcauggccg-uucuuaguugguggagugauuugucugcuuaauugcgauaacgaacgagaccuuaaccugcuaaauagcccggcua-gc---uuuggcuggucg-------------------cuggcuucuuagagggacuaucgg--cuc-aagccgauggaaguuugaggcaauaacagguc-ugugaugcccuuag-auguucugggccgcacgcgc-gcuacacugacagagccaacgaguuca-------------------ucaccuuggccgaaaggucuggguaaucuuguuaaacucugucgugcuggggauagagcauugcaauuauugcucuucaacgaggaauuccuaguaagcgcaagucaucagcuugcgcugauuacgucccugcccuuuguacacaccgcccgucgcuacuaccgauugaauggcu-aagugagacuuucggacugg-cucagaaaggucggcaacgaccauu-cagagcuggaaaguuguucaaacuuggucauuuagaggaaguaaa----------------------------------------------------------------------------------------------------------------------------------------------------------------------------------------------------------------------------------------------------------------------------aaccaacagggauug-ccucaguaacggcgagugaagcggcaacagcucaaauuugaaaucuggc--ccu-uu---c--aggg-uccgaguuguaauuuguagaggaug-uuucggg-cguggcu---ccggucuaaguuccuugga-acaggacgucauagagggugagaaucccguaugugacugguagccuaugcccaugugaaacuccuucgacgagucg-aguuguuugggaaugcagcucaaaau-gggugguaaauuu-caucuaaagcuaaauauugg-ccagagaccga---uagcgcacaaguagaguga-ucgaaagaugaaaagcac-uuuggaaaga-gaguuaaacaguacguga-aauuguugaaa-gggaagcgcuugc-aaccagac-uugcacg--uggccgaucaacc-g-guguuc-u---caccggugcacucg-guugcg--uucaggccagcaucgguuuc-gacgguuggauaaaggcc-ccgggaauguagcuu--c----uuuc----g--gggagug---uuauagcccggggugcaaugcagccuguugggaccga-ggaccgc------------------ggaugc-uggcguaaugguuguaagcgacccgucuugaaacacggaccaaggagucuaacaucuaugcgaguguuugggu-gucaaa-cccauac-gcguaaugaaagugaacggaggugagaa-cccuua-----------a-gggugca-ucaucgacc--gauccuga----ugucuu---cggauggauuugaguaagagcauagcuguugggacccg-aaagauggugaacuaugccugaauagggugaagccagaggaaacucugguggaggcucgcagcgguucugacgugcaaaucgaucgucaaauuuggguauaggggcgaaagacuaaucgaaccaucuaguagcugguuccugccgaaguuucccucaggauagcaguguuga-----auucaguuuuaugagguaaagcgaaugauuagaggccuuggggg-ugaaacacccuuaaccuauucucaaacuuuaaauauguaagaagucc-uuguuacuuaauugaacgu-gacauucgaauguaccaacacuagugggccauuuuugguaagcagaacuggcgaugcgggaugaaccgaacgugaaguuaaggugccggaau-auacgcucau-cagacaccacaaaagg-uguuaguucaucuagacagcagga-cgguggcca-uggaagucggaa--uccgcuaaggaguguguaacaacucaccug-ccgaaugaacuagcccugaaaauggau-ggcgc-uuaagc-guauuacccauacuucac--cgccaggguaga-aacgaugcccu--ggcgaguaggcaggc---gugggg---------------------------------------------------------------------
Caespitotheca        -------------------------------------------------caugcauguuuaaguauaagc-cauu-uaua-ccg-ugaaacugcg-aauggcucauuaaaucaguuaucguuuauuug-aua-guacc--uu-acuac-uugg-auaaccgugguaauucuagagcuaauacaugcuaaaaaccccgac--uuc-ggaagggguguauuuauuagauaa-aaaaccaaugcccuuc--ggggc------uccuuggugauucauaauaacuuaacgaaucgcauggccuugugccggcgaugguucauucaaauuucugcccuauca-acuuucgaugguaguauaugggacuaccaugguuucaacggguaacggggaauuaggguucuauuccggagagggagccugagaaacggcuaccacauccaaggaaggcagcaggcgcgcaaauuacccaaucccga---cacggggagguagugacaauaaauacugauacagggcucuuuugggu-cuuguaauuggaaugaguacaauuu--aaucccuuaacgaggaacaa-uu-ggagggcaaguguggugccagcag-ccgcgguaauuccagcuccaauagcguauauuaaaguug-uugcaguuaaaaagcucguaguug-aaccuugggccu--------ggcuggccgguccgc-cucaucgcgu-gc-acugg---uccgg-ccggg---ccuuuccuccuggagagc--cg-caugcccuucacugggugugucgg-ggaaccagg-acuuuuacuuugaaaaaauuagaguguucaaagcaggc---cua-ugcucgaauacauuagcauggaauaauagaauaggacg-ugugguucuauuuuguugguuucucggaccgccguaaugauuaauagggauagucgggggcaucaguauucaauugucagaggugaaauucuuggauuuauugaagacuaacuacugcgaaagcauuug-ccaaggauguuuucauuaaucagugaacgaaaguuaggggaucgaagacgaucagauaccgucguagucuuaaccauaaacuaugccgacuagggaucgggcgauguuauuuuuu-uuugacucgcucggcaccuuacgagaaaucaaagucuuuggguucuggggggaguau-ggucgcaaggcugaaacuuaaagaaauugacggaagggcaccacca-ggaguggagccugcggcuuaauuugacucaacacggggaaacucaccagguccagacacaauaaggauugacagauugagagcucuuucuugauuuugugggugguggugcauggccg-uucuuaguugguggagugauuugucugcuuaauugcgauaacgaacgagaccuuaaccugcuaauuagccaggcua-gc---cuuggcuggucg-------------------ccggcuucuuagagggacuaucgg--cuc-aagccgauggaaguuugaggcaauaacagguc-ugugaugcccuuag-auguucugggccgcacgcgc-gcuacacugacagagccaacgaguauc-------------------uu-ccuuguucgagagaucuggguaaucuuguuaaacucugucgugcuggggauagagcauugcaauuauugcucuucaacgaggaauuccuaguaagcgcaagucaucagcuugcgcugauuacgucccugcccuuuguacacaccgcccgucgcuacuaccgauugaauggcu-aagugaggcuuucggacugg-ccuagggugaguggcgacgcucgcc-cagggccggaaaguuguccaaacuuggucauuuagaggaaguaaa----------------------------------------------------------------------------------------------------------------------------------------------------------------------------------------------------------------------------------------------------------------------------aaccaacagggauua-ccuuaguaacggcgagugaagcgguaacagcucaaauuugaaaucuggu--cugucg---u--cagg-cccgaguuguaauuuguagaagaug-cuuuggg-cgcgggc---ccggccuaaguuccuugga-acgggacgucauagagggugagaaucccguaugcggcugg-ugcucgugcccggguaaagcucuuucgacgagucg-aguuguuugggaaugcagcucaaaau-gggugguauauuu-caucuaaagcuaaauauugg-ccagagaccga---uagcgcacaaguagaguga-ucgaaagaugaaaagcac-uuuggaaaga-gaguuaaacaguacguga-aauuguugaaa-gggaagcgcuugc-aaccagac-uugggcg--cuaccgaucaccc-a-gaguucug---cucuggugcacucg-guagcg--uacaggccagcaucgguucg-ggcggucggacaagggcc-guaggaauguaucuc--u----cccucacgg--aagagua---uuauagccuacggcgccauacggccugccuggaccga-ggaccgc------------------ggaugc-uggcguaaugauuguaagcgacccgucuugaaacacggaccaaggagucuaacaucuaugcgaguguuugggc-guugaaacccauac-gcgaaaugaaagugaacguaggugagaa-ccccguc--------aaacgggugca-ucaucgacc--gauccuga----ugucuu---cggauggauuugaguaggagcauagcuguugggacccg-aaagauggugaacuaugccugaauagggugaagccagaggaaacucugguggaggcucgcagcgguucugacgugcaaaucgaucgucaaa-uuggguauaggggc-------------------------------------------------------------------------------------------------------------------------------------------------------------------------------------------------------------------------------------------------------------------------------------------------------------------------------------------------------------------------------------------------------------------------------------------------------------------------------------------------------------------------------------------------------------------------------------
Candida              -------------------------------------------------caugcaugucuaaguauaagc-aauu-uaua-cag-ugaaacugcg-aauggcucauuaaaucaguuaucguuuauuug-aua-guucc--uuuacuac-augguauaacugugguaauucuagagcuaauacaugcuuaaaaucucgaccucuu-ggaagagauguauuuauuagauaa-aaaaucaaugucuuc----ggac------uuuuugaugauucauaauaacuuuucgaaucgcauggccuugugcuggcgaugguucauucaaauuucugcccuauca-acuuucgaugguaggauaguggccuaccaugguuucaacggguaacggggaauaaggguucgauuccggagagggagccugagaaacggcuaccacauccaaggaaggcagcaggcgcgcaaauuacccaauccuga---cacagggagguagugacaauaaauaacgauacagggcccauucgggu-cuuguaauuggaaugaguacaaugu-aaauaccuuaacgaggaacaa-uu-ggagggcaagucuggugccagcagcccgcgguaauuccagcuccaauagcguauauuaaaguug-uugcaguuaaaaagcucguaguug-aacuuugggucu--------ggguggccgguccga-uuu-uuucgu-gu-acuggaa-ugcac-ccggg---ccuuuccuucuggcuaac--cc-caaguccuu---guggcuuggcgg-cgaaccagg-acuuuuacuuugaaaaaauuagaguguucaaagcaggc---guauugcucgaauauauuagcauggaauaauggaauaggacg-uuugguucuauuuuguugguuucuaggaccaucguaaugauuaauagggacggucgggggcaucaguauucaauugucagaggugaaauucuuggauuuauugaagacuaacuacugcgaaagcauuug-ccaaggacguuuucauuaaucaa-gaacgaaaguuaggggaucgaagaugaucagauaccgucguagucuuaaccauaaacuaugccgacuagggaucgggugguguuu--uuuu-agugacccacucggcaccuuacgagaaaucaaagucuuuggguucuggggggaguau-ggucgcaaggcugaaacuuaaaggaauugacggaagggcaccacca-ggaguggagccugcggcuuaauuugacucaacacggggaaacucaccagguccagacacaauaaggauugacagauugagagcucuuucuugauuuugugggugguggugcauggccg-uucuuaguugguggagugauuugucugcuuaauugcgauaacgaacgagaccuuaaccuacuaaauaguggugcua-gc---auuugcugguug-------------------uccacuucuuagagggacuaucgg--uuucaagccgauggaaguuugaggcaauaacagguc-ugugaugcccuuag-acguucugggccgcacgcgc-gcuacacugacggagccagcgagucua---------------------accuuggccgagaggucuugguaaucuugugaaacuccgucgugcuggggauagagcauuguaauuauugcucuucaacgaggaauuccuaguaagcgcaagucaucagcuugcguugauuacgucccugcccuuuguacacaccg-ccgucgcuaguaccgauugaauggcu-uagugaggccucaggaucug-cuuagaagagggggcgacuccacuu-cagagcggagaaucuggucaaacuuggucauuuagaggaacuaaa----------------------------------------------------------------------------------------------------------------------------------------------------------------------------------------------------------------------------------------------------------------------------aaccaacagggauug-ccucaguagcggcgagugaagcggcaaaagcucaaauuugaaaucuggc--gucuuu------ggcg-uccgaguuguaauuugaagaagguaucuuuggg-cccggcu---cuugucuauguuccuugga-acaggacgucacagagggugagaaucccgugcgauga-gaugacccgggucuguguaaaguuccuucgacgagucg-aguuguuugggaaugcagcucuaagu-gggugguaaauuc-caucuaaagcuaaauauugg-cgagagaccga---uagcgaacaaguacaguga-uggaaagaugaaaagaac-uuugaaaaga-gagugaaaaaguacguga-aauuguugaaa-gggaagggcuuga-gaucagac-uugguau--uuugcaugcugcu-------cucu---cgggggcggccgcugcgguuu--accgggccagcaucgguuug-gagcggcaggauaauggc-ggaggaauguggcac--g----gcuu----cugcugugug---uuauagccucug--acgauacugccagccuagaccga-ggacugc------------------ggaugu-uggcauaaugaucuuaagucgcccgucuugaaacacggaccaaggagucuaacgucuaugcgaguguuugggu-guaaaa-cccguac-gcguaaugaaagugaacgaagguggggg-cccauua------------gggugca-ccaucgacc--gauccuga----uguguu---cggauggauuugaguaagagcauagcuguugggacccg-aaagauggugaacuaugccugaauagggugaagccagaggaaacucugguggaggcucguagcgguucugacgugcaaaucgaucgucgaauuuggguauaggggcgaaagacuaaucgaaccaucuaguagcugguuccugccgaaguuucccucaggauagcagaagcuc----guaucaguuuuaugagguaaagcgaaugauuagaagucuuggggu-ugaaaugaccuuaacuuauucucaaacuuuaaauauguaagaagucc-uuguugcuuaauugaacguggacaauugaaugaagagcuuuuagugggccauuuuugguaagcagaacuggcgaugcgggaugaaccgaacgugaaguuaaagugccggaau-gcacgcucau-cagacaccacaaaagg-uguuaguucaucuagacagccgga-cgguggcca-uggaagucggaa--uccgcuaaggaguguguaacaacucaccgg-ccgaaugaacuagcccugaaaauggau-ggcgc-ucaagc-gugcuacuuauacuucac--cgugauugcugu-uuugacgcuuu--cacgaguaggcaggc---guggaggucagug---------acgaagc----------------------------------------------
Capronia             -------------------------------------------------caugcaugucuaaguauaagc-acuu-uaua-ccg-ugaaacugcg-aaugguucauuaaaucaguuaucguuuauuug-aua-guacc--uu---uac-cugg-auaaccgugguaauucuagagcuaauacaugcuaaaaaccccgac--uuc-ggaagggguguauuuauuagauaa-aaaaccaaugcccuuc--ggggc------uccuuggugauucauaauaacuuaacgaaucgcauggccuugcgccggcgaugguucauucaaauuucugcccuauca-acuuucgauuguaagauagaggcuuacaauggucuuaacggguaacggggaauuaggguucuauuccggagagggagccugagaaacggcuaccacauccaaggaaggcagcaggcgcgcaaauuacccaaucccga---cacggggagguagugacaauaaauacugauacggggcucuuucgggu-cucguaauuggaaugaguacaaucu-aaaucccuuaacgaggaacaa-uu-ggagggcaagucuggugccagcag-ccgcgguaauuccagcuccaauagcguauauuaaaguug-uugccguuaaaaagcucguaguug-aaccuuggaccu--------ggcugaucuguccuc-cuaaucgagc-gc-acgga---uucgg-ucggg---ucuuuccuucuggggaac--cc-caugcccuucacuggguguggugg-ggaaccagg-acuuuuaccuugaaaaaauuagaguguucaaagcaggc---cuu-ugcucgaauacauuagcauggaauaauagaauaggaca--ucgguucuauuuuguugguuucuaggaccgcuguaaugauuaauagggauagucgggggcgucaguauucaauugucagaggugaaauucuuggauuuauugaagacuaacuacugcgaaagcauucg-ccaaggauguuuucauuaaucagugaacgaaaguuaggggaucgaagacgaucagauaccgucguagucuuaaccauaaacuaugccgacuagggaucggacggugguu--uuuu-uaugccccguucggcaccuuacgagaaaucaaaguguuugggcucgggggggaguau-ggucgcaaggcugaaacuuaaagaaauugacggaagggcaccacca-ggcguggagccugcggcuuaauuugacucaacacggggaaacucaccagguccagacuuacuuaggauugacagauugauagcucuuucuugauuguaagggugguggugcauggccg-uucuuaguugguggagugauuugucugcuuaauugcgauaacgaacgagaccuugaccugcuaaauagccagguug-ac---uuuugucggccg-------------------ccggcuucuuagagggacuuuugg--cuc-aagccaauggaaguacgaggcaauaacagguc-ugugaugcccuuag-auguucugggccgcacgcgc-gcuacacugacagagccagcgaguaca-------------------ucaccuuggccgaaaggucuggguaaucuuguuaaacucugucgugcuggggauagagcauugcaauuauugcucuucaacgaggaaugccuaguaagcgcaagucaucagcuugcguugauuacgucccugcccuuuguacacaccgcccgucgcuacuaccgauugaauggcu-cagugaggccuugggacugg-cucagagaggucggcaacgaccacu-cagagccggaaacuuggucaaacuuggucauuuagaggaaguaaa----------------------------------------------------------------------------------------------------------------------------------------------------------------------------------------------------------------------------------------------------------------------------aaccaacagggauug-ccucaguaacggcgagugaagcggcaacagcucaaauuugaaaucuggc--cuc-uu---u--gggg-uccgaguuguaauuuguagaggaug-uuucggg-caccgcu---ccgguuuaaauuucuugga-acagaaugucauagagggugagaaccccgucuuggaccggcagua-gggcccaugugaaacuccuucgacgagucg-aguuguuugggaaugcagcucaaaau-gggugguaaauuu-caucuaaagcuaaauauugg-ccagagaccga---uagcgcacaaguagaguga-ucgaaagaugaaaagcac-uuugaaaaga-gaguuaaacaguacguga-aauuguugaaa-gggaagcgcuugc-aaccagac-uugcgcg--cggcgguuccccc-u-uccuuc-u---gguuggguuauucc-gccgug--uccaggccaacaucgguucu-gggggucgguuaaaggcc-cggggaauguaucua--c----ccuu----c--gggcguagacuuauagccccgggugucaugcgaccucccgggaccga-ggaacgc------------------ggaugu-uggcguaaugguugucagcgacccgucuugaaacacggaccaaggagucuaacaucuaugcgaguguuugggu-gucaaacccggaac-gcggaaugaaagugaacggagguaggaa-gcuuc--------------ggcugca-cuaucgacc--gauccuga----ugucuu---cggauggauuugaguaagagcauagcuguugggacccg-aaagauggugaacuaugccugaauagggugaagccagaggaaacucugguggaggcucgcagcgguucugacgugcaaaucgaucgucaaauuuggguauaggggcgaaagacuaaucgaaccaucugguagcugguuccugccgaaguuucccucaggauagcaguaacgu-----uuucaguuuuaugagguaaagcgaaugauuagaggccuuggggu-ugaaacaaccuuaaccuauucucaaacuuuaaauauguaagaagucc-uuguuacuuaauugaacguggacauuugaauguaucguuacuagugggccauuuuugguaagcagaacuggcgaugcgggaugaaccgaacgugagguuaaggugccggaau-gcacgcucau-cagacaccacaaaagg-ugucaaugcauccagacagccgga-cgguggcca-uggaagucggaa--uccgcuuaggaguguguaacaacucaccgg-ccgaaugcauuggcccugaaaauggau-ggcgc-uuaagc-guguuaccuauaccucgc--cgucacgguuga-caugaugccgu--gacgaguaggcaggc---guggagguccgug---------acgaagc----------------------------------------------
Catapyrenium         --------------------------------------------------augcaugucucaguauaagc-acuu-uaua-ccg-ugaaacugcg-aauggcucauuaaaucaguuauaguuuauuug-aua-guacc--uu---uac-cugg-auaaccgugguaauucuagagcuaauacaugcgaacagccccgac--uuc-gggaggggcguauuuauuagauaa-aaaaccgaugcccucc--ggggc------cucuuggugauucaugauaacuuaacgaaucgcacggcccugcgccggcgaugguucauucaaauuucugcccuauca-acuuucgaugguagggucuuggccuaccauggucucaacggguaacggggaauuaggguucgauuccggagagggagccugagaaacggcuaccacauccaaggaaggcagcaggcgcgcaaauuacccaaucccga---cacgggagaguagugacgagaaauacugauacagggcucuuucgggu-cuuguaauuggaaugaguacaaucu-aaaucccuuaacgaggaacaa-uu-ggagggcaagucuggugccagcag-ccgcgguaauuccagcuccaauagcguauauuaaaguug-uugcaguuaaaaagcucguaguug-aaccuugggucg--------ggccgaucugucuuc-cuaaccgu-u-gc-acgga---uccgg-ucgga---ccuuuccuucuggggaag--cc-gaugcccuuuagugggcgucgugg-ggaaccagg-acuuuuaccuugaaaaaauuagaguguucaaagcaggc---cgg-ugcucgaauacauuagcauggaauaauagaguaggaca--gcaguucuauuuuguugguuucuaggaccgcuguaaugauuaauagggauagucgggggcgucaguauucaauugucagaggugaaauucuuggauuuauugaagacuaacuauugcgaaagcauucg-ccaaggauguuuucauuaaucagugaacgaaaguuaggggaucgaagacgaucagauaccgucguagucuuaaccauaaacuaugccgacuagggaucggacgguguuu--uuuuagaugacccguucggcaccuuacgagaaaucaaaguuuuugggcucuggggggaguau-ggucgcaaggcugaaacuuaaagaaauugacggaagggcaccacaa-ggcguggagccugcggcuuaauuugacucaacacggggaaacucaccagguccagacaugggaaggauugacagauugagagcucuuucuugauucuaugauugguggugcauggccg-uucuuaguugguggagugauuugucugcuuaauugcguuaacgaacgagaccuugaccugcuaaauagcccguucg-ac---cgcgguuggacg-------------------cuggcuucuuagagggacuuuugg--cuc-aagccaauggaaguacgaggcaauaacagguc-ugugaugcccuuag-auguucugggccgcacgcgc-gcuacacugaccgggccagcgagucua-------------------ccaccuuggccgaaagguccggguaaucuugugaaacccggucgugcuggggauagagcauuguaauuauugcucuucaacgaggaaugccuaguaagcgcaagucaucagcuugcguugacuacgucccugcccuuuguacacaccgcccgucgcuacuaccgauugaauggcu-cagugaggccuugggacugg-cuuagacgggucggcaacgaccggu-ccgagccggaaacuuggucaaacuuggucauuuagaggaaguaaa----------------------------------------------------------------------------------------------------------------------------------------------------------------------------------------------------------------------------------------------------------------------------aaccaacagggauug-ccucaguaacggcgagugaagcggcaacagcucaaauuugaaaucuggc--ccc-cu---cgggggg-uccgaguuguaauuuauagaggaug-cuucggg-ca-gauc---gcggccuaacucgcuugga-acagcgggucacagagggugagaaucccguccagggccguggguc-gcgcccgggugaagcuccuucgacgagucg-aguuguuugggaaugcagcucuaaau-gggugguaaauuu-caucuaaagcuaaauaccgg-ccagagaccga---uagcgcacaaguagaguga-ucgaaagaugaaaagcac-uuugaaaaga-gaguuaaacaguauguga-aauuguugaaa-gggaagcgcuugc-aaucagac-uugcgcg--ugacgguucccccgg-ccuccucu---ggccgggcuacucc-gucaug--uccaggccaacaucgguucg-gguggucggugaaagacc-ccgggaauguaucua--c----cuuc----g--ggucgac---uuauagcccggggugcaaugcggccugcccggaccga-ggaacgc------------------ggaugu-uggcguaaugguugcaagcggcccgucuugaaacacggaccaaggagucuaacaucuaugcgaguguuugggc-gucaaaaccccugc-gcguaaugaaagugaacggagguaagaa-ccccguc--------acacgggugca-uuaucgacc--gauccaga----ugucuu---cggauggauuugaguaagagcauagcuguugggacccg-aaagauggugaacuaugccugaauagggugaagccagaggaaacucugguggaggcucgcagcgguucugacgugcaaaucgaucgucaaauuugggcauaggggcgaaagacuaaucgaaccaucugguagcugguuccugccgaaguuucccucaggauagcaguaacgu-----uuucaguuuuaugagguaaagcgaaugauuagaggccuuggggu-ugaaacaaccuuaaccuauucucaaacuuuaaauauguaagaagucc-uuguugcucaguugaacguggacauuugaaugcaccguuacuagugggccauuuuugguaagcagaacuggcgaugcgggaugaaccgaacgugagguuaaggugccggaau-gcacgcucau-cagacaccacaaaagg-ugucaaugcauccagacagccgga-cgguggcca-uggaagucggaa--uccgcuuaggaguguguaacaacucaccgg-ccgaaugcauuggcccugaaaauggau-ggcgc-uuaagc-gugcuaccuauaccucgc--cgucaggguuga-aaugaugcccu--gacgaguaggcaggc---guggggguuugug---------acgaagc----------------------------------------------
Chaetomium           -------------------------------------------------caugcaugucuaaguauaagc-aau--uaua-ccg-cgaaacugcg-aauggcucauuaaaucaguuaucguuuauuug-aua-guacc--uu-acuac-augg-auaaccgugguaauucuagagcuaauacaugcuaaaaaucccgac--uuc-ggaagggauguauuuauuagauua-aaaaccaaugcccuuc--ggggc------ucucuggugauucauaauaacuucucgaaucgcacggccuugcgccggcgaugguucauucaaauuucugcccuauca-acuuucgacggcugggucuuggccagccguggugacaacggguaacggaggguuagggcucgaccccggagaaggagccugagaaacggcuacuacauccaaggaaggcagcaggcgcgcaaauuacccaaucccga---cacggggagguagugacaauaaauacugauacagggcucuuucgggu-cuuguaauuggaaugaguacaauuu-aaaucccuuaacgaggaacaa-uu-ggagggcaagucuggugccagcag-ccgcgguaauuccagcuccaauagcguauauuaaaguug-uugagguuaaaaagcucguaguug-aaccuugggccu--------agccggccgguccgc-cucaccgcgu-gc-acugg---cucgg-cuggg---ucuuuccuucuggagaac--cg-caugcccuucacugggugugccgg-ggaaccagg-acuuuuacucugaacaaauuagaucgcuuaaagaaggc---cua-ugcucgaauacauuagcauggaauaauagaauaggacg-ugugguucuauuuuguugguuucuaggaccgccguaaugauuaauagggacagucgggggcaucaguauucaauugucagaggugaaauucuuggauuuauugaagacuaacuacugcgaaagcauuug-ccaaggauguuuucauuaaucag-gaacgaaaguuaggggaucgaagacgaucagauaccgucguagucuuaaccauaaacuaugccgauuagggaucggacggcguua--u-uu-uuugacccguucggcaccuuacgauaaaucaaaauguuugggcuccugggggaguau-ggucgcaaggcugaaacuuaaagaaauugacggaagggcaccacca-gggguggagccugcggcuuaauuugacucaacacggggaaacucaccagguccagacacgaugaggauugacagauugagagcucuuucuugauuucgugggugguggugcauggccg-uucuuaguugguggagugauuugucugcuuaauugcgauaacgaacgagaccuuaaccugcuaaauagcccguauu-gc---uuuggcaguacg-------------------cuggcuucuuagagggacuaucgg--cuc-aagccgauggaaguuugaggcaauaacagguc-ugugaugcccuuag-auguucugggccgcacgcgc-gcuacacugacagagccagcgaguac---------------------ucccuuggccggaaggcccggguaaucuuguuaaacucugucgugcuggggauagagcauugcaauuauugcucuucaacgaggaaucccuaguaagcgcaagucaucagcuugcguugauuacgucccugcccuuuguacacaccgcccgucgcuacuaccgauugaauggcu-cagugaggcuuccggacugg-cccagagaggucggcaacgaccacu-cagggccggaaagcuauccaaacucggucauuuagaggaag--------------------------------------------------------------------------------------------------------------------------------------------------------------------------------------------------------------------------------------------------------------------------------aaccaacagggauug-cccuaguaacggcgagugaagcggcaacagcucaaauuugaaaucuggc--uuc-----------gg-cccgaguuguaauuugcagaggaag-cuuuagg-cgcggca---cc-uucugaguccccugga-acggggcgccauagagggugagagccuc-cguauaguuggaugccua-gccuguguaaagcuccuucgacgagucgaaguaguuugggaaugcugcucaaaau-gggagguaaauuuacuucuaaagcuaaauaccggcccagagaccga---uagcgcacaaguagagugauucgaaagaugaaaagcacuuuugaaaaga-ggguuaaauagcacgugacaauuguugaaaggggaagcgcuugu-gaccagac-uugcgccggcgcuggaucaucc---gguguucu---caccggugcacucc-gccccggcucauggccagcaucgguucu-cgcggggggauaaagguc-cugggaacguagcuc--c----ucc--------gggagug---uuauagcccggggcguaaugcc-cucgcggggaccga-gguucgc------------------ggaugc-uggcguaauggucaucagcgacccgucuugaaacacggaccaaggagucaagguuuugcgcgaguguuugggu-guaaaa-cccgcac-gcguaaugaaagugaacguaggugagag-cuuc----------------ggcgca-ucaucgacc--gauccuga----uguuuu---cggauggauuugaguaggagcguuaagccuuggacccg-aaagauggugaacuaugcuuggauagggugaagccagaggaaacucugguggaggcucgcagcgguucugacgugcaaaucgaucgucaaaucugagcaugggggcgaaagacuaaucgaaccaucuaguagcugguuaccgccgaaguuucccucaggauagcaguguugu-----cuucaguuuuaugagguaaagcgaaugauuagggacucgggggcgcuuuuuagccuucauccauucucaaacuuuaaauauguaagaagccc-uuguuacuuaauugaacgugggcauucgaauguaccaacacuagugggccauuuuugguaagcagaacuggcgaugcgggaugaaccgaacgcgggguuaaggugccggagugggacgcucau-cagacaccacaaaagg-cguuaguacaucuugacagcaggaccgguggccauuggaagucggaaauccgcuuaaggacuguguaacaacucaccugcccgaauguacuagcccugaaaauggau-ggcgcuccaagcggucccacccauaccccgccucuccaggguaga-aacgaugccccugaaggaguaggcgggccgugggagguccagug--------aacgaagc----------------------------------------------
Chorioactis          -------------------------------------------------caugcaugucuaaguauaagc-aaac-uaua-cag-ugaaacug-g-aauggcucauuaaaucaguuaucguuuauuug-aua-guacc--uu-acuac-uugg-auaaccgugguaauucuagagcuaauacaugcuaaaaaucccgac--cccuggaagggauguauuuauuagauaa-aaaaccaaugccuuc----gggc------uccuuggugauucaugauaacuuaacgaaucgcauggccuugcgccggcgaugguucauucaaauuucugcccuauca-acuuucgaugguaggauagugg-cuaccaugguuucaacggguaacggggaauuaggguucgauuccggagagggagccugagaaacggcuaccacauccaaggaaggcagcaggcgcgcaaauuacccaaucccga---cacggggagguagugacaauaaauacugauacagggcccuuucgggu-cuuguaauuggaaugaguacaauuu-aaauaccuuaacgaggaacaa-uu-ggagggcaagucuggugccagca--ccgcgguaauuccagcuccaauagcguauauuaaaguug-uugcaguuaaaaagcucguaguug-aaccuugggccu--------ggcuggucgguccgc-cucaccgcgu-gc-acuga---uccgg-ccggg---ccuuuccuucuggcuaac--cu-caugcccuucacuggguguguugg-ggaaccagg-acuuuuacuuugaaaaaauuagaguguucaaagcaggc---auu-ugcucgaauacauuagcauggaauaauagaauaggacg-ugcgguucuauuuuguugguuucuagga-cgccguaaugauuaauagggauagucgggggcauccguauucaauugucagaggugaaauucuuggauuuauugaagacgaacuacugcgaaagcauuug-ccaaggauguuuucauuaaucag-gaacgaaaguugagggaucgaagacgaucagauaccgucguagucucaaccauaaacuaugccgacuagggaucgggcgauguuc--uuuu-uuugacucgcucggaaccuuacgagaaaucaaagucuuuggguucuggggggaguau-ggucgcaaggcugaaacuuaaaggaauugacggaagggcaccacca-ggaguggagccugcggcuuaauuugacucaacacggggaaacucaccagguccagacacauuaaggauugacagauugagagcucuuucuugaucaugugggugguggugcauggccg-uucuuaguugguggagugauuugucugcuuaauugcgauaacgaacgagaccuuaaccugcuaaauagccaggccc-gc---uuuugcgggucg-------------------ccggcuucuuagagggacuaucggauuuc-aagacgauggaaguuugaggcaauaacagguc-ugugaugcccuuagaauguucugggccgcacgcgc-gcuacacugacagagccaacgaguaca-------------------ucaccuuggccggaaggucuggguaaucuuguuaaacucugucgugcuggggauagagcauugcaauuauugcucuucaacgaggaauuccuaguaagcgcaagucaucagcuugcguugauuacgucccugcccuuuguacacaccgcccgucgcuacuaccgauugaauggcu-uagugaggccuccggacugg-ccugaggaggucggcaacgaccacu-ucgggccggaaagcuggucaaacuuggucauuuagaggaaguaaa----------------------------------------------------------------------------------------------------------------------------------------------------------------------------------------------------------------------------------------------------------------------------aaccaacagggauug-ccucaguaacugcgagugaagcggcaagagcucaaauuugaaaucuggc--gccuuu------ggcg-uccgaguuguaauuuggagaggcau-cuucggg-uggggcg---ccggccuaaguuccuugga-acaggacgucauagagggugagaaucccguucucggccggcugucccugcucaugugaagugucuucgacgagucg-aguuguuugggaaugcagcucaaaau-gggugguaaacuc-caucuaaagcuaaauauugg-cgagagaccga---uagcgcacaaguagaguga-ucgaaagaugaaaagcac-uuugaaaaga-gaguuaaacaguacguga-aauuguugaaa-gggaagcgcuuga-gaccagac-ucagcgg--gaggugaucagcg-u-cgguuc-u---ccggcgugcacuug-ccucuc--gcugggccagcaucgguugc-ggcggugggauaaagacu-uggggaauguggccc--g----cuuc----g--gugggug---uuauagccccgggugucaugccgccugcugcgaccga-ggaccgc------------------ggaugc-uggcguaauggucuucagcgacccgucuugaaacacggaccaaggagucuaacaucuaugcgaguguucgggu-ggaaaa-cccuugc-gcguaaugaaagugaacggaggugugaa-gccgcac------------ggccgca-acaucgacc--gauccuga----ugucuu---cggauggauuugaguaggagcauagcuguugggacccg-aaagauggugaacuaugccugaauagggugaagccagaggaaacucugguggaggcucgcagcgguucugacgugcaaaucgaucgucaaauuuggguauaggggcgaaagacuaaucgaaccaucuaguagcugguuccugccgaaguuucccu------------------------------------------------------------------------------------------------------------------------------------------------------------------------------------------------------------------------------------------------------------------------------------------------------------------------------------------------------------------------------------------------------------------------------------------------------------------------------------------------------------------------------------
Chytridium           -------------------------------------------------caugcaugucuaaguguaaacaaauu-uaua-cug-ugaaacugcg-aauggcucauuaaaucaguuauaguuuauuug-aua-guacc--uu-acuac-uugg-auaaccgugguaauucugcagcuaauacaugcaacaaaucccgacuuuuuuggaagggacguacuuauuagauuu-aagccaacccgggcaa--ccgga------uuuuaggugauucaugauaauuuuucgaaucguauggcuuugugccgacgaugguucauucaaauuucugcccuauca-acuuucgaugguaggauagaggccuaccaugguuuuaacggguaacggagaauuaggguucgauuccggagagggagccugagaaacggcuaccacauccaaggaaggcagcaggcgcgcaaauuacccaauccuga---cacagggagguagugacaauaaauaacaauacaggacucuuacgagu-cuuguaauuggaaugaguacaauuu-aaaucucuuaacgaguaacaa-uu-ggagggcaagucuggugccagcag-ccgcgguaauuccagcuccaauagcguauauucaaguug-uugcaguuaaaaagcucguaguug-aauuuuggaucu--------ggccaagugguuugggcgcaagcuca-ac-acugc---uuugg-cuggg---ucuauucuuuuggggaau--uaaggugcuauuuauuuagugccuuag-ggaaccaaa-acuguuacuuugaaaaaauuagaguguuuaaaacaggc---uua-ugcuugaauacauuagcauggaauaacggaauaggac--uuuguuucuauuuuguugguuu-gagaaaugaaguaaugauuaauagggacaguugggggcauuaguauuccauugucagaggugaaauucuuggauuuauggaagacuaacuucugcgaaagcauuug-ccaaggauguuuucauuaaucaa-gaacgaaaguuaggggaucgaagacgaucagauaccgucguagucuuaaccauaaacuaugccgacuagggaucggacaauguua--caauuauugacuuguucggcaccuuaugagaaaucaaaguuuuuggguuccggggggaguau-ggucgcaaggcugaaacuuaaaggaauugacggaagggcaccacca-ggaguggagccugcggcuuaauuugacucaacacgggaagacucaccagguccagacauaguaaggauugacagauugagagcucuuucuugauucuaugggugguggugcauggccg-uucuuaguugguggagugauuugucugguuaauuccgauaacgaacgagaccuuaaccugcuaaauaguuacguua-ac---aauuguugacgguu-----------------uuaacuucuuagagggacuauuga--uguuuaaucaauggaaguuugaggcaauaacagguc-ugugaugcccuuag-auguucugggccgcacgcgc-gcuacacugaugaaggcaacaaguaau------------------uucaccuuggccggaaggucuggguaaucuuuugaaacuucaucgugcuggggauagagcauugcaauuauugcucuucaacgaggaauuccuaguaagcgugagucaucagcucgcguugauuacgucccugcccuuuguacacaccgcccgucgcuacuaccgauugaauggcu-uagugagaccuccggauuga-uaauuuagcggaagcaauucugcuu-uuuugucgagaagcuggucaaacuuggucauuuagaggaaguaaa----------------------------------------------------------------------------------------------------------------------------------------------------------------------------------------------------------------------------------------------------------------------------aaccaacagggauuc-ccuuaguaacggcgagugaagcgggaacagcucaauuuugaaaucucac--uguuuc------acag-ugcgaauuguaguuucuagaagcgc-uuucggg-ggcagcc---uggguuuaaguccguugga-acgcggcaucauagagggugagaaucccgucuuugauccggugccugcuccugugugaugcguuuucgaagagucg-gauaguuugggaaugcuguccaaaau-gggugguaaauac-caucuaaagcuaaauaaugg-cgagagaccga---uagcgaacaaguaccguga-gggaaagaugaaaagaac-uuugaaaaga-gaguuaaacaguacguga-aauugucaaaa-gggaaacgcuuga-aaccagua-uugcgcu--gcggaaaucagcu---guucauua---gaacggugcacuuu-ucguug-uugcgggucagcaucaguuug-guuuggaguacaaagccg-uuaaacguugaacuu--g-------------------------uucuaguuggcg--guaaugcu-cugggcuggacuga-ggacugc------------------ggaugc-ugacgaaaugguuuuaaacgacccgucuugaaacacggaccaaggaguccaacacauaugcgaguguuugggu-ggcaaa-cccgagc-gcguaaugaaagugaaugcaggugggau-ccgca--------------aggugca-ccaucgacc--ggucugga-----uucuu---uugaaagaucugaguaagagcauauuuguugggacccg-aaagauggugaacuaugccugaauagggugaagccagaggaaacucugguggaggcucguagcgguucugacgugcaaaucgaucgucaaauuuggguauaggggcgaaagacuaaucgaaccaucuaguagcugguucccuccgaaguuucccucaggauagcagaagcuc----auaucaguuuuaugagguaaagcgaaugauuagaggccuuggggu-ugaaacaaccuuaaccuauucucaaacuuuaaauauguaagaagucu-ugguuacuuaauugaaccuagaca-ucgaaug-agagcuucuagugggccauuuuugguaagcagaacuggcgaugcgggaugaaccgaacguugaguuaaggugccggaau-acacgcucauauagacaccacaaaagg-uguuaguucaucuagacagcagga-cgguggcca-uggaagucggaa--cccgcuaaggaguguguaacaacucaccug-ccgaaugaacuagcccugaaaauggau-ggcgc-ucaagc-guguuacccauacucaac--cgucaggguaaa-ugcgaugcucu--gacgaguaggagggc---guggcggucugug---------aagaagc----------------------------------------------
Cladonia             -------------------------------------------------caugcaugucuaaguauaagc-aauc-uaua-cgg-ugaaacugcg-aauggcucauuaaaucaguuaucguuuauuug-aua-guacc--uu-acuac-uugg-auaccugugguaauucuagagcuaauacaugcuaaaaaccucaac--uuc-ggaagggguguauuuauuagauaa-aaaaccaaugcccuuc--ggggc------uccuuggugauucauaauaacuucacgaaucgcauggccuugagccggcgaugguucauucaaauuucugcccuauca-acuuucgaugguaguauagaggacuaccaugguuucuacggguaacggggaauuaggguucuauuccggagagggagccugagaaacggcuaccacauccaaggaaggcagcaggcgcgcaaauuacccaaucccga---cacggggagguagugacaauaaauacugauccagggcucuuuugggu-cuuggaauuggaaugaguacaauuu-aaaucccuuaacgaggaacaa-uu-ggagggcaagucuggugccagcag-ccgcgguaauuccagcuccaauagcguauauuaaaguug-uugcaguuaaaaagcucguaguug-aaacuugggccu--------ggcugaccgguccgc-cucaccgcgu-gc-acugg---cucgg-ccggg---ccuuuccuucuggggaac--cg-cauggccuucauuggucguguugg-ggauccagg-acuuuuacuuugaaaaaauuagaguguucaaagcaggc---cua-ugcucgaauacauuagcauggaauaauagaauaggacg-ugugguucuauuuuguugguuucuaggaccgccguaaugauuaauagggauagucgggggcaucaguauucaauugucagaggugaaauucuuggauuuauugaagacuaacuacugcgaaagcauuug-ccaaggauguuuucauuaaucagugaacgaaaguuaggggaucgaagacgaucagauaccgucguagucuuaaccauaaacuaugccgacuggggaucggacgguguua--uuau-uuugacccguucggcacccuacgagaaaucaaagucuuuggguucuggggggaguau-ggucgcaaggcugaaacuuaaagauauugacggaagggcaccacca-ggcguggagccugcggcuuaauuugacucaacacggggaaacucaccagguccagacacaauaaggauugacagauugagagcucuuucuugauuuugugggugguggugcauggccg-uucuuaguugguggagugauuugucugcuuaauugcgauaacgaacgagaccuuaaccugcuaaauagccagguca-gc---uuuggcuggccg-------------------ccggcuucuuagagggacuaucgg--cuc-aagccgauggaaguuugaggcaauaacagguc-ugugaugcccuuag-augcucugggccgcacgcgc-gcuacacugacagagacaacgaguuca-------------------ucuccuugaccggaagguuuggguaaucuuguuaaacucugucgugcuggggauagagcauugcaauuauugcucuucaacgaggaaugccuaguaagcgcgagucaucagcucgcguugauuacgucccugcccuuuguacacaccgcccgucgcuacuaccgauugaauggcu-cagugaggccuucggacugg-cccagagaggucggcaacgaccacu-ccgggccggaaaguuggucaaacuuggucauuuagaggaaguaaa------------------------------------------------------------------------------------------------------------------------------------------------------------------------------------------------------------------------------------------------------------------------------ccaacagggauug-ccuuaguaacggcgagugaagcggcaacagcucaaauuugaaaucuggu--ccu-uu---c--aggg-cccgaguuguaauuuguagaggaug-uuucggg-ugcggcg---cgggucuaaguccuuugga-acagggcgucauagagggugagaaucccguaugugacccgugaucaa-guccaugugaaaccccuucgacgagucg-aguuguuugggaaugcagcucaaaau-gggugguaaauuu-caucuaaagcuaaauaccgg-ccagagaccga---uagcgcacaaguagaguga-ucgaaagaugaaaagcac-uuuggaaaga-gagucaaaaaguacguga-aauuguugaaa-gggaagcgcuugc-aaccagac-cuguccg--caggcgaucaacc-c-ucguuc-u---cgggggugcacucg-ucugug--aucaggccagcaucgguucg-ggcggucggauaaaggcc-uugggaauguagcuc--c----uucc----g--gggagug---uuauagcccucggugcaaugcggccagcccggaccga-ggaccgc------------------ggaugc-uggcguaaugguuguaagcgacccgucuugaaacacggaccaaggagucuaacaucuaugcaaguguuugggu-gucaaa-cccauac-gcguaaugaaagugaacggaggugagaa-cccuug-----------a-gggcgca-ucaucgacc--gauccaga----ugucuu---cggauggauuugaguacgagcauagcuguugggacccg-aaagauggugaacuaugccugaauagggugaagccaggggaaacccugguggaggcucgcagcgguucugacgugcaaaucgaucgucaaauuuggguauaggggcgaaagacuaaucgaaccaucuaguagcugguuccugccgaaguuucccucaggauagcaguaacgu-----uuucaguuuuaugagguaaagcgaaugauuagaggccuuggggu-ugaaacaaccuuaaccuauucucaaacuuuaaauauguaagaagucc-uuguuacuuaguugaacguggacauuugaauguaccguuacuagugggccauuuuugguaagcagaacuggcgaugcgggaugaaccgaacgcgagguuaaggugccggaau-guacgcucau-cagacaccacaaaagg-uguugauucaucuagacagccgga-cgguggcca-uggaagucggaa--accgcuaaggaguguguaacaacucaccgg-ccgaaugaaucagcccugaaaauggau-ggcgc-ucaagc-gugcuacccauaccucgc--cgccaggguaga-aacgaugcccu--ggcgaguaggcaggc---guggggg--------------------------------------------------------------------
Coccomyces           -------------------------------------------------caugcaugucuaaguauaagc-aaua-uaua-ccg-ugaaacugcg-aauggcucauuaaaucaguuaucguuuauuug-aua-guacc--uu-acuac-augg-auaaccgugguaauucuagagcuaauacaugcuaaaaaccccgac--uuc-ggaagggguguauuuauuagauaa-aaaaccaaugcccuuc--ggggc------ucauaggugauucauaauaacucaacgaaucgcauggccuugcgccggcgaugguucauucaaauuucugcccuauca-acuuucgaugguaggauaguggccuaccaugguuucaacggguaacggggaauuaggguucuauuccggagagggagccugagaaacggcuaccacauccaaggaaggcagcaggcgcgcaaauuacccaaucccga---cacggggagguagugacaauaaauacugauacagggcucuuuugggu-cuuguaauuggaaugaguacaauuu-aaaucccuuaacgaggaacaa-uu-ggagggcaagucuggugccagcag-ccgcgguaauuccagcuccaauagcguauauuaaaguug-uugcaguuaaaaagcucguaguug-aaccuugggccu--------ggcuggucgguccgc-cucaccgcgu-gcaacuga---uccggcccggg---ccuuuccuccuggggagc--cu-caugccuuucauuagguguguugg-ggaaccagg-acuuuuacuuugaaaaaauuagaguguucaaagcaggc---aua-ugcucgaauacauuagcauggaauaauagaauaggacguugcgguucuauuuuguugguuucuaggaccgccguaaugauuaauagggauagucgggggugucaguauugcuaugcuagaggugaaauucuuggauuuuagcaagacuaacuacugcgaaagcauuca-ccaaggauguuuucauuaaucagugaacgaaaguuaggggaucgaagacgaucagauaccgucguagucuuaaccauaaacuaugccgacuagggaucgggcgauguua--ucuu-uuugacucgcucggcaccuuacgagaaaucaaagucuuuggguucuggggggaguau-ggucgcaaggcugaaacuuaaagaaauugacggaagggcaccacca-ggaguggagccugcggcuuaauuugacucaacacggggaaacucaccagguccagacacaauaaggauugacagauugagagcucuuucuugauuuugugggugguggugcauggccg-uucuuaguugguggagugauuugucugcuuaauugcgauaacgaacgagaccuuaaccugcuaaauagccaggcua-gc---uuuggcuggucg-------------------ccggcuucuuagagggacuaucgg--cuc-aagccgauggaaguuugaggcaauaacagguc-ugugaugcccuuag-auguucugggccgcacgcgc-gcuacacugacagagccaacgaguuca-------------------ucaccuuagccgaaagguuuggguaaucuuguuaaacucugucgugcuggggauagagcauugcaauuauugcucuucaacgaggaauuccuaguaagcgcaagucaucagcuugcgcugauuacgucccugcccuuuguacacaccgcccgucgcuacuaccgauugaauggcu-aagugagguuuccggaccgg-cuuaggcugauuggcaacgaucggc-ucgagcuggaaagcugcccaaacuuggucauuuagaggaaguaaa---------------------------------------------------------------------------------------------------------------------------------------------------------------------------------------------------------------------------------------------------------------------------------------------cucaguaacggcgagugaag-ggcaacag-ucaaauuugaaagcuggc--ucc-uu---c--gggg-cgcg---uuguauuugcagaggaug-cuucggg-ugcggua---ccgg-cuaaguucuuugga-acaagacgucauagagggugagaaucccguaugugacugguugccugcgcccaugugaagcuccuucgacgagucg-aguuguuugggaaugcagcucuaaau-gggugguguacuu-caucuaaagcuaaauauugg-ccagagaccga---uagcgcacaaguagaguga-ucgaaagaugaaaagcac-uuuggaaaga-gaguuaaacaguacguga-aauuguugaaa-gggaagcgcuugc-aaucagac-uuggcgg--c-gccgaucagcc---ugguuc-u---cccuggugcacucg-gugccg--cucaggccagcaucaguuuc-ggcgguu-gauaaaggcc-uagggaacg--gguc--g----ccuc----g--gcgaucg---uuauagcccuaggugcaaugcagccug-cuggacuga-ggaccgc------------------ggaugc-uggcguaaugguuguaagcgacccgucuugaaacacggaccaaggagucuaacaucuaugcgaguauuugggu-aucaaa-cccauau-gcguaaugaaagugaacggaggugagaa-cccuua-----------a-gggugca-ucaucgacc--gauccuga----ugucuu---cggauggauuugaguaagagcauagcuguugggacccg-aaagauggugaacuaugccugaauagggugaagccagaggaaacucugguggaggcucgcagcgguucugacgugcaaaucgaucgucaaauuuggguauaggggcgaaagacuaaucgaaccaucuaguagcugguucacgccgaaguuucccucaggauagcaguguugu-----auucaguuuuaugagguaaagcgaaugauuagaggccuuggggc-ugaaacagccuuaaccuauucucaaacuuuaaauauguaagaagucc-uuguugcuuaauugaacguggacauucgaauguaccaacacuagugggccauuuuugguaagcagaacu-gcgaugcgggaugaaccgaacgcgagguuaaggugccggaau-auacgcucau-cagacaccacaaaagg-uguuaguucaucuagacagcagga-cgguggcca-uggaagucggaa--uccgcuaaggaucguguaacaacucaccug-ccgaaugaacuagcccugaaaauggau-ggcgc-uuaagc-guauuacccauaccucgc--cgccaggguaga-aacgaugcccu--ggcgaguaggcgugc---guggag---------------------------------------------------------------------
Cochliobolus         -------------------------------------------------caugcaugucuaaguauaagc-aa-u-uaua-ccg-ugaaacugcg-aauggcucauuaaaucaguuaucguuuauuug-aua-auacc--uu-acuac-uugg-auaaccgugguaauucuagagcuaauacaugcugaaaaucccgac--uuc-ggaagggauguguuuauuagauaa-aaaaccaaugcccuuc--ggggc------uuuuuggugauucaugauaacuuuacggaucgcauagccuugcgcuggcgacgguucauucaaauuucugcccuauca-acuuucgaugguaagguauuggcuuaccaugguuucaacggguaacggggaauuaggguucgauuccggagagggagccugagaaacggcuaccacauccaaggaaggcagcaggcgcgcaaauuacccaaucccga---cacggggagguagugacaauaaauacugauacagggcucuuuugggu-cuuguaauuggaaugaguacaauuu-aaaccucuuaacgaggaacaa-uu-ggagggcaagucuggugccagcag-ccgcgguaauuccagcuccaauagcguauauuaaaguug-uugcaguuaaaaagcucguaguug-aaacuugggucu--------ggcuggcggguccgc-cucaccgcgu-gc-acucg---uccgg-ccggg---cc-uuccuucugaagaac--cu-caugcccuuuacugggcguguugg-ggaaucagg-acuuuuacuuugaaaaaauuagaguguucaaagcaggc---cuu-ugcucgaauacguuagcauggaauaauaaaauagggcg-ugcguuucuauuuuguugguuucuagagacgccgcaaugauuaacaggaacagucgggggcaucaguauucaguugucagaggugaaauucuuggauuuacugaagacuaacuacugcgaaagcauuug-ccaaggauguuuucauuaaucagugaacgaaaguuaggggaucgaagacgaucagauaccgucguagucuuaaccguaaacuaugccgacuagggaucgggcgauguuc--uuuu-ucugacucgcucggcaccuuacgagaaaucaaaguuuuuggguucuggggggauuau-ggucgcaaggcugaaacuuaaagaaauugacggaaggucaccacca-ggcguggagccugcggcuuaauuugacucaacacggggaaacucaccagguccagaugaaauaaggauugacagauugagagcucuuucuugauuuuucaggugguggugcauggccg-uucuuaguucguggggugacuugucugcuuaauugcgauaacgagcgagaccuuacucugcuaaauagccaggcua-gc---uuuggcuggucg-------------------ccggcuucuuagagagacuaucaa--cuc-aaguugauggaaguuugaggcaauaacagguc-ugugaugcccuuag-auguucugggccgcacgcgc-gcuacacugacagagccaacgaguucu-------------------ucaccuuggccgaaaggucuggguaaucuuguuaaacucugucgugcuggggauagagcauugcaauuauugcucuucaacgaggaaugccuaguaagcgcgugucaucagcaugcguugauuacgucccugaccuuuguacacaccgcccgucgcuacuaccgauugaauggcu-cagugaggcguucggacugg-cucggggagguuggcaacgaccacc-ccaagccggaaaguucgucaaacucggucauuuagaggaaguaaa----------------------------------------------------------------------------------------------------------------------------------------------------------------------------------------------------------------------------------------------------------------------------aaccaacagggauug-cccuaguaacggcgagugaagcggcaacagcucaaauuugaaaucuggc--ucu-uu---c--agag-uccgaguuguaauuugcagagggcg-cuuuggc-uuuggca---gcgguccaaguuccuugga-acaggacgucacagagggugagaaucccguacguggucgcuagcuau-ugccguguaaagccccuucgacgagucg-aguuguuugggaaugcagcucuaaau-gggagguaaauuu-cuucuaaagcuaaauauugg-ccagagaccga---uagcgcacaaguagaguga-ucgaaagaugaaaagcac-uuuggaaaga-gagucaaacagcacguga-aauuguugaaa-gggaagcgcuugc-agccagac-uugcuug--caguugcucaucc-g-ggcuuu-u---gcccggugcacucu-ucugua--ggcaggccagcaucaguuug-ggcggugggauaaagguc-ucugucacguaccuc--u----cuuc----g--gggaggc---cuuauaggggagacgacauaccaccagccuagacuga-gguccgc------------------ggaugc-uggcguaauggcuguaagcggcccgucuugaaacacggaccaaggagucuaacaucuaugcgaguguuugggu-gucaag-cccgagc-gcguaaugaaagugaacggaggugggaa-cccgca-----------a-gggugca-ccaucgacc--gauccuga----aguuuac--cggaaggauuugaguaagagcauggcuguugggacccg-aaagauggugaacuaugcuugaauagggugaagccagaggaaacucugguggaggcucgcagcgguucugacgugcaaaucgaucgucaaauuugggcauaggggcgaaagacuaaucgaacuaucuaguagcugguuccugccgaaguuucccucaggauagcaguaacgu-----auucaguuuuaugagguaaagcgaaugauuagaggcaugggggu-ugaaacaaccuucaccuauucucaaacuuuaaauauguaagaagcccuuuguuacuuaauugaacgcgggcauuugaaugaaacguuauuagugggccauuuuugguaagcagaacuggcgaugcgggaugaaccgaacgagggguuacggugccggagu-acacgcucau-cagacaccacaaaagg-uguugguucaucuagacagcagga-cgguggcca-uggaagucggaa--uccgcuaaggaguguguaacaacucaccug-ccgaaugaacuagcccugaaaauggau-ggcgc-ucaagc-gugucaccuauaccccuc--cgccggggcaaa-auuuacgcccc--ggcgaguaggcaggc---guggaggcucgug---------acgaagc----------------------------------------------
Diaporthe            -------------------------------------------------caugcaagucuaaguuuaagc--aca-uaaa-cgg-cgaaacugcg-aauggcucauuaaaucaguuaucguauauuug-aua-guacc---u-acuac-augg-auaaccgugguaauucuagagcuaauacaugcuuaaaaucccgac--uuc-ggaagggauguauuuauuagauua-aaaaccaaugcccuuc--ggcg-------ucacuggugauucauaauaacuucucgaaucgcauggccuugugccggcgaugguucauucaaauuucugcccuauca-acuuucgacggcugggucuuggccagccgugguuacaacggguaacggaggguuagggcuugaccccggagaaggagccugagaaacggcuacuacauccaaggaaggcagcaggcgcgcaaauuacccaaucccga---cucggggagguagugacaauaaauacugauacagggcucuuuugggu-cuuguaauuggaaugaguacaauuu-aaaucccuuaacgaggaacaa-uu-ggagggcaagucuggugccagcag-ccgcgguaauuccagcuccaauagcguauauuaaaguug-uugcaguuaaaaagcucguaguug-aaccuugggccu--------ggcuggccggucugc-cucaccgcau-gc-acugg----ucgg-ccggg---ccuuucc-ucuggggagc--cg-caugcccuucacugggugugucgg-ggaaccagg-acuuuuacugugaaaaaauuagaguguucaaagcaggc---aua-ugcucgaauacauuagcauggaauaauagaauaggacgucgcgguucuauuuuguugguuucuaggaccgccguaaugauuaauagggacagucgggggcaucaguauucaaucgucagaggugaaauucuuggaucgauugaagacuaacuacugcgaaagcauuug-ccaaggauguuuucauuaaucag-gaacgaaaguuaggggaucgaaaacgaucagauaccguuguagucuuaaccauaaacuaugccgacuagggaucgggcgguguua---uuu-cuugacccgcucggcaccuuacacgaaaguaaaguuuuuggguucuggggggaguau-ggucgcaaggcugaaacuuaaagaaauugacggaagggcaccacaa-gggguggagccugc-gcuuaauuugacucaacacggggaaacucaccagguccagacacaacuaggauugacagauugagagcucuuucuugauuuugugggugguggugcauggccg-uucuuaguugguggagugauuugucugcuuaauugcgauaacgaacgagaccuuaaccugcuaaauagcccgugcc-gc---gccuacgg-------------------------ggcuucuuagagggacuaucgg--cuc-aagc--guggaaguuugaggcaauaacagguc-ugugaugcccuuag-auguucugggccgcacgcgc-gcuacacugacagagccagcgaguuc---------------------cuccuuggucggaaga-ccggguaaucuugugaaacucugucgugcuggggauagagcauugcaauuauugcucuucaacgaggaaucccuaguaagcgcaagucaucagcuugcguugauuacgucccugcccuuuguacacaccgcccgucgcuacuaccgauugaaugguu-cagugaggcuuucggacugg-cccagggaggucggcaacg----ca-cccaggcggaaaguuauccaaacucgaucauuuagaggaaguaaa----------------------------------------------------------------------------------------------------------------------------------------------------------------------------------------------------------------------------------------------------------------------------aaccaacagggauug-cccuaguaacggcgagugaagcggcaacagcucaaauuugaaaucuggc--cuc-----------gg-cccgaguuguaauuugcagaggaug-cuucugg-cgcggug---cc-uuccgaguucccugga-acgggacgccacagagggugagagccccguau--ggucggacaccaa-gccugugugaagcuccuucgacgagucg-aguaguuugggaaugcugcucuaaau-gggagguaaaucu-cuucuaaagcuaaauaccgg-ccagagaccga---uagcgcacaaguagaguga-ucgaaagaugaaaagcac-cuugaaaagg-ggguuaaauaguacguga-aauuguugaaa-gggaagcacuuau-gaccagac-uugggcc--gggcggcucauca---gggguucu---ccccugugcacucc-gcccgg--cacaggccagcaucgguuuu-cgcggggggauaagaccg-gcgggaacguagcac--c----cucc------ggggugug---uuauagcccgccggacgauacc-cucgcggggaccga-gguccgc------------------ggaugc-uggcguaauggucaucagugacccgucuugaaacacggaccaaggagucguccauuagagcgagcguuugggu-guaaaa-cccgcac-gcguaaugaaagugaacgcaggugagag-cuuc----------------ggcgca-ucaucgacc--gauccuga----uguccu---cggaaggauuugaguaagaguuuuaacggacggacccg-aaagacagugaacuaugcuuguauagggugaagccagaggaaacucugguggaggcucgcagcgguucugacgugcaaaucgaucgucaaauaugagcaugggggcgaaagacuaaucgaacugucuaguagcugguuaccgccgaaguuucccucaggauagcaguguuga----ucuucaguuuuaugagguaaagcgaaugauuagggacucgggggcuauauauugccuucauccauucucaaacuuuaaauauguaagaagccc-uuguuacuuaguugaacgugggcauucgaauguaccaacacuagugggccauuuuugguaagcagaacuggcgaugcgggaugaaccgaacgcgggguuaaggcgccagagu-guacgcucau-cagacaccacaaaagg-cguuaguacaucuugacagcagga-cgguggcca-uggaagucggaa--uccgcuaaggacuguguaacaacucaccug-ccgaauguacuagcccugaaaauggau-ggcgc-ucaagc-guaccgcccauaccccgc--ccccaggguaga-aacgaugcccu--ggggaguaggcggcc---gugggggucagug---------acgaagc----------------------------------------------
Dothidea             -------------------------------------------------caugcaugucuaaguauaagc-aa-c-uaua-cgg-ugaaacugcg-aauggcucauuaaaucaguuaucguuuauuug-aua-guacc--uu-acuac-uugg-auaaccgugguaauucuagagcuaauacaugcuaaaaaccccgac--uuc-ggaagggguguauuuauuagauaa-aaaaccagcgcccuuc--ggggc------uccuuggugauucauaauaacuuaacgaaucgcauggccuugcgccggcgaugguucauucaaauuucugcccuauca-acuuucgaugguaggauaguggccuaccaugguaucaacggguaacggggaauuaggguucuauuccggagagggagccugagaaacggcuaccacauccaaggaaggcagcaggcgcgcaaauuacccaaucccga---cacggggagguagugacaauaaauacugauacagggcucuuuagggu-cuuguaauuggaaugaguacaauuu-aaaucccuuaacgaggaacaa-uu-ggagggcaagucuggugccagcag-ccgcgguaauuccagcuccaauagcguauauuaaaguug-uugcaguuaaaaagcucguaguug-aaccuugggccu--------ggcuggccgguccgc-cucaccgcgu-gu-acugg---uccgg-ccggg---ccuuuccuucuggggagc--cg-uaugcccuucacugggcguauugg-ggaaccagg-acuuuuacuuugaaaaaauuagaguguucaaagcaggc---cuu-ugcucgaauacauuagcauggaauaauagaauaggacg-ugcgguucuauuuuguugguuucuaggaccgccguaaugauuaauagggauagucgggggcaucaguauucaauugucagaggugaaauucuuggauuuauugaagacuaacuacugcgaaagcauuug-ccaaggauguuuucauuaaucagugaacgaaaguuaggggaucgaagacgaucagauaccgucguagucuuaaccauaaacuaugccgacuagggaucgggcgauguua--ucau-uuugacucgcucggcaccuuacgagaaaucaaagucuuuggguucuggggggaguau-ggucgcaaggcugaaacuuaaagaaauugacggaagggcaccacca-ggcguggagccugcggcuuaauuugacucaacacggggaaacucaccagguccagacacaauaaggauugacagauugagagcucuuucuugauuuugugggugguggugcauggccg-uucuuaguugguggagugauuugucugcuuaauugcgauaacgaacgagaccuuaaccugcuaaauagcccggccc-gc---uuuggcgggucg-------------------ccggcuucuuagagggacuaucgg--cuc-aagccgauggaaguuugaggcaauaacagguc-ugugaugcccuuag-auguucugggccgcacgcgc-gcuacacugacagagccaacgaguuca-------------------ucaccuuggccgaaaggucuggguaaucuuguuaaacucugucgugcuggggauagagcauugcaauuauugcucuucaacgaggaaugccuaguaagcgcaugucaucagcaugcguugauuacgucccugcccuuuguacacaccgcccgucgcuacaaccgauugaauggcu-uagugaggccuucggacugg-cccagggaggucggcaacgaccacc-cagggccggaaaguucgucaaacuuggucauuuagaggauguaaa----------------------------------------------------------------------------------------------------------------------------------------------------------------------------------------------------------------------------------------------------------------------------------cagggauug-cccuaguaacggcgagugaagcggcaauagcucaaauuugaaagcuggc-------u---u--augg-cccgcauuguaauuuguagaggaug-cuuuuag-gcagccg---ccggucuaaguuccuugga-acaggacgucauagagggugagaaucccguaugugaccggcucuggcaccuuauguaaagcuccuucgacgagucg-aguuguuugggaaugcagcucuaaau-gggagguaaauuu-cuucuaaagcuaaauacugg-cgagagaccga---uagcgcacaaguagaguga-ucgaaagaugaaaagcac-uuuggaaaga-gaguuaaaaagcacguga-aauuguugaaa-gggaagcgcuugc-aaucagac-uuggacu--uggcuguucaaca-g-gucuuc-u---gaccugccuauuca-gucuug--uccaggccagcaucaguuuc-ggcggccggauaaaggcc-cugggaauguggcuu--c----uccuucggg--ggaagug---uuauagcccaggguguaauacggccagcugggacuga-gguccgc------------------ggaugc-uggcguaaugguuguaagcggcccgucuugaaacacggaccaaggagucuaacaucuaugcgaguguuagggu-gucaaa-cccuuac-gcguaaugaaagugaacggaggugagaa-cccgca-----------a-gggugca-ucaucgacc--gauccuga----ugucuu---cggauggauuugaguaagagcauagcuguugggacccg-aaagauggugaacuaugccugaauagggugaagccagaggaaacucugguggaggcucgcagcgguucugacgugcaaaucgaucgucaaauuuggguauaggggcgaaagacuaaucgaaccaucuaguagcugguuccu-ccgaaguuucccucaggau-gcaguaacgu-----uuucaguuuuaugagguaaagcgaaugauuagaggccuugggga-ugaaacauccuuaaccuauucucaaacuuuaaauauguaagaagucc-uuguuucuuaguugaacguggacauuugaaugcaccguuacuagugggccauuuuugguaagcagaacuggcgaugcgggaugaaccgaacgcgagguuaaggugccggaau-acacgcucau-cagacaccacaaaagg-uguuag-ucaucuagacagc-gga-cgguggcca-uggaagucggaa--uccgcuaagga-uguguaacaacucaccug-ccgaaugaacuagcccugaaaauggau-ggcgc-ucaagc-guguuacccauaccucgc--cgccaugguaga-uucgaagccau--ggcgaguaggcaggc---guggagguca-----------------------------------------------------------------
Elaphomyces          ---------------------------------------------------------ucuaaguauaagc-aauc-uaua-cgg-ugaaacugcg-aauggcucauuaaaucaguuaucguuuauuug-aua-guacc--uu-gcuac-augg-auaccugugguaauucuagagcuaauacaugcugaaaaucccgac--ucc-ggaagggauguauuuauuagauaa-aaaaccaaugcccuuc--ggggc------uucuuggugauucauaauaacugcucgaaucgcauggccuugcgccggcgaugguucauucaaauuucugcccuauca-acuuucgaugguaggauaguggccuaccaugguggcaacggguaacggggaauuaggguucgauuccggagagggagccugagaaacggcuaccacauccaaggaaggcagcaggcgcgcaaauuacccaaucccga---uccggggagguagugacaauaaauacugauacagggcucuuuugggu-cuuguaauuggaaugaguacaaucu-aaaucccuuaacgaggaacaa-uu-ggagggcaagucuggugccagcag-ccgcgguaauuccagcuccaauagcguauauuaaaguug-uugcaguuaaaaagcucguaguug-aaccuugggccu--------ggcuggccgguccgc-cucaccgcga-gu-acugg---uccgg-ccggg---ccuuuccuucuggggaac--cc-cauggccuucacuggccguggcgg-ggaaccagg-acuuuuacugugaaaaaauuagaguguucaaagcaggc---cuu-ugcucgaauacauuagcauggaauaauagaauaggacg-ugcgguucuauuuuguugguuucuaggaccgccguaaugauuaauagggauagucgggggcgucaguauucagcugucagaggugaaauucuuggauuugcugaagacuaacuacugcgaaagcauucg-ccaaggauguuuucauuaaucagggaacgaaaguuaggggaucgaagacgaucagauaccgucguagucuuaaccauaaacuaugccgacuagggaucggacgguguuu--cuau-gaugacccguucggcaccuuacgagaaaucaaaguuuuuggguucuggggggaguau-ggucgcaaggcugaaacuuaaagaaauugacggaagggcaccacaa-ggcguggagccugcggcuuaauuugacucaacacggggaaacucaccagguccagacagaauaaggauugacagauugagagcucuuucuugaucuuuuggaugguggugcauggccg-uucuuaguugguggagugauuugucugcuuaauugcgauaacgaacgagaccucggccc-uuaaauagcccggucc-gc---guccgcgggccg-------------------cuggcuucuuagggggacgaucgg--cuc-aagccgauggaagugcgcggcaauaacagguc-ugugaugcccuuag-auguucugggccgcacgcgc-gcuacacugacagggccagcgaguaca-------------------ccgccuuggccgagaggucuggguaaucuuguuaaacccugucgugcuggggauagagcauugcaauuauugcucuucaacgaggaaugccuaguaggcacaagucaccagcuugugccgauuacgucccugcccuuuguacacaccgcccgucgcuacuaccgauugaauggcu-cagugaggccuucggacugg-cucagggggguuggcaacgaccgcc-cagagccgggaaguuggucaaacuuggucauuuagaggaaguaaa--------------------------------------------------------------------------------------------------------------------------------------------------------------------------------------------------------------------------------------------------------------------------------------------------------------------------cucaaauuugaaaucuagc--ccccuuucuugcaggg-cucgaguuguaauuuggagaggaug-cuccggg-cguuguc---ccggccuaagugcccugga-acgggucgucagagagggugagaaucccgucuggggccgg-ugacgaugccucugugaagcucccucgacgagucg-aguuguuugggaaugcagcucuaagc-gggugguaaauuc-caucuaaagcuaaauacagg-cuggagaccga---uagcgcacaaguagaguga-ucgaaagaugaaaagcac-uuugaaaaga-gagucaaagaguacguga-aauuguugaaa-gggaagcgcuugcgaaccagac-ucgcccg--gggagguucaacc-g-gcacgugu----gccggggcacuuc-ugcccg--ggcgggccagcgucggcucg-gacggucuguuaaagacc-ccuggaagguagcgc--c----ucuu----cggaggcguc---uuauagccaagggugcccuaagaccagucuggaccga-ggaccgc------------------ggaugc-uggcguaauggucgcaagcggcccgucuugaaacacggaccaaggagucuaacaucuacgcgaguguucgggu-gucaag-cccgucc-gcgcagugaaagcgaauggaggugggag-ccguccccccgcggggggccggugca-ccaucgacc--gauccuga----ugucuu---cggacggauuugaguaagagcguagcuguugggacccg-aaagauggugaacuaugccuggauagggugaagccagaggaaacucugguggaggcucgcagcgguucugacgugcaaaucgaucgucgaauuuggg----------------------------------------------------------------------------------------------------------------------------------------------------------------------------------------------------------------------------------------------------------------------------------------------------------------------------------------------------------------------------------------------------------------------------------------------------------------------------------------------------------------------------------------------------------------------------------------------
Erysiphe             -------------------------------------------------caugcaugucuaaguauaagcaaauu-uaua-ccg-ugaaacugcg-aauggcucauuaaaucaguuaucguuuauuug-aua-guacc--uu-acuac-uugg-auaaccgugguaauucuagagcuaauacaugcuaaaagccccgac--uuc-ggaagggguguauuuauuagauua-aaaaccaaugcccuuc--ggggc------ucuuuggugauucaugauaacucaacgaaucgcauggccuugugccggcgaugguucauucaaauuucugcccuauca-acuuucgaugguaguauaugggacuaccaugguuucaacggguaacggggaauuaggguucuauuccggagagggagccugagaaacggcuaccacauccaaggaaggcagcaggcgcgcaaauuacccaaucccga---cacggggagguagugacaauaaauacugaugcagggcucuuuugggu-cuuguaauuggaaugaguacaauuu-aaaucccuuaacgaggaacaa-uugggagggcaagucuggugccagcag-ccgcgguaauuccagcuccaauagcguauauuaaaguug-uugcaguuaaaaagcucguaguug-aaccuugggccu--------ggcuggccgguccgc-cucaccgcgu-gu-acugg---uccgg-ccggg---ucuuuccuccuggggagc--cg-caugcccuucacugggugugucgg-ggaaccagg-acuuuuacuuugaaaaaauuagaguguucaaagcaggc---cua-ugcucgaauacauuagcauggaauaauagaauaggacg-ugugguucuauuuuguugguuucucggaccgccguaaugauuaauagggacagucgggggcaucaguauucaauugucagaggugaaauucuuggauuuauugaagacuaacuacugcgaaagcauuug-ccaaggauguuuucauuaaucagggaacgaaaguuaggggaucgaagacgaucagauaccgucguagucuuaaccauaaacuaugccgacuagggaucgggcgauguua-uuuuu-uuugacucgcucggcaccuuacgagaaaucaaagucuuuggguucuggggggaguau-ggucgcaaggcugaaacuuaaagaaauugacggaagggcaccacca-ggaguggagccugcggcuuaauucgacucaacacggggaaacucaccagguccagacacaagaaggauugacagauugagagcucuuucuugauuuugugggugguggugcauggccg-uucuuaguugguggagugauuugucugcuuaauugcgauaacgaacgagaccuuaaccugcuaaauagccaggcua-gc---cuaggcuggucg-------------------ccggcuucuuagagggacuaucgg--cgc-aagucgauggaaguuugaggcaauaacagguc-ugugaugcccuuag-auguucugggccgcacgcgc-gcuacacugacagagccaacgaguauc-------------------uu-ccuuguucgaaagaucuggguaaucuuguuaaacucugucgugcuggggauagagcauugcaauuauugcucuucaacgaggaauuccuaguaagcgcaagucaucagcuugcgcugauuacgucccugcccuuuguacacaccgcccgucgcuacuaccgauugaauggcu-aagugaggcuuucggacugg-ccuagggugaguggcgacgcucgcc-cagggccggaaaguuguccaaacuuggucauuuagaggaaguaaa----------------------------------------------------------------------------------------------------------------------------------------------------------------------------------------------------------------------------------------------------------------------------aaccaaccgggauua-ccucaguaacggcgagugaagcgguaacagcucaaauuugaaaucuggc--ucc-uc---u--ggag-uccgaguuguaauuuguagaagaug-cuuuggguugugggu---ucggccuaaguuccuugga-acaggacgucauagagggugagaaucccguauguggccgag-gcccgcgccuauguaaagcucuuucaacgagucg-aguuguuugggaaugcagcucaaaau-gggugguaaauuu-caucuaaagcuaaauauggg-ccagagaccga---uagcgcacaaguagaguga-ucgaaagaugaaaagcac-uuuggaaaga-gaguuaaacaguacguga-aauuguugaaa-gggaagcgcuugc-acccagac-uugggcg--cugccgaucaccu-u-gcggucuc---cgcgagugcacucg-acagcg--cacaggccagcaucgguucg-gguggcuggauaaaggcc-guaggaacguagcuc--u----cuuc----g--gggagug---uuauagccuacggugccaugcagcccagccggaccga-ggaccgc------------------ggaugc-uggcguaauggguguaagcgacccgucuugaaacacggaccaaggagucuaacaucuaugcgaguguuugggu-gguaaa-cccauac-gcggaaugaaagugaacguaggugagaaccccuuu-----------g-gggcgca-ucaucgacc--gauccuga----ugucuu---cggauggauuugaguaagagcauagcuguugggacccg-aaagauggugaacuaugccugaauagggugaagccagaggaaacucugguggaggcucgcagcgguucugacgugcaaaucgaucgucaaauuugggcauaggggcgaaagacuaaucgaaccaucuaguagcugguuccugccgaaguuucccucaggauagcaguguuga-----cuucaguuuuaugagguaaagcgaaugauuagaggccuuggggu-ugaaacaaccuuaaccuauucucaaacuuuaaauauguaagaagucc-uuguuacuuaauugaacguggacauccgaauguaccaacacuagugggccauuuuugguaagcagaacuggcgaugcgggaugaaccgaacgugaaguuaaggugccggaau-acacgcucau-cagacaccacaaaagg-uguuaguucaucuagacagcagga-cgguggcca-uggaagucggaa--uccgcuaaggaguguguaacaacucaccug-ccgaaugaacuagcccugaaaauggau-ggcgc-ucaagc-guguuacccauacuucac--cgccaggguaga-aacgaugcccu--ggcgaguaggcaggc---guggggguuugug---------acgaagc----------------------------------------------
Eupenicillium        -------------------------------------------------caugcaugucuaaguauaagc-aacu-ugua-cug-ugaaacugcg-aauggcucauuaaaucaguuaucguuuauuug-aua-guacc--uu-acuac-augg-auaccugugguaauucuagagcuaauacaugcuaaaaaccccgac--uucaggaagggguguauuuauuagauaa-aaaaccaacgcccuuc--ggggc------uccuuggugaaucauaauaacuuaacgaaucgcauggccuugcgccggcgaugguucauucaaauuucugcccuauca-acuuucgaugguaggauaguggccuaccaugguggcaacggguaacggggaauuaggguucgauuccggagagggagccugagaaacggcuaccacauccaaggaaggcagcaggcgcgcaaauuacccaaucccga---cacggggagguagugacaauaaauacugauacggggcucuuuugggu-cucguaauuggaaugagaacaauuu-aaaucccuuaacgaggaacaa-uu-ggagggcaagucuggugccagcag-ccgcgguaauuccagcuccaauagcguauauuaaaguug-uugcaguuaaaaagcucguaguug-aaccuugggucu--------ggcuggccgguccgc-cucaccgcga-gu-acugg---uccgg-cugga---ccuuuccuucuggggaac--cu-cauggccuucacuggcugugg-gg-ggaaccagg-acuuuuacugugaaaaaauuagaguguucaaagcaggc---cuu-ugcucgaauacauuagcauggaauaauagaauaggacg-ugugguucuauuuuguugguuucuaggaccgccguaaugauuaauagggauagucgggggcgucaguauucagcugucagaggugaaauucuuggauuugcugaagacuaacuacugcgaaagcauucg-ccaaggauguuuucauuaaucagggaacgaaaguuaggggaucgaagacgaucagauaccgucguagucuuaaccauaaacuaugccgacuagggaucggacgg-gauu--cuau-aaugacccguucggcaccuuacgagaaaucaaaguuuuuggguucuggggggaguau-ggucgcaaggcugaaacuuaaagaaauugacggaagggcaccacaa-ggcguggagccugcggcuuaauuugacucaacacggggaaacucaccagguccagacaaaauaaggauugacagauugagagcuccuucuugaucuuuuggaugguggugcauggccg-uucuuaguugguggagugauuugucugcuuaauugcgauaacgaacgagaccucggccc-uuaaauagcccggucc-gc---auuugcgggccg-------------------cuggcuucuuagggggacuaucgg--cuc-aagccgauggaagugcgcggcaauaacagguc-ugugaugcccuuag-auguucugggccgcacgcgc-gcuacacugacagggccagcgaguaca-------------------ucaccuuaaccgagagguuuggguaaucuuguuaaacccugucgugcuggggauagagcauugcaauuauugcucuucaacgaggaaugccuaguaggcacgagucaucagcucgugccgauuacgucccugcccuuuguacacaccgcccgucgcuacuaccgauugaauggcu-cagugaggccuugggauugg-cuuaggaggguuggcaacgaccccc-cagagccgaaaacuuggucaaacucggucauuuagaggaaguaaa----------------------------------------------------------------------------------------------------------------------------------------------------------------------------------------------------------------------------------------------------------------------------aaccaccagggauug-cccuaguaccggcgagugaagcggcaagagcucaaauuuaaaagcuggc--ccc-cu---c--gggg-uccgcguuguaauuugcagaggaug-cuucggg-agcggcc---cccgucuaagugcccugga-acgggccgucauagagggugagaaucccguaugggauggggugcccgcgcccgugugaagcuccuucgacgagucg-aguuguuugggaaugcagcucuaaau-gggugguaaauuu-caucuaaagcuaaauauugg-ccggagaccga---uagcgcacaaguagaguga-ucgaaagaugaaaagcac-uuugaaaaga-gaguuaaacagcacguga-aauuguugaaa-gggaagcgcuugc-gaccagac-ucgcccg--cggg-guucagcc-g-gcacucgu----gccgguguacuuc-cccgcg--ggcgggccagcgucgguuug-ggcggccggucaaaggcc-ccuggaagguaacgc--c----cccc-cg-g--gggcguc---uuauagccaggggugccaugcggccugcccggaccga-ggaacgc------------------ggacgc-uggcauaauggucguaaacgacccgucuugaaacacggaccaaggagucuaacaucuacgcgaguguucgggu-gucaaa-cccguac-gcgcagugaaagcgaacggaggugggaa-ccccuc-----------g-gggugca-ccaucgacc--gauccuga----ugucuu---cggauggauuugaguaagagcguagcuguugggacccg-aaagauggugaacuaugccuggauagggcgaagccagaggaaacucugguggaggcucgcagcgguucugacgugcaaaucgaucgucaaauuuggguauaggggcgaaagacuaaucgaaccaucuaguagcugguuccugccgaaguuucccucaggauagcaguaacgc---gaauucaguuuuaugagguaaagcgaaugauuagaggccuuggggu-ugaaacaaccuuaaccuauucucaaacuuuaaauauguaagaagccc-uuguugcuuaguugaacgugggcauuagaaugaugcguuacuagugggccauuuuugguaagcagaacuggcgaugcgggaugaaccgaacgcgagguuaaggugccggaau-gcacgcucau-cagacaccacaaaagg-uguuaguucaucuagacagcccga-cgguggcca-uggaagucggaa--uccgcuaaggaguguguaacaacucacggg-ccgaaugaacuagcccugaaaauggau-ggcgc-ucaagc-gugcuacccauaccucgc--cgucgggguaga-aacgacgcccc--gacgaguaggcaggc---guggggguccgug---------acgaagc----------------------------------------------
Eurotium             -------------------------------------------------caugcaugucuaaguauaagc-acuu-uaua-cug-ugaaacugcg-aauggcucauuaaaucaguuaucguuuauuug-aua-guacc--uu-acuac-augg-auaccugugguaauucuagagcuaauacaugcuaaaaaccucgac--uuc-ggaagggguguauuuauuagauaa-aaaaccaacgcccuuc--ggggc------uccuuggugaaucauaauaacuaagcgaaucgcauggccuugcgccggcgaugguucauucaaauuucugcccuauca-acuuucgaugguaggauaguggccuaccaugguggcaacggguaacggggaauuaggguucgauuccggagagggagccugagaaacggcuaccacauccaaggaaggcagcaggcgcgcaaauuacccaaucccga---cacggggagguagugacaauaaauacugauacggggcucuuuugggu-cucguaauuggaaugaguacaaucu-aaaucccuuaacgaggaacaa-uu-ggagggcaagucuggugccagcag-ccgcgguaauuccagcuccaauagcguauauuaaaguug-uugcaguuaaaaagcucguaguug-aaccuugggucu--------ggcuggccgguccgc-cucaccgcga-gu-acugg---uccgg-cugga---ccuuuccuucuggggaac--cu-cauggccuucacuggcugugg-gg-ggaaccagg-acuuuuacugugaaaaaauuagaguguucaaagcaggc---cuu-ugcucgaauacauuagcauggaauaauagaauaggacg-ugcgguucuauuuuguugguuucuaggaccgccguaaugauuaauagggauagucgggggcgucaguauucagcugucagaggugaaauucuuggauuugcugaagacuaacuacugcgaaagcauucg-ccaaggauguuuucauuaaucagggaacgaaaguuaggggaucgaagacgaucagauaccgucguagucuuaaccauaaacuaugccgacuagggaucgggcgguguuu--cuau-aaugacccgcucggcaccuuacgagaaaucaaaguuuuuggguucuggggggaguau-ggucgcaaggcugaaacuuaaagaaauugacggaagggcaccacaa-ggcguggagccugcggcuuaauuugacucaacacggggaaacucaccagguccagacaaaauaaggauugacagauugagagcucuuucuugaucuuuuggaugguggugcauggccg-uucuuaguugguggagugauuugucugcuuaauugcgauaacgaacgagaccucggccc-uuaaauagcccggucc-gc---auuugc-ggccg-------------------cuggcuucuuagggggacuaucgg--cuc-aagccgauggaagugcgcggcaauaacagguc-ugugaugcccuuag-auguucugggccgcacgcgc-gcuacacugacagggccagcgaguaca-------------------ucaccuuggccgagagguccggguaaucuuguuaaacccugucgugcuggggauagagcauugcaauuauugcucuucaacgaggaaugccuaguaggcacgagucaucagcucgugccgauuacgucccugcccuuuguacacaccgcccgucgcuacuaccgauugaauggcu-cggugaggccuucggacugg-cuccaggggguuggcaacgaccccc-cagagccggaaaguuggucaaacccggucauuuagaggaaguaaa----------------------------------------------------------------------------------------------------------------------------------------------------------------------------------------------------------------------------------------------------------------------------aaccaacagggauug-ccucaguaacggcgagugaagcggcaagagcucaaauuugaaaucuggc--ccc-uc---c--gggg-uccgaguuguaauuuguagaggaug-cuucggg-ugcggcc---cccgucuaagugcucugga-acgggccaucggagagggugagaaucccgucugggacgggguguccgcguccaugugaagcuccuucgacgagucg-aguuguuugggaaugcagcucuaaau-gggugguaaauuu-caucuaaagcuaaauacugg-ccggagaccga---uagcgcacaaguagaguga-ucgaaagaugaaaagcac-uuugaaaaga-gaguuaaacagcacguga-aauuguugaaa-gggaagcgcuugc-gaccagac-ucgcuuc--cggg-guucagcc-g-gcuuucgg----gccgguguacuuc-cccggg--ggcgggccagcgucgguuug-ggcggccggucaaaggcc-ccuggaauguaacgc--c----ccuc----g--gggcgcc---uuauagccaggggugucaugcggccagccuggaccga-ggaacgc------------------ggacgc-uggcauaauggucguaaacgacccgucuugaaacacggaccaaggagucuaacaucuacgcgaguguucgggu-gucaaa-cccgugc-gcgcagugaaagcgaacggaggugggag-cccccuc--------gag-gggcgca-ccaucgacc--gauccuga----ugucuu---cggauggauuugaguaagagcguagcuguggggacccg-aaagauggugaacuaugccugaauagggcgaagccagaggaaacucugguggaggcucgcagcgguucugacgugcaaaucgaucgucaaauuuggguauaggggcgaaagacuaaucgaaccaucugguagcugguuccugccgaaguuucccucaggauagcaguaacgc---guaaucaguuuuaugagguaaagcgaaugauuagaggccuuggggu-ugaaacaaccuuaaccuauucucaaacuuuaaauauguaagaagcuc-uuguugcuuagu-gaacgug---------------------------------------------------------------------------------------------------------------------------------------------------------------------------------------------------------------------------------------------------------------------------------------------------------------------------------------------------------------------------------------------
Galiella             -------------------------------------------------caugcaugucuaaguauaagc-aauc-uaua-cag-ugaaacugcg-aauggcucauuaaaucaguuaucguuuauuug-aua-guacc--uu-acuac-uugg-auaaccgugguaauucuagagcuaauacaugcuaaaaaucccgac--cccuggaagggauguauuuauuagauaa-aaaaccaaugccuuc----gggc------uccuuggugauucaugauaacuuaacgaaucgcauggccuugugccggcgaugguucauucaaauuucugcccuauca-acuuucgaugguaggauaguggccuaccaugguuucaacggguaacggggaauuaggguucuauuccggagagggagccugagaaacggcuaccacauccaaggaaggcagcaggcgcgcaaauuacccaaucccga---cacggggagguagugacaauaaauacugauacagggcccuuucgggu-cuuguaauuggaaugaguacaauuu-aaaucccuuaacgaggaacaa-uu-ggagggcaagucuggugccagcag-ccgcgguaauuccagcuccaauagcguauauuaaaguug-uugcaguuaaaaagcucguaguug-aaccuugggucu--------ggcuggccgguccgc-cucaccgcgu-gc-acugg---uccgg-ccgga---ccuuuccuucuggcuaac--cu-caugcccuuuacuggguguguugg-ggaaccacg-acuuuuacuuugaaaaaauuagaguguucaaagcaggc---auu-ugcucgaauacauuagcauggaauaauacaauaggacg-ugcgguucuauuuuguugguuucuaggaccgccguaaugauuaauagggauagucgggggcauccguauucaauugucagaggugaaauucuuggauuuauugaagacgaacuacugcgaaagcauuug-ccaaggauguuuucauuaaucag-gaacgaaaguugagggaucgaagacgaucagauaccgucguagucucaaccauaaacuaugccgacuagggaucgggcgauguac--uuuu-cgugacucgcucggcaccuuacgagaaaucaaagucuuuggguucuggggggaguau-ggucgcaaggcugaaacuuaaaggaauugacggaagggcaccacca-ggaguggagccugcggcuuaauuugacucaacacggggaaacucaccagguccagacacauuaaggauugacagauugagagcucuuucuugaucaugugggugguggugcauggccg-uucuuaguugguggagugauuugucugcuuaauugcgauaacgaacgagaccuuaaccugcuaaauagcccggccc-gc---uuuugcgggucg-------------------cuggcuucuuagagggacuaucggauuuc-aagacgauggaaguuugaggcaauaacagguc-ugugaugcccuuag-auguucugggccgcacgcgc-gcuacacugacagagccaacgaguaca-------------------uuuccuuggccggaaggucuggguaaucuuguuaaacucugucgugcuggggauagagcauugcaacuauugcucuucaacgaggaauuccuaguaagcgcaagucaucagcuugcguugauuacgucccugcccuuuguacacaccgcccgucgcuacuaccgauugaauggcu-uagugaggccuucggacugg-cccgaggaggucggcaacgaccacc-uugggccggaaaguuggucaaacuuggucauuuagaggaaguaaa----------------------------------------------------------------------------------------------------------------------------------------------------------------------------------------------------------------------------------------------------------------------------aaccaacagggauug-ccucaguaacugcgagugaagcggcaaaagcucaaauuugaaaucugac--accuuu---g--ggug-cccgaguuguaauuuggagaggcaa-cuucgaa-ggaggcg---cuggccuaaguuccuugga-acaggacgucgcagagggugagaaucccgugcuuggcuggcuguccuucuucaugugaagugucuucgacgagucg-aguuguuugggaaugcagcucaaaau-gggugguaaacuc-caucuaaggcuaaauauugg-cgagagaccga---uagcgcacaaguagaguga-ucgaaagaugaaaagcac-uuugaaaaga-gaguuaaaaaguacguga-aauuguugaaa-gggaagcgcuuga-gaccagac-ucgguga--uuggugaucagcg-guugcuuu-u---gcuccgugcacuug-ccuuuc--acugggccagcaucag-ugu-gacggcgggauaaagacc-gggggaauguggcuc--c----cuuc----g--gggagug---uuauagcccuggguguaaugccgccuguugcaacuga-ggaccgc------------------ggaugc-uggcauaau-gucuucagcgacccgucuugaaacacggaccaaggagucuaacaucuaugcgaguguucgggu-guaaaa-ccccuac-gcggaaugaaagugaacggaggugggaa-cuccuug------------gagugca-ccaucgacc--gauccuga----ugucuu---cggauggauuugaguaggagcauagcuguugggacccg-aaagauggugaacuaugccugaauagggugaagccagaggaaacucugguggaggcucgcagcgguucugacgugcaaaucgaucgucaaauuuggguauaggggcgaaagacuaaucgaaccaucuaguagcugguuccugccgaaguuucccucaggauagcaguaacga-----ucucaguuuuaugagguaaagcgaaugauuagaggccuuggggu-uggaauaaccuuaaccuauucucaaacuuuaaauguguaagaagucc-uuguugcuuaauugaacguggacauuugaaug-uacguuacuagugggccauuuuugguaagcagaacuggcgaugcgggaugaaccgaacgcaagguuaaggugccggaau-acacgcucau-cagacaccacaaaagg-uguuaguucaucuagacagcagga-cgguggcca-uggaagucggaa--uccgcuaaggaguguguaacaacucaccug-ccgaaugaacuagcccugaaaauggau-ggcgc-ucaagc-guguuacccauaccuugc--cgucaugguaga-aacgaugccau--gacgaguaggcaggc---guggaggccagug---------acgaa------------------------------------------------
Geoglossum           -----------------------------------------------------caugucuaaguuuaagc-aauc-uaua-cgg-ugaaacugcg-aauggcucauuaaaucaguuaucguuuauuug-aua-guacc--cu-acuac-uugg-auaaccgugguaauucuagaguuaauacaugcuaaaaaccccgac--uuu-cgaagggguguauuuauuagauaa-aaagccaaugcccuuc--ggggc------uccuuggugauucauaauaacuaaacgaaucgcauggccuugcgccggcgaugguucauucaaauuucugcccuauca-acuuucgaugguaggauaguggccuaccaugguuucaacggguaacggggaauuaggguucuauuccggagagggagccugagaaacggcuaccacauccaaggaaggcagcaggcgcgcaaauuacccaaucccga---cacggggagguagugacaauaaauacugauacagggcucuuuagggu-cuuguaauuggaaugaguacaauuu-aaaucccuuaacgaggaacaa-uu-ggagggcaagucuggugccaucag-ccgcgguaauuccagcuccaauagcguauauuaaaguug-uugcaauuaaaaagcucguaauuu-aaccuugggccu--------ggcuggcccguccgc-cucaccgcgu-gc-acugg---uccgg-ccggg---ccuuuccuu-uggcuagc--ca-caugcccuuaauuggguguguugg-ggaaccagg-acuuuuacuuugaaaaaauuagaguguucaaagcaggc---cua-ugcucgaauacauuagcauggaauaauagaauaggacg-ugugguucuauuuuguugguuucuaggaccgccguaaugauuaauagggauagucgggggcaucaguauucaauugucagaggugaaauucuuggauuuauugaagacuaacuacugcgaaagcauuug-ccaaggauguuuucauuaaucagugaacgaaaguuaggggaucgaagacgaucagauaccgucguagucuuaaccauaaacuaugccgacuagggaucgggcgauguua--auuu-uaugacucgcucggcaccuuacgagaaaucaaagucuuugg--uucugggggaguau-ggucgcaaggcugaaacuuaaagaaauugacggaagggcaccacca-ggaguggagccugcggcuuaauuugacucaacacggggaaacucaccagguccagacacaauaaggauugacagauugagagcucuuucuugauuuugugggugguggugcauggccg-uucuuaguugguggagugauuugucugcuuaauugcgauaacgaacgagaccuuaaccugcuaaauagccaggcca-gc---uuuggcuggucg-------------------ccggcuucuuagagggacuaucgg--cuc-aagccgauggaaguuugaggcaauaacagguc-ugugaugcccuuag-aug-ucugggccgcacgcgc-gcuacacugacagagccaacgaguaca-------------------ucaccuuggccggaaggucuggguaaucuuguuaaacucugucgugcuggggauagagcauugcaauuauugcucuucaacgaggaauuccuaguaagcgcaagucaucagcuugcgcugauuacgucccugcccuuuguacacaccgcccgucgcuacuaccgauugaauggcu-cagugaagccuucggacugg-cucagugaaggcggcaacucccaca-cagagccggaaaguuggucaaacuuggucauuuagaagaag--------------------------------------------------------------------------------------------------------------------------------------------------------------------------------------------------------------------------------------------------------------------------------aaccaacagggauug-ccucaguaacggcgagugaagcggcaacagcucaaauuugaaaucuggu--ucc-uc---u--ggag-cccgaguuguaauuuguagaggaugucuucggg-uuuggcc---ccggccuaaguuccuugga-acaggacgucacagagggugagaaucccguauguggcuggaggucuaugcccaugugaagcuccuucgacgagucg-aguuguuugggaaugcagcucaaaau-gggugguaaguuu-caucuaaagcuaaauacugg-cgggagaccga---uagcgcacaaguagaguga-ucgaaagaugaaaagcac-uuuggaaaga-gaguuaaaaaguacguga-aauuguugaaa-gggaagcgcuugc-gaccagac-uugcccu--caguugaucaacc-g-guguucuu---caccggugcacucg-gcugag--gucaggccagcaucgguuua-gacgguuggagaaagacc-augggaauguggcuc--c----cuuc----g--gggagug---uuauagccuguggugccaugcagccaguuuagaccga-ggaccgc------------------ggaugc-uggcguaauggucguaagcgacccgucuugaaacacggaccaaggagucuaacaucuaugcgaguguuugggu-gucaaa-cccaugc-gcguaaugaaagugaacggaggugggaa-cccuua-----------a-gggugca-ccaucgacc--gauccuga----ugucuu---cggauggauuugaguaagagcauagcuguugggacccg-aaagauggugaacuaugccugaauagggugaagccagaggaaacucugguggaggcucgcagcgguucugacgugcaaaucgaucgucaaauuuggguauaggggcgaaagacuaaucgaaccaucuaguagcugguuccugccgaaguuucccucaggauagcaguaacgu-----auucaguuuuaugagguaaagcgaaugauuagaggccuuggggu-ugaaacaaccuuaaccuauucucaaacuuuaaauauguaagaagucc-uuguuacuuaguugaacguggacauucgaauguaccguuacuagugggccauuuuugguaagcagaacuggcgaugcgggaugaaccgaacgcgagguuaaggugccggaau-gcacgcucau-cagacaccacaaaagg-uguuaguucaucuagacagcagga-cgguggcca-uggaagucggaa--uccgcuaaggaguguguaacaacucaccug-ccgaaugaacuagcccugaaaauggau-ggcgc-ucaagc-gugcuacccauaccucgc--cgccaggguaga-aacgaugcccu--ggcgaguaggcaggc---guggaggucagug---------acgaagc----------------------------------------------
Halosarpheia         -------------------------------------------------caugcaugucuaaguauaagc-aau--uaua-cgg-cgaaacugcg-aauggcucauuauauaaguuaucguuuauuug-aua-gcacc--uu-uuuac-ucgg-auaacugugguaauucuagagcuaauacgugcugaaaaucccgac--uuc-ggaagggcuguauuuauuagauuc-aaaaccaaugcccuuc--ggggc------uucauggugauucauaauaacugcucgaaucgcauggccuugcgccggcgaugguucauucaaauuucuucccuauca-acuuucgaugcgagggucuuguccucgcaugguuacaacggguaacggaggguuagggcucgaccccggagaaggagccugagaaacggcuacuacauccaaggaaggcagcaggcgcgcaaauuacccaaucccga---cacggggagguagugacaauaaauacugauacagggcucuuuugggu-cuuguaaucggaaugaguacuauuu-aaaucccauaacgaggaacaa-uu-ggagggcaagucuggugccagcag-ccgcgguaauuccagcuccaauagcguauauuaaaguug-uugugguuaaaaagcucguaguug-aaccuugggccu--------ggccugucagucccc-cucaccgggu-gc-acuga---ucugg-ccggg---ucuuucccuccgcggaac--cc-cauggccuucacuggucguggcgg-ggaaacggg-acuuuuacuuugaaaaaauuagagugcuccaggcaggc---cua-ugcucgaauacauuagcauggaauaauaaaauaggacg-cgugguucuauuuuguugguuucuaggaccgccguaaugauuaauagggacagucgggggcaucaguauucaauugucagaggugaaauucuuggaucuauugaagacuaacuacugcgaaagcauuug-ccaaggauguuuucauugauaag-gaacgaaaguuaggggaucgaagacgaucagauaccgucguagucuuaacuauaaacuaugccgacuagggaucggacgauguug--u-uu-uuugacucguucggcaccuuucgagaaaucaaagugcuugggcuccagggggaguau-ggucgcaaggcugaaacuuaaaggaauugacggaagggcaccacca-gggguggaaccugcggcuuaauuugacucaacacggggaaacucaccagguccagacacagugaggauugacagauugauagcucuuucuugauucugugggugguggugcauggccg-uucuuaguugguggagugauuugucugcuuaauugcgauaacgaacgagaccuuaaccugcuaaauagcccaaucu-gc---uccggcaguuug-------------------cuggcuucuuagagggacuaucgg--cucaaagccgauggaaguuugaggcaauaacaggucuugugaugcccuuag-auguccugggccgcacgcgcgguuacacugacaaagccagcgaguau---------------------uuccuuugccggaagguccggguaaucuuguuaaacuuugucgugcuggggauagagcauugcaauuauugcucuucaacgaggaaucccuaguaagcgcaagucaucagcuugcguugauuacgucccugcccuuuguacacaccgcccgucgcuacuaccgauugaacggcu-cagugagguuuucggacugg-cccagggaggcgggcaacugccacc-ccgggccggaaaguugcccaaacucggucguuuagaggaaguaaa----------------------------------------------------------------------------------------------------------------------------------------------------------------------------------------------------------------------------------------------------------------------------aaccaacagggauug-ccuuaguaacggcgagugaagcggcaacagcucaaauuugaaaucuggc--ccc---------cggg-uccgaguuguaauuugcagaggaag-cuuuugg-cgaggcg---cc-uuccgaguucccuggauacgggacgccauagagggugagagccccguac--ggucuggugccga-gccucuguaaagcuccuucgacgagucg-aguaguuugggaaugcugcucuaaau-gggagguaaacuc-cuucuaaagcuaaauacugg-ccagagaccga---uagcgcacaaguagaguga-ucgaaagaugaaaagcac-uuugaaaaga-gaguuaaaaagcacguga-aauuguugaaa-gggaagcgcuugu-gaccagac-uugcgcc--uggcagcuuagcc---guccuucu---gggcgguguacucu--gccgg--cucaggccagcaucaguuuc-gggcaggggagaaaugcg-gcgggaauguggcuc--u----uc----------ggagug---uuauagcccgc--cguuaugcc-cugccggggacuga-gguucgc------------------ggaugc-uggcguaaugguuaucagcgacccgucuugaaacacggaccaaggagucauccucauaugcgaguguuagggu-gcaaaa-ccccuac-gcgaaaugaaagugaacggaggugagag-cuuc----------------ggcgca-ucaucgacc--gauccuga----uguucu---cggauggauuugaguaugagcauauggggcuggacccg-aaagaaggugaacuaugcuuggauaggguaaagccagaggaaacucugguggaggcucgcagcgguucugacgugcaaaucgaucgucaaaucugagcaugggggcgaaagacuaaucgaaccuucuaguagcugguuuccgccgaaguuucccucaggauagcaguguuga-----ucucaguuuuaugagguaaagcgaaugauuagggacucgggggcgcuuauuagccuucauccauucucaaacuuuaaauauguaagaagccc-uuguuacuuuagugaacgggggcauucgaaugug-caacacuagugggccauuuuugguaagcagaacuggcgaugcgggaugaaccgaucgcgaggauaaggugccagagu-agacgcucau-cagacaccacaaaagguuguuaucacaucuagacagcagga-cgguggcca-uggaagucggaa--uccgcuaaggacuguguaacaacucaccug-ccgaaugugauagcccugaaaauggau-ggcgcgucaagc-gucucacccauaccucgc--cuucaggguaga-aacgaugc--------------------------------------------------------------------------------------------------
Hypocrea             -------------------------------------------------caugcaugucuaaguauaagc-aau--uaua-ccg-cgaaacugcg-aauggcucauuauauaaguuaucguuuauuug-aua-auacu--uu-acuac-uugg-auaaccgugguaauucuagagcuaauacaugcuaaaaaucccgac--uuc-ggaaggguuguauuuauuagauua-aaaaccaaugccccuc--ggggc------ucucuggugaaucaugauaacuagucgaaucgacaggccuugugccggcgauggcucauucaaauuucuucccuauca-acuuucgauguuuggguauuguccaaacaugguggcaacggguaacggaggguuagggcucgaccccggagaaggagccugagaaacggcuacuacauccaaggaaggcagcaggcgcgcaaauuacccaaucccga---cacggggagguagugacaauaaauacugauacagggcucuuuugggu-cuuguaaucggaaugaguacaauuu-aaaucccuuaacgaggaacaa-uu-ggagggcaagucuggugccagcag-ccgcgguaauuccagcuccaauagcguauauuaaaguug-uugugguuaaaaagcucguaguug-aaccuugggccu--------ggcuggccgguccgc-cucaccgcgu-gc-acugg---uccgg-ccggg---ccuuucccucugcggaac--cc-caugcccuucacuggguguggcgg-ggaaacagg-acuuuuacuuugaaaaaauuagagugcucaaggcaggc---cua-ugcucgaauacauuagcauggaauaauagaauaggacg-ugugguucuauuuuguugguuucuaggaccgccguaaugauuaauagggacagucgggggcaucaguauucaauugucagaggugaaauucuuggauuuauugaagacuaacuacugcgaaagcauuug-ccaaggauguuuucauuaaucag-gaacgaaaguuaggggaucgaagacgaucagauaccgucguagucuuaaccauaaacuaugccgacuagggaucggacgauguua--cauu-uuugacgcguucggcaccuuacgagaaaucaaagugcuugggcuccagggggaguau-ggucgcaaggcugaaacuuaaagaaauugacggaagggcaccacca-gggguggagccugcggcuuaauuugacucaacacggggaaacucaccagguccagacacaaugaggauugacagauugagagcucuuucuugauuuugugggugguggugcauggccg-uucuuaguugguggagugauuugucugcuuaauugcgauaacgaacgagaccuuaaccugcuaaauagcccguauu-gc---uuuggcaguacg-------------------ccggcuucuuagagggacuaucgg--cuc-aagccgauggaaguuugaggcaauaacagguc-ugugaugcccuuag-auguucugggccgcacgcgc-gcuacacugacggagccagcgaguuc---------------------ucccuuggccggaaggccuggguaaucuuguuaaacuccgucgugcuggggauagagcauugcaauuauugcucuucaacgaggaaucccuaguaagcgcaagucaucagcuugcguugauuacgucccugcccuuuguacacaccgcccgucgcuacuaccgauugaauggcu-cagugaggcguccggacugg-cccagagaggugggcaacuaccacu-cagggccggaaagcucuccaaacucggucauuuagaggaaguaaa----------------------------------------------------------------------------------------------------------------------------------------------------------------------------------------------------------------------------------------------------------------------------aaccaacagggauug-ccccaguaacggcgagugaagcggcaacagcucaaauuugaaaucuggc--ccuuu-------cggg-uccgaguuguaauuuguagaggaug-cuuuugg-caaggcg---cc-gcccgaguucccugga-acgggacgccacagagggugagagccccgucu--ggcuggccgccga-gccucuguaaagcuccuucgacgagucg-aguaguuugggaaugcugcucaaaau-gggagguauaugu-cuucuaaagcuaaauauugg-ccagagaccga---uagcgcacaaguagaguga-ucgaaagaugaaaagcac-cuugaaaaga-ggguuaaauaguacguga-aauuguugaaa-gggaagcgcuugu-gaccagac-uugggcg--cggcggaucaucc---gggguucu---ccccggugcacuuc-gccgug--uccaggccagcaucaguucg-ucgcgggggaaaaaggcu-ucgggaacguggcuc--c----ccu--------gggagug---uuauagcccguugcauaauacc-cugcgguggacuga-ggaccgc------------------ggaugc-uggcguaauggucaccagcgacccgucuugaaacacggaccaaggagucgucuucguaugcgaguguucgggu-gucaaa-ccccuac-gcguaaugaaagugaacgcaggugagag-cuuc----------------ggcgca-ucaucgacc--gauccuga----uguucu---cggauggauuugaguaagagcauacggggccggacccg-aaagaaggugaacuaugccuguauagggugaagccagaggaaacucugguggaggcucgcagcgguucugacgugcaaaucgaucgucaaauaugggcaugggggcgaaagacuaaucgaaccuucuaguagcugguuuccgccgaaguuucccucaggauagcaguguuga-----acucaguuuuaugagguaaagcgaaugauuagggacccgggggcgcuauauugccuucauccauucucaaacuuuaaauauguaagaagccc-uuguugcuuaauugaacgugggcauucgaauguaucaacacuagugggccauuuuugguaagcagaacuggcgaugcgggaugaaccgaacgcgagguuaaggugccagagu-agacgcucau-cagacaccacaaaagg-cguuaguacaucuugacagcagga-cgguggcca-uggaagucggaa--uccgcuaaggacuguguaacaacucaccug-ccgaauguacuagcccugaaaauggau-ggcgc-ucaagc-gucucacccauaccucgc--ccucgggguaga-aacgaugcccc--gaggaguaggcggac---guggaggucgug----------acgaagc----------------------------------------------
Lecanora             -------------------------------------------------caugaaugucuaaguauaagc-aau--cuua-cgg-ugaaacugcg-aauggcucauuauaucaguuaucguuuauuug-aua-guacc--uu-acuac-uugg-au-accgugguaauucuagagcuaauacaugcuaaaaaccucgac--uuc-ggaagggguguauuuauuagauaa-aaaaccaaugcccucc--ggggc------uccuuggugauucauaauaacuuaacgaaucgcauggccuugcgccggcgaugguucauucaaauuucugcccuauca-acuuucgaugguaggauaguggccuaccaugguggcaacggguaacggggaauuaggguucgauuccggagagggagccugagaaacggcuaccacauccaaggaaggcagcaggcgcgcaaauuacccaaucccga---uacggggagguagugacaauaaauacugauacagggcucuuuugggu-cuuguaauuggaaugaguacaauuu-aaaucccuuaacgaggaacaa-uu-ggagggcaagucuggugccagcag-ccgcgguaauuccagcuccaauagcguauauuaaaguug-uugcaguuaaaaagcucguaguug-aaacuugggccu--------ggcuguccgguccgc-cucaccgcgu-gu-acugg---uccgg-gccgg---ccuuuccuucuggggaac--cg-caug-ccuucauuggccguguugg-ggauccagg-acuuuuacuuugaaaaaauuagaguguucaaagcaggc---cua-ugcucgaauacauuagcauggaauaauagaauaggacg-ugugguucuauuuuguugguuucuaggaccgccguaaugauuaauagggauagucgggggcaucaguauucaauugucagaggugaaauucuuggauuuauugaagacuaacuacugcgaaagcauuug-ccaaggauguuuucauuaaucagugaacgaaaguuaggggaucgaagacgaucggguaccgucguagucuuaaccauaaacuaugccgacu-gggaucggacgguguua--uuau---uugaccguucggcacc-uacgagaaaucaaagucuuuggguucuggggggaguau-ggucgcaaggcugaaacuuaaagacauugacggaagggcaccacca-ggagaggugacugc-gcuuaauuugauucaacacggggaaacucac--aggucagacauaggaaggauugacagauugauagcucuuucuugauuuuuucggugguggugcauggccg-uucuuaguugguggagugauuugucugcuuaauugcgauaacgaacgagaccuuaaccugcuaaauagccagguca-gc---uauggguggugg-------------------cuggcuucuuagagggacuaucgg--cuc-aaa-gaucggaaguuugaggcaauaacagguc-ugugaugcccuuag-auguucugggccgcacgcgc-gcuacacugacagagacaacgaguuca-------------------ucaccuuggccggaaggucuggguaaucuuguuaaacucugucgugcuggggauagagcauugcaauuauugcucuucaacgaggaaugccuaguaagcgcaagucaucagcuugcguugauuacgucccugcccuuuguacacaccgcccgucgcuacuaccgauugaauggcu-cagugaggcuu-cggacugc---cuagagagucggcaacgaccacuacaggaucguaaagguacgcacguuugg------------------------------------------------------------------------------------------------------------------------------------------------------------------------------------------------------------------------------------------------------------------------------------------------ccaacagggauug-ccucaguaacggcgagugaagcggcaaaagcucaaauuugaaaucuggc--ucc-uu---c--gggg-uccgaguuguaauuuguagaggaga-cuucggg-cgcggcg---ccggucuaagucccuugga-acagggcgucacagagggugagaaucccguacgugaccggugaccaa-ccccaugugaagcuccuucgacgagucg-aguuguuugggaaugcagcucaaaau-gggagguaaauuu-cuucuaaagcuaaauaccgg-ccagagaccga---uagcgcacaaguagaguga-ucgaaagaugaaaagcac-uuuggaaaga-gagucaaacaguacguga-aauuguugaaa-gggaagcgcuugc-aaccagac-cuguccg--ugggcgaucaacc-u-cuguuc-u---caggggugcacucg-uccgcg--aucaggccagcaucgguuug-ggcggucggauaaaggcc-uugggaacguagcuc--c----ccuc----g--gggagug---uuauagcccucggugcaaugcggccagcccggaccga-ggaccgc------------------ggaugc-uggcguaaugguuguaagcgacccgucuugaaacacggaccaaggaguugacuaucgaugcgaguguuugggu-gucaaa-cccauac-gcguaaugaaagugaacggaggugagaa-cccuga-----------a-gggcgca-ucaucgacc--gauccaga----ugucuu---cggauggauuugaguacgagcaucgcuagucugacccg-aaagauggugaucuauacuugaauagggugaagccagaggaaacucugguggaggcucgcagcgguucugacgugcaaaucgaucgucaaauuugaguauaggggcgaaagacuaaucgaaccaucuaguagcugguuccugccgaaguuucccucaggauagcaguaacgu-----uuucaguuuuaugagguaaagcgaaugauuagaggccuuggggu-ugaaacaaccuuaaccuauucucaaacuuuaaauaugcaagaagucc-uuguuacuuaguugaacguggacauuugaaugcaccguuacuagugggccauuuuugguaagcagaacuggcgaugcgggaugaaccgaacgcgagguuaaggugccggaau-guacgcucau-cagacaccacaaaagg-uguugauucaucuagacagccgga-cgguggcca-uggaagucggaa--uccgcuaaggaguguguaacagcucaccgg-ccgaaugaaucagcccugaaaauggau-ggcgc-ucaagc-gugcuacccauaccucgc--cgccaggguaga-aacgaugcccu--ggcgaguaggcaggc---guggagg--------------------------------------------------------------------
Leotia               -------------------------------------------------caugcaugucuaaguauaagc-aacu-uaua-cug-ugaaacugcg-aauggcucauuauaucaguuaucguuuauuug-aua-guacc--uu-acuac-uugg-auaaccgugguaauucuagagcuaauacaugcuaaaaaucccgac--uuc-gggagggguguauuuauuagauua-aaaaccagugcccuuc--ggggc------uuuuuggugauucauaauaacuucucgaaucgcauggccuugugccggcgaugguucauucaaauuucugcccuauca-acuuucgaugguagggucuuggcuuaccaugguuucaacggguaacgggggauuaggguucgacuccggagagggagccugagaaacggcuaccacauccaaggaaggcagcaggcgcgcaaauuacccaaucccga---cacggggagguagugacaauaaauacugauauuggggucuuuaggcu-cuaauaauuggaaugaguacaauuu-aaaucccuuaacgaggaacaa-uu-ggagggcaagucuggugccagcag-ccgcgguaauuccagcuccaauagcguauauuaaaguug-uugcaguuaaaaagcucguaguug-aaccucgggccu--------ggcuggccgguccgc-cucaccgcgu-gc-acugg---uccgg-ccggg---ccuuuccuucuggggacc--cg-caugcccuucagugggugugcugg-ggagccagg-acuuuuacugugaaaaaauuagaguguucaaagcaggc---cua-ugcucgaauacauuagcauggaauaauagaauaggacg-ugugguucuauuuuguugguuucuaggaccgccguaaugauuaauagggauagucgggggcaucaguauucaauugucagaggugaaauucuuggauuuauugaagacuaacuacugcgaaagcauuug-ccaaggauguuuucauuaaucagugaacgaaaguuaggggaucgaagacgaucagauaccgucguagucuuaaccauaaacuaugccgacuagggaucgggcgauguua--ucuu-uuugacucgcucggcaccuugcgagaaaucaaaguuucuggguucuggggggaguau-ggucgcaaggcugaaacuuaaagaaauugacggaagggcaccacca-ggaguggagccugcggcuuaauuugacucaacacggggaaacucaccagguccagacacaaaaaggauugacagauugagagcucuuucuugaucuugugggugguggugcauggccg-uucuuaguugguggagugauuugucugcuuaauugcgauaacgaacgagaccuuaaccugcuaaauagccaggcua-gc---uuuggcuggucg-------------------ccggcuucuuagagggacuaucgg--cuc-aagccgauggaaguuugaggcaauaacagguc-ugugaugcccuuag-auguucugggccgcacgcgc-gcuacacugacagagccaacgaguuca-------------------ucaccuuggccgaaaggccuggguaaucuuguuaaacucugucgugcuggggauagagcauugcaauuauugcucuucaacgaggaauuccuaguaggcgcaagucaucagcuugugccgacuacgucccugcccuuuguacacaccgcccgucgcuacuaccgauugaauggcu-cagugaggccuucggacugg-cucagggagggcggcaacgaccacc-cagagccgggaaguuggucaaacuuggucauuuagaggaaguaaa----------------------------------------------------------------------------------------------------------------------------------------------------------------------------------------------------------------------------------------------------------------------------aaccaacagggauug-ccucaguaacggcgagugaagcggcaacagcucaaauuugaaaucuggc--cca-c-------gugg-cccgaguuguaauuuguagaggaug-cuucggg-cgugg-u---ccggccuaagucccuuggc-acagggcgucauagagggugagaaccccguauguggccgggugccuaggcccgugugaagcuccgucgacgagucg-aguuguuugggauugcagcucaaaau-gggugguaaauuu-caucuaaagcuaaauaccgg-ccagagaccga---uagcgcacaaguagaguga-ucgaaagaugaaaagcac-uuuggaaaga-gaguuaaacaguacguga-aauuguugaaa-gggaagcgcuugc-gaccagac-uugggcg--cggcugaucaucc-g-gcguuc-u---cgccggugcacucg-gccgcg-ugccaggccagcaucgguucc-ggcggccagacaaaggcc-gggcgaacguggcuc-------cccc----a--gggagug---uuauagcgcccggcgccauguggccugcugggaccga-ggaccgc------------------ggaugc-uggcguaauggucgcaagcgacccgucuugaaacacggaccaaggaguggaauaaucaugcgaguguuugggu-g-caaa-cccaugc-gcgaaaugaaagugaacggaggugagag-cccgcc-----------a-gggcgca-ucaucgacc--gauccuga----ugucuu---cggauggauuugaguaagagcauggcuguuccgacccg-aaagauggugaacuaugcguggauaaggugaagccagaggaaacucugguggaggcucgcagcgguucugacgugcaaaucgaucgucaaaucugugcauaggggcgaaagacuaaucgaaccaucuaguagcugguuccugccgaaguuucccucaggauagcaguguuga-----auucaguuuuaugagguaaagcgaaugauuagaggccuugggga-aggaacuuccuuaaccuauucucaaacuuuaaauauguaagaagucc-uuguuacucagcugaacguggacauucgaauguagcaacacuagugggccauuuuugguaagcagaacuggcgaugcgggaugaaccgaacgcggaguuaaggugccggaau-guacgcucau-cagaccccacaaaagg-uguuaauucauccagacagcagga-cgguggcca-uggaagucggaa--cccgcuaaggaguguguaacaacucaccug-ccgaaugaauuagcccugaaaauggau-ggcgc-ucaagc-guacuacccauacuccgc--cgccaggguaga-agcgaugcccu--ggcgaguaggcaggc---gugggggucagug---------acgaagc----------------------------------------------
Leptosphaeria        -------------------------------------------------caugcaugucuaaguauaagc-aa-u-uaua-ccg-ugaaacugcg-aauggcucauuaaaucaguuaucguuuauuug-aua-guacc--uu-acuac-uugg-auaaccgugguaauucuagagcuaauacaugcuaaaaaccccgac--uuc-ggaagggguguauuuauuagauaa-aaaaccaacgcccuuc--ggggc------uucuuggugauucaugauaacuuuacggaucgcauggccuugcgccggcgacgguucauucaaauuucugcccuauca-acuuucgaugguaagguauuggcuuaccaugguuucaacggguaacggggaauuaggguucgauuccggagagggagccugagaaacggcuaccacauccaaggaaggcagcaggcgcgcaaauuacccaaucccga---cacggggagguagugacaauaaauacugauacagggcucuuuugggu-cuuguaauuggaaugaguacaauuu-aaaccucuuaacgaggaacaa-uu-ggagggcaagucuggugccagcag-ccgcgguaauuccagcuccaauagcguauauuaaaguug-uugcaguuaaaaagcucguaguug-aaacuugggucu--------ggcuggcagguccgc-cucaccgcgu-gu-acuug---uccgg-ccggg---cc-uuccuucuggagaac--cu-caugcccuucacugggcguguugg-gg-accagg-acuuuuacuuugaaaaaauuagaguguucaaagcaggc---cuu-ugcucgaauacguuagcauggaauaauagaauaggacg-ugcgguccuauuuuguugguuucuaggaccgccguaaugauuaauagggacagucgggggcaucaguauucaauugucagaggugaaauucuuggauuuauugaagacuaacuacugcgaaagcauuug-ccaaggauguuuucauuaaucagugaacgaaaguuaggggaucgaagacgaucagauaccgucguagucuuaaccguaaacuaugccgacuagggaucgggcgauguuc--uuuu-ucugacucgcucggcaccuuacgagaaaucaaaguuuuu-gguucuggggggaguau-ggucgcaaggcugaaacuuaaagaaauugacggaagggcaccacca-ggcguggagccugcggcuuaauuugacucaacacggggaaacucaccagguccagaugaaauaaggauugacagauugagagcucuuucuugauuuuucaggugguggugcauggccg-uucuuaguugguggagugauuugucugcuuaauugcgauaacgaacgagaccuuaaccugcuaaauagccaggcua-gc---uuuggcuggucg-------------------ccggcuucuuagagggacuaucgg--cuc-aagccgauggaaguuugaggcaauaacagguc-ugugaugcccuuag-auguucugggccgcacgcgc-gcuacacugacagagccaacgaguucu-------------------ucaccuugaccgaaaggucuggguaaucuuguuaaacucugucgugcuggggauagagcauugcaauuauugcucuucaacgaggaaugccuaguaagcgcgugucaucagcaugcguugauuacgucccugcccuuuguacacaccgcccgucgcuacuaccgauugaauggcu-cagugaggccuucggacugg-cucggggagguuggcaacgaccacc-cugagccggaaaguucgucaaacucggucauuuagaggaagu-------------------------------------------------------------------------------------------------------------------------------------------------------------------------------------------------------------------------------------------------------------------------------aaccaacagggauug-cccuaguaacggcgagugaagcggcaacagcucaaauuugaaaucuggc--ucu-uu---u--aggg-uccgaguuguaauuugcagagggcg-cuuuggc-guuggca---gcgguccaaguuccuugga-acaggacgucacagagggugagaaucccguacguggucgcuggccuu-cgccguguaaagccccuucgacgagucg-aguuguuugggaaugcagcucuaaau-gggagguaaauuu-cuucuaaagcuaaauacugg-ccagagaccga---uagcgcacaaguagaguga-ucgaaagaugaaaagcac-uuuggaaaga-gagucaaauagcacguga-aauuguugaaa-gggaagcgcuugc-agccagac-uugccug--uaguugcucaucu-g-ggcuuu-u---guccagugcacucu-ucuaca--ggcaggccagcaucaguuug-ggcgguuggauaaagguc-ucugucacguaccuc--c----cuuu----g--gggaggc---cuuauaggggagacgacaugcaaccagccuggacuga-gguccgc------------------ggaugc-uggcguaauggcuguaagcggcccgucuugaaacacggaccaaggagucuaacaucuaugcgaguguuugggu-gucaag-cccggac-gcguaaugaaagugaacggaggugggaa-cccuuu-----------uagggugca-ccaucgacc---auccuga----ugucuu---cggaaggauuugaguaagagcauggcuguugggacccg-aaagauggugaacuaugcuugaauagggugaagccagaggaaacucugguggaggcucgcagcgguucugacgugcaaaucgaucgucaaauuugggcauaggggcgaaagacuaau-gaacuaucuaguagcugguuccugccgaaguuucccucaggauagcaguaacgu-----auucaguuuuaugagguaaagcgaaugauuagaggccugggggu-ugaaacaaccuucaccuauucucaaacuuuaaauauguaagaagucc-uuguuacuugauugaacguggacacuugaauguaccguuacuagugggccauuuuugguaagcagaacuggcgaugcgggaugaaccgaacgcgggguuaaggugccagaau-gcacgcucau-cagacaccacaaaagg-uguuaguucaucuagacagcagga-cgguggcca-uggaagucggaa--uccgcuaaggaguguguaacaacucaccug-ccgaaugaacuagcccugaaaauggau-ggcgc-ucaagc-guguuacccauaccccgc--cgccggggcaag-auuuaagcccc--ggcgaguaggcaggc---guggaggcucgug---------acgaagc----------------------------------------------
Meliola              -------------------------------------------------caugcaugucuaaguauaagc-aau--uaua-cag-cgaaacugcg-aauggcucauuaaaucaguuaucguuuauuug-aua-gugcc--uu-uuuac-ucgg-auaaccgugguaauucuagagcuaauacgugcuacgagucccgac--uua-cgaagggacguguuuauuagauuc-aaagccaaugccuuuc--ggggc------ucucuggugauucaugauaaccgcucgaaucgcacggccucgugccggcgaugguucauucaaauuucugcccuauca-acuuucgauggcuggguaguggccagccauggugacaacggguaacggaggguuagggcucgaccccggagaagaagccagagugacggcuucuacauccaaggaaggcagcaggcgcgcaaauuacccaaucccga---cacggggagguagugacaauaaauacugauacagggcucuuuugggu-cuuguaauuggaaugaguacaauuu-aaaucccuuaacgaggaacaa-uu-ggagggcaagucuggugccagcag-ccgcgguaauuccagcuccaauagcguauauuaaaguug-uugcgguuaaaaagcucguaguug-aaccucgggcuu--------ggccggccgguccgc-cucaccgcgu-gc-acugg---cccgg-ccgag---cccuucccgcuggggagc--cg-caugcccuuuacugggugugucgg-ggaaccagg-acguuuacuuugaacaaaucagaucgcuccaagaaggc---cua-ugcucggaugcauuagcauggaauaaugaaauaggacg-ugcgguucuauuucguugguuucuaggaccgccguaaugauuaauagggacagucgggggcaucaguauucaaucgucagaggugaaauucuuggauugauugaagacuaacuacugcgaaagcauuug-ccaaggauguuuucauuaaucagugaacgaaaguuaggggaucgaagacgaucagauaccgucguagucuuaaccauaaacuaugccgacuagggaucggacgguguua--uuau-uuugacccguucggcaccuuacgagaaaucaaaguuuuuggguucuggggggaguau-ggucgcaaggcugaaacuuaaagaaauugacggaagggcaccacca-ggcguggagccugcggcuuaauuugacucaacacggggaaacucaccggguccggacacaaugaggauugacagauugagagcucuuucuugauuuugugggugguggugcauggccg-uucuuaguugguggagugauuugucugcuuaauugcgauaacgaacgagaccuuaaccugcuaacuagcccgcguc-gc---cccggcggcgcg-------------------ccggcuucuuagagggacuaucgg--cuc-aagccgauggaaguuugaggcaauaacagguc-ugugaugcccuuag-auguuccgggccgcacgcgc-guuacacugaccgagccagcgaguac---------------------ucccuuggccggaaggcccggguaaucuugugaaacucggucgugcuggggauagagcauugcaauuauugcucuucaacgaggaaucccuaguaggcgcaagucaucaacuugcgccgauuacgucccugcccuuuguacacaccgcccgucgcuacuaccgauugaauggcu-cagugaggcuaucggaccgg-cccagggagggcggcaacggccacc-ccgggcugggaaguuagucgaacucggucauuuagaggaaguaaa----------------------------------------------------------------------------------------------------------------------------------------------------------------------------------------------------------------------------------------------------------------------------aaccaacagggauugcccccaguaacugcgagugaagcggcaacagcccagauuugaaauccgac--ucuuuu---accagag-uuugaguuguaaucuguagaggaug-ucgcugacggaaaga---ugcuucuaaguccccugga-acggggugccauagagggugagagccccguacggagcugucugaacg-gucaagaugcggcuccuucgacgagucg-aguaguuugggaaugcugcucuaaacggggagguaaauuc-cuuccaaggcuaaauaucgg-ccggagaccga---uagcgcacaaguagaguga-ucgaaagaugaaaaguac-uuugaaaaga-ggguuaaacaguacguga-aauuguugaaa-gggaagcgcccgc-gacuagac-uuguacc--ugacugaucgcuc-u-acguucgu---cguagagucucccagucaugguuugcaggccagcaucgguuug-cgcugggggacaagcaca-gugggaacguagcuc--a----ucuc----auggugagug---uuauagccuguuauauaguacc-cuggcguggaucga-ggaacgc------------------ggaugc-uggcauaau--------------------------------------------------------------------------------------------------------------------------------------------------------------------------------------------------------------------------------------------------------------------------------------------------------------------------------------------------------------------------------------------------------------------------------------------------------------------------------------------------------------------------------------------------------------------------------------------------------------------------------------------------------------------------------------------------------------------------------------------------------------------------------------------------------------------------------------------------------------------------------------------------------------
Microascus           --------------------------------------------------augcaugucuaaguauaagc-aau--uaua-ccg-cgaaacugcg-aauggcucauuauauaaguuaucguuuauuug-aua-gcacg--uu-acuac-uugg-auaaccgugguaauucuagagcuaauacaugcuaaaaaccccgac--uuc-ggaagggguguauuuauuagauua-aaagccaacgcccuuc--ggggc------ucuguggugauucaugauaacuuuucgaaucgcauggccuugcgccggcgaugguucauucaaauuucuucccuauca-acuuucgaugcgagggucuuguccucgcaugguugcaacggguaacggaggguuagggcucgaccccggagaaggagccugagaaacggcuacuacauccaaggaaggcagcaggcgcgcaaauuacccaaucccga---cacggggagguagugacaauaaauacugauacagggcucuuuagggu-cuuguaaucggaaugaguacaauuu-aaaucccuuaacgaggaacaa-uu-ggagggcaagucuggugccagcag-ccgcgguaauuccagcuccaauagcguauauuaaaguug-uugugguuaaaaagcucguagucg-aaccuugggccu--------ggccggccggucccc-cucaccgggu-gc-acuga---uccgg-ccggg---ccuuucccucuguggaac--cc-cauggccuucacuggcugugcggg-ggaaacagg-acuuuuacugugaaaaaauuagagugcuccaggcaggc---cua-ugcucgaauacauuagcauggaauaauagaauaggacg-cgugguucuauuuuguugguuucuaggaccgccguaaugauuaauagggacagucgggggcaucaguauucaauugucagaggugaaauucuuggaucuauugaagacuaacuacugcgaaagcauuug-ccaaggauguuuucauugauaag-gaacgaaaguuaggggaucgaagacgaucagauaccgucguagucuuaacuauaaacuaugccgacuagggaucggacgauguua--u-uu-cuugacgcguucggcaccuuucgagaaaucaaagugcuugggcuccagggggaguau-ggucgcaaggcugaaacuuaaagaaauugacggaagggcaccacca-gggguggaaccugcggcuuaauuugacucaacacggggaaacucaccagguccagacacagugaggauugacagauugagagcucuuucuugauucugugggugguggugcauggccg-uucuuaguugguggagugauuugucugcuuaauugcgauaacgaacgagaccuuaaccugcuaaauagcccguacu-gc---ucuggcaguucg-------------------ccggcuucuuagagggacuaucgg--cuc-aagccgauggaaguuugaggcaauaacagguc-ugugaugcccuuag-auguccugggccgcacgcgc-guuacacugacagggccagcgaguac---------------------cuccuuggccgaaaggcccggguaaucuuguuaaacccugucgugcuggggauagagcauugcaauuauugcucuucaacgaggaaucccuaguaagcgcaagucaucagcuugcguugauuacgucccugcccuuuguacacaccgcccgucgcuacuaccgauugaauggcu-cagugaggccuucggacugg-cccagagaggcgggcaacugccacu-cagggccggaaaguuguccaaacucggucauuuagaggaaguaaa-----------------------------------------------------------------------------------------------------------------------------------------------------------------------------------------------------------------------------------------------------------------------------------------------------------------------------------------------------------gggg-cccgaguuguaauuugaagaggaug-uucugg--caaggug------cuccgaguucccugga-acggga---cccgcaaggugagagccccguacgucggacgccacucugu--------aagcuccuucgacgagucg-ag-uguuugggaaugcugcucaaaau-gggagguaaaccc-cuucuaaagcuaaauaccgg-ccagagaccga---uagcgcacaaguagaguga-ucgaaagaugaaaagcac-uuugaaaaga-gaguuaaaaagcacguga-aauuguugaaa-gggaagcgcuugc-gaccagac-ucgcgcc---cguggaucagcc-g-ucgcucgu---cggcggcgcacucc-ggcggg--cucgggccagcaucaguucgccucggggggagaaaggcg-gcaggaauguggcuc--u--------------acggagug---uuauagccugccguacaauacc-cccgggcggacuga-ggaccgc------------------ggaugc-uggcguaauggucgucagcgacccgucuugaaacacggaccaaggagucguccuaauaugcgaguguacgggu-gucaaa-ccccugc-gcguaaugaaagugaacggaggugagag-cuuc----------------ggcgca-ucaucgacc--gauccuga----uguucu---cggauggauuugaguaagagcauauugggccggacccg-aaagaaggugaacuaugccuguguaggguaaagccagaggaaacucugguggaggcucgcagcgguucugacgugcaaaucgaucgucaaacaugggcaugggggcgaaagacuaaucgaaccuucuaguaauu----------------------------------------------------------------------------------------------aagcuucauccauucucaaacuuuaaauauguaagaagccc-uuguuacuuaguugaacgugggccuuugaauguaucaacacuagugggccauuuuugguaagcagaacuggcgaugcgggaugaaccgaucgcggggauaaggugccggagu-ggacgcucau-cagacaccacaaaagg-uguuaucacaucuagacagcagga-cgguggcca-uggaagucggaa--uccgcuaaggacuguguaacaacucaccug-ccgaaugugauagcccugaaaauggau-ggcgc-ucaagc-gucccacccauaccccgc--ccucaggguagacaucgaugcccu--gaggaguaggcggaac--gugggggu-------------------------------------------------------------------
Monascus             -------------------------------------------------caugcaugucua---guguag-cauu-uaua-cug-ugaaacugcg-aauggcucauuaaaucaguuaucguuuauuug-aua-guacc--uu-acuac-augg-auaccugugguaauucuagagcuaauacaugcuaaaaaccccgac--uuc-ggaagggguguauuuauuagauaa-aaaaccaacgcccuuc--ggggc------uccuuggugaaucauaauaacuaaacgaaucgcauggccuugcgccggcgaugguucauucaaauuucugcccuauca-acuuucgaugguaggauaguggccuaccaugguggcaacggguaacggggaauuaggguucgauuccggagagggagccugagaaacggcuaccacauccaaggaaggcagcaggcgcgcaaauuacccaaucccga---cacggggagguagugacaauaaauacugauacggggcucuuucgggu-cucguaaucggaaugagaacgaccu-aaauaaccuaacgaggaacaa-uu-ggagggcaagucuggugccagcag-ccgcgguaauuccagcuccaauagcguauauuaaaguug-uugcaguuaaaaagcucguaguug-aaccuugggucu--------ggcuggccgguccgc-cucaucgcga-gu-acugg---uccgg-ccgga---ccuuuccuucuggggaac--cu-cauggccuucacuggcugugg-gg-ggaaccagg-acuuuuacugugaaaaaauuagaguguucaaagcaggc---cuu-ugcucgaauacauuagcauggaauaauagaauaggacg-ugcgguucuauuuuguugguuucuaggaccgccguaaugauuaauagggauagucgggggcgucaguauucagcugucagaggugaaauucuuggauuugcugaagacuaacuacugcgaaagcauucg-ccaaggauguuuucauuaaucagggaacgaaaguuaggggaucgaagacgaucagauaccgucguagucuuaaccauaaacuaugccgacuagggaucggacgg-guuu--cuau-gaugacccguucggcaccuuacgagaaaucaaaguuuuuggguucuggggggaguau-ggucgcaaggcugaaacuuaaagaaauugacggaagggcaccacaa-ggcguggagccugcggcuuaauuugacucaacacggggaaacucaccagguccagacaaaauaaggauugacagauugagagcucuuucuugaucuuuuggaugguggugcauggccg-uuccuaguugguggagugauuugucugcuuaauugcgauaacgaacgagaccucggccc-uuaaauagcccggucc-gc---auuugcgggccg-------------------cuggcuucuuaaggggacuaucgg--cuc-aagccgauggaagugcgcggcaauaacagguc-ugugaugcccuuag-auguucugggccgcacgcgc-gcuacacugacagggccagcgaguaca-------------------ucaccuuggccgagaggccuggguaaucuuguuaaacccugucgugcuggggauagagcauugcaauuauugcucuucaacgaggaaugccuaguaggcacgagucaucagcucgugccgauuacgucccugcccuuuguacacaccgcccgucgcuacuaccgauugaauggcu-cagugaggccuccggacugg-cccagggagguuggcaacgaccccc-ccgggccggaaagcuggucaaacucgguc-----------------------------------------------------------------------------------------------------------------------------------------------------------------------------------------------------------------------------------------------------------------------------------------------------------------guaacggcgagugaagcggcaagagcucaaauuugaaagcuggc--ccc-uc---c--gggg-uccgcguuguaauuugcagaggaug-cuucggg-cucagcc---cccgucuaagugcccugga-acgggccgucggagagggugagaaucccgucugggacggggugccuggguccaugugaagcuccuucgacgagucg-aguuguuugggaaugcagcucuaaau-gggugguaaauuu-caucuaaagcuaaauacugg-ccggagaccga---uagcgcacaaguagaguga-ucgaaagaugaaaagcac-uuugaaaaga-gaguuaaacagcacguga-aauuguugaaa-gggaagcgcuugc-gaucagac-ucgccug--cggg-guucagcc-g-gcauucgu----gccgguguacuuc-cccgug--ggcgggccagcgucgguucg-gguggccggucaaaggcc-ccgggaaugugucgc--c----cucc----g--gggcguc---uuauagcccggggugccaugcggccuaccuggaccga-ggaacgc------------------ggacgc-uggcguaauggucguaagcgacccgucuugaaacacggaccaaggagucuaacaucuacgcgaguguuugggu-ggcaaa-cccauac-gcgcagugaaagcgaacggaggugggaa-cccuuc-----------g-gggcgca-ccaucgacc--gauccuga----ugucuu---cggauggauuugaguaagagcguagcuguggggacccg-aaagauggugaacuaugccugaauagggcgaagccagaggaaacucugguggaggcucgcagcgguucugacgugcaaaucgaucgucaaauuuggguauaggggcgaaagacuaaucgaaccaucugguagcugguuccugccgaaguuucccucaggauagcaguaacgc---aauuucaguuuuaugggguaaagcgaaugauuagaggccuuggggu-ugaaacaaccuuaaccuauucucaaacuuuaaauauguaagaagccc-uuguuacuuaauugaacgugggcguuagaaugucgcguuacuagugggccauuuuugguaagcagaacuggcgaugcgggaugaaccgaacgcgagguuaaggugccggaau-gcacgcucau-cagacaccacaaaagg-uguuaguucaucuagacagcccga-cgguggcca-uggaagucggaa--uccgcuaaggaguguguaacaacucacggg-ccgaaugaacuagcccugaaaauggau-ggcgc-ucaagc-guguuaccuauaccucgc--cgccgggguaga-aacgacgcccc--ggcgaguaggcaggc---guggggguccgug---------acgaagc----------------------------------------------
Morchella            -------------------------------------------------caugcaagucuaaguauaagc-aaua-uaua-cag-ugaaacugcg-aauggcucauuaaaucaguuaucguuuauuug-aua-guacc--uu-acuac-uugg-auaaccgugguaauucuagagcuaauacaugcuaaaaaccccgac--uucacggagggguguauuuauuagauaa-aaaaccaaugccuuc----gggc------uccuuggugauucaugauaacuuaacgaaucgcauggccuugugccggcgaugguucauucaaauuucugcccuauca-acuuucgaugguaggauaguggccuaccaugguuucaacggguaacggggaauuaggguucuauuccggagagggagccugagaaacggcuaccacauccaaggaaggcagcaggcgcgcaaauuacccaaucccga---cacggggagguagugacaauaaauacugauacagggcucuuuugggu-cuuguaauuggaaugaguacaauuu-aaaucccuuaacgaggaacaa-uu-ggagggcaagucuggugccagcag-ccgcgguaauuccagcuccaauagcguauauuaaaguug-uugcaguuaaaaagcucguaguug-aaccuugggucu--------ggcuggucgguccuc-cucaccgagu-gu-acuga---uccgg-ccgga---ccuuuccuucuggcuagc--cg-caugcccuuuacugggugugucgg-ggaaccagg-acuuuuacuuugaaaaaauuagaguguucaaagcaggc---auu-ugcucgaauacauuagcauggaauaauagaauaggacg-ugcgguucuauuuuguugguuucuaggaccgccguaaugauuaauagggauagucgggggcaucaguauucaauugucagaggugaaauucuuggauuuauugaagacuaacuacugcgaaagcauuug-ccaaggauguuuucauuaaucagugaacgaaaguuaggggaucgaagacgaucagauaccgucguagucuuacccauaaacuaugccgacuagggaucgguggaugcuu--aaua-uauggcuccaucggcaccuuacgagaaaucaaagucuuuggguucuggggggaguau-ggucgcaaggcugaaacuuaaaggaauugacggaagggcaccacca-ggaguggagccugcggcuuaauuugacucaacacggggaaacucaccagguccagacacauuaaggauugacagauugagagcucuuucuugaucaugugggugguggugcauggccg-uucuuaguugguggagugauuugucugcuuaauugcgauaacgaacgagaccuuaaccugcuaaauagcccggccc-gc---uuuugcgggucg-------------------cuggcuucuuagagggacuaucgg--cuc-aagccgauggaaguuugaggcaauaacagguc-ugugaugcccuuag-auguucugggccgcacgcgc-gcuacacugacagagccaacgaguuca-------------------ucaccuugaccggaagguuuggguaaucuuguuaaacucugucgugcuggggauagagcauugcaauuauugcucuucaacgaggaauuccuaguaagcguaagucaucagcuugcguugauuacgucccugcccuuuguacacaccgcccgucgcuacuaccgauugaaugggu-cagugaggccuucggacggg-ccgguggaggucggaaacgaccacc-gcuggccugaaaguuggucaaacuugcucauuuagaggaagua------------------------------------------------------------------------------------------------------------------------------------------------------------------------------------------------------------------------------------------------------------------------------aaccaacagggauug-ccucaguaacggcgagugaagcggcaaaagcucaaauuuuaaagcugac--auc-uu---c--ggug-uccgcguuguaauuuugugaggcau-cuccggg-uagggcg---ccggccuaaguuccuugga-acaggacgucacagagggugagaaucccgugcuuggcuggcuguccccguccaugugaggugucuucgacgagucg-aguuguuugggaaugcagcucaaaau-gggugguaaauuu-caucuaaagcuaaauauugg-ugggagaccga---uagcgcacaaguagaguga-ucgaaagaugaaaagcac-uuugaaaaua-gaguuaaaaaguacguga-aauuguugaaa-gggaagcgcuuga-gaccagacuucgguaa--ggggugaucagcc-g-uccuuc-u---gggcggugcacuug-cccccc--uccgggccagcaucgguuga-ggcggcgggauaaagguc-ccgggaauguggcuc--c----uuca----c--gggagug---uuauagcccgggu--gaaugccgccagcuucgaccga-ggaccgc------------------ggaugcuuggcauaauggucuucagcgacccgucuugaaacacggaccaaggagucuaacaucuaugcgaguguuugggu-gucaaa-cccuugc-gcgaaaugaaagugaacggaggugggaa-cccgcaa------------gggcgcacccaucgacccgguccccga----agucuu---cugaaggaucugaguaggagcauagcuguugggacccg-aaagauggugaacuaugccugaauagggugaagccagaggaaacucugguggaggcucgcagcgguucugacgugcaaaucgaucgucaaauuuggguauaggggcgaaagacuaaucgaaccaucuaguagcugguuccugccgaaguuucccucaggauagcaguaacga-----ucucaguuuuaugagguaaagcgaaugauuagaggccuuggggu-ugcaacaaccuuaaccuauucucaaacuuuaaauauguaagaagucc-uuguuucuuaauugaacguggacauuugaauguaccguuacuagugggccauuuuugguaagcagaacuggcgaugcgggaugaaccgaacgcgagguuaaggugccggaau-gcacgcucau-cagacaccacaaaagg-uguuaguucaucuagacagcagga-cgguggcca-uggaaguuggaa--uccgcuaaggaguguguaacaacucaccug-ccgaaugaacuagcccugaaaauggau-ggcgc-ucaagc-gugcuacccauaccucgc--cgccacgguaga-aacgaugccgu--ggcgaguaggcaggc---gugggggucagug---------acgaagc----------------------------------------------
Mucor                -------------------------------------------------caugcaugucuaaguauaaauaaauu-uaua-uug-ugaaacugcg-aauggcucauuaaaucaguuaugaucuacgug-acauauucu--uu-acuac-uugg-auaaccgugguaauucuagagcuaauacaugcaaaaaaacccaaa--cuuacgaaugggugcacuuauuagau---aaagccaacgcugggu--aaaaccaguuucccuuggugauucauaauaauuuagcggaucgcauggccuugugcuagcgacagu-cacucgauuuucugcccuaucaugguugagauuguaagauagaggcuuacaaugccuacaacggguaacggggaauuaggguucgauuccggagagggagccugagaagcggcuaccacauccaaggaaggcagcaggcgugcaaauuacccaaucccga---cacggggagguagugacaauaaauaacaaugcagggc-cuuuaaggu-cuugcaauuggaaugaguacaauuu-aaaucccuuaacgaggaucaa-uu-ggagggcaagucuggugccagcag-ccgcgguaauuccagcuccaauagcguauauuaagguug-uugcaguuaaaacguccguaguca-aauuuuagccuu-uagaugagguggccuggucuucauugaucaagc-uc-gc------uuuua-ucgag---gcuuuuuuucugguuaugcuaugaauagcuucgguuguuuauagucu-cuagccag--augauuaccaugagcaaaucagaguguuuaaagcaggc-uuuca-agcuugaauguguuagcauggaauaaugaaauaugac--uuuagucccuauuucguugguucaggaacuuaaguaaugaugaauagaaacgguuggggacauuuguauuuggucgcuagaggugaaauucuuggauugaccgaagacaaacuacugcgaaagcauuugauccaggacguuuucauugaucaa-ggucuaaaguuaagggaucgaagacgauuagauaccgucguagucuuaaccacaaacuaugccgacuagagauugggcuuguuua-----u-uaugacuagcucagcaucuua-gcgaaaguaaaguuuuuggguucuggggggaguaugggacgcaaggcugaaacuuaaaggaauugacggaagggcaccacca-ggaguggagccugcggcuuaauuugacucaacacggggaaacucaccagguccagacauaguaaggauugacagauugaaagcucuuucuagauucuaugggugguggugcauggccg-uucuuaguucguggagugauuugucugguuaauuccgauaacgaacgagaccuuauucugcuaaauaggcagguca-ac---uuuuu--aguugauuaauagau-uuaucuaucuggcuucuuagagagacuaucgg--cuucaagccgaaggaaguuuuaggcaauaacagguc-ugugaugcccuuag-auguucugggccgcacgcgc-gcuacacugaugaaaucagcgaguuua-------------------uaaccuuagccggaagguuuggguaaacuuuugaaauuucaucgugcuggggauagagcauuguaauuauugcucuucaacgaggaauuccuaguaagcgcaagucaucagcuugcguugauuacgucccugcccuuuguacacaccgcccgucgcuacuaccgauugaaugguuauagugagcauaugggaucag-uagaauuagguuggcaacaaccuuu-cucugcagagagcuauggcaaacuaggcuauuuagaggaaguaaa----------------------------------------------------------------------------------------------------------------------------------------------------------------------------------------------------------------------------------------------------------------------------aaauaacaaugauuu-cccuaguaacggcgagugaagaggaaagagcucaaaguuggaaacuguuuggcu------uagcuaa-accguauuguaaacuguagaaacauuuuccugg-cacacca---gauuaauaaguccuuugga-acaaggcaucauggagggugagaaucccgucuuugaucugaguaguugucuuuugugauauguuuucaaagaguca-gguuguuugggaaugcagccuaaauu-gggugguaaaucu-caccuaaagcuaaauauuug-cgagagaccga---uagcgaacaaguaccguga-gggaaagaugaaaagaac-uuugaaaaga-gaguuaaacaguauguga-aauuguuaaaa-gggaaccguuugg-agccagac-ugguuug--cuuguaaucaacc-uagaauucgu---uuugggugcacuugcaggcua--uaccugccaacaacaguuug-auuuggaggaaaaaauua-guaggaauguagccu--c----u----------cgaggug---uuauagccuacu--aucauacu-cuggauuggacuga-ggaacgc------------------gguugu-uggcuuaaugacucuaaaugacccgucuugaaacacggaccaaggaguccaccauaagugcaaguauuugagu-gacaaa-cucauau-gcguaaggaaacugauugauacgaa-gu-cuuuu--------------gauggca-guaucaccc--ggcgucga----cguuuuaa-cugaaaugaccgagguaaagcacuuaugaugggacccg-aaagauggugaacuaugccugaauagggugaagccagaggaaacucugguggaggcucguagcgauucugacgugcaaaucgaucgucaaauuuggguauaggggcgaaagacuaaucgaaccaucuaguagcugguuccugccgaaguuucccucaggauagcaaaaacuu---aaacgcaguuuuaugagguaaagcgaaugauuagaggccuugggga-cgaaauguccuuaaccuauucucaaacuuuaaauauguaagacgacc-uguuugcuuaauugaa-gcaggucauugaaugu-gaguuuuuagugggccauuuuugguaagcagaacuggcgaugcgggaugaaccgaacgagaaguuaaggugccggaau-acacgcucau-cagacaccacaaaagg-uguuaguucaucuagacagcagga-cgguggcca-uggaagucggaa--uccgcuaaggaguguguaacaacucaccug-ccgaaugaacuagcccugaaaauggau-ggcgc-uuaagc-guguuacccauacuucuc--cguuauuguaaa-agcgaagcaau--aacgaguaggcaggc---guggagguuuuuauaaacuguuaagaagc----------------------------------------------
Mycosphaerella       -------------------------------------------------caugcaugucuaaguauaagc-aa-u-uaua-ccg-ugaaacugcg-aauggcucauuaaaucaguuaucguuuauuug-aua-guacc--uu-accac-uugg-auaaccgugguaauucuagagcuaauacaugcuaaaaaccccgac--uuc-ggaagggguguguuuauuagauaa-aaaaccaaugcccuuc--ggggc------ucuuuggugauucaugauaaccuaacggaucgcauggccuugcgccggcgacgguucauucaaauuucugcccuauca-acuuucgaugguaagguauuggcuuaccaugguuucaacggguaacggggaauuaggguucgauuccggagagggagccugagaaacggcuaccacauccaaggaaggcagcaggcgcgcaaauuacccaaucccga---cacggggagguagugacaauaaauacugauacagggcucuuuugggu-cuuguaauuggaaugaguacaauuu-aaaccccuuaacgaggaacaa-uu-ggagggcaagucuggugccagcag-ccgcgguaauuccagcuccaauagcguauauuaaaguug-uugcaguuaaaaagcucguaguug-aaacuugggucu--------ggcuagcggguccgc-cucaccgcgu-gc-acuug---uccgg-cugga---ccuuuccuucuggagaac--cu-caugcccuucacuggguguguugg-ggaaccagg-acuuuuacuuugaaaaaauuagaguguucaaagcaggc---cuu-ugcucgaauacguuagcauggaauaauagaauaggacg-ugcgguccuauuuuguugguuucuaggaucgccguaaugauuaauagggauagucgggggcaucaguauucaauugucagaggugaaauucuuggauuuauugaagacuaacuacugcgaaagcauuug-ccaaggauguuuucauuaaucagugaacgaaaguuaggggaucgaagacgaucagauaccgucguagucuuaaccguaaacuaugccgacuagggaucgggcgauguuu--cuau-cuugacucgcucggcaccuuacgagaaaucaaaguuuuuggguucuggggggaguau-ggucgcaaggcugaaacuuaaagaaauugacggaagggcaccacca-ggcguggagccugcggcuuaauuugacucaacacggggaaacucaccagguccagaugaaauaaggauugacagauugagagcucuuucuugauuuuucaggugguggugcauggccg-uucuuaguugguggagugauuugucugcuuaauugcgauaacgaacgagaccuuaaccugcuaaauagccaggcua-gc---uuuggcuggucg-------------------ccggcuucuuagagggacuaucgg--cuc-aagccgauggaaguuugaggcaauaacagguc-ugugaugcccuuag-auguucugggccgcacgcgc-gcuacacugacagagccaacgaguucu-------------------ucaccuugaccgaaaggucuggguaaucuuguuaaacucugucgugcuggggauagagcauugcaauuauugcucuucaacgaggaaugccuaguaagcgcaugucaucagcaugcguugauuacgucccugcccuuuguacacaccgcccgucgcuacuaccgauugaauggcu-cagugaggccuucggacugg-cucagggagguuggcaacgaccacc-ccgagccggaaaguucgucaaacucggucauuuagaggaaguaaa----------------------------------------------------------------------------------------------------------------------------------------------------------------------------------------------------------------------------------------------------------------------------aaccaacagggauug-cccuaguaacggcgaguga----gcggacgcucaaauuugaaaucuggc--acu-----------ug-cccgaguuguaauuugcagaggaug-cuucggg-gucgucu---ccgguccaaguaccuugga-acaggucgucguagagggugagagucccguacgcggccggguggcc-uucccgugugaagcuccuucgacgagucg-aguuguuugggaaugcagcucuaaau-gggagguauauuu-cuucuaaagcuaaauaccgg-cuagagaccga---uagcgcacaaguagaguga-ucgaaagaugaaaagcac-uuuggaaaga-gagucaaaaaguacguga-aauuguugaaa-gggaagcguuugc-ggccagac-uuggugg--cgguugcucagcc---ggucuc-u---gcccggugcacucu-uccgcc--accaggccagcaucaguuca-gguggccggauaaagacc-uggggaaaguagcuu--u----u----------cggagug---uuauagccccucguacaacacggcccaccuggacuga-ggauagc------------------ggaugc-uggcguaauggcagcuaacggcccgucuugaaacacggaccaaggagucuagcacaugugcgaguguuugggu-gucaaa-cccguac-gcguaaugaaagugaacggaggugggaa-cuuuu----------------gugca-ccaucgacc--gauccuga----ugucuu---cggaaggauuugaguaagagcacacgugcugggacccg-aaagaugaugaacuaugccuaaauagacugaagccgcccgaaagggcgguggaaggucgcagcgguucugacgugcaaaucgaucgucaaauuuggguauaggggcgaaagacuaaucgaaucaucuaguagcugguuucagccgaaguuucccucaggauagcagugacg------auucaguuuuaugagguaaagcgaaugauuagaggccuuggggu-ugaaacaaccuuaaccuauucucaaacuuuaaauauguaagaagggc-uuguuacuuaguugaacgugcccauucgaaugu-ccgucacuagugggccauuuuugguaagcagaacuggcgaugcgggaugaaccgaacgcgguguuaaggugccggagu-acacgcucau-cagacaccacaaaagg-uguuaguucaucuugacagcagga-cgguggcca-uggaagucggaa--cccgcuaaggaguguguaacaacucaccug-ccgaaugaacuagcccugaaaauggau-ggcgc-ucaagc-gugucacccauacaccgc--cgcccggguagg-aacgacgccca--ggcgaguaggcugac---guggagguccgug---------acgaaac----------------------------------------------
Myriangium           -------------------------------------------------caugcaugucuaaguauaagc-aa-c-uaua-cgg-ugaaacugcg-aauggcucauuaaaucaguuaucguuuauuug-aua-guacc--uu-acuac-augg-auaaccgugguaauucuagagcuaauacaugcuaaaaaccccaac--uca-cgaagggguguauuuauuagauua-aaaaccaaugcccuca--cgggc------ucuauggugaaucauaauaacuuaacgaaucgcauggccuugcgccggcgaugguucauucaaauuucugcccuauca-acuuucgauuguaggauagaggccuacaaugguaucaacggguaacggggaauuaggguucgauuccggagagggagccugagaaacggcuaccacauccaaggaaggcagcaggcgcgcaaauuacccaaucccga---cacggggagguagugacaauaaauacugauacagggcucuuuugggu-cuuguaauuggaaugaguacaaucu-aaaucccuuaacgaggaacaa-uu-ggagggcaagucuggugccagcag-ccgcgguaauuccagcuccaauagcguauauuaaaguug-uugcaguuaaaaagcucguaguug-aaccuugggccu--------ggcuggccgguccgc-cucaccgcgu-gc-acugg---uucgg-ccggg---ccuuuccuucuggggaac--cg-caugcccuuuacugggcguguugg-ggauccagg-acuuuuacuuugaaaaaauuagaguguucaaagcaggc---cuu-cgcucgaauacauuagcauggaauaauagaauaggacg-u-ugguucuauuuuguugguuucuagaaccg-cguaaugauuaauagggauagucggggccauccguauucaauugucagaggugaaauucuuggauuuauugaagacgaacuacugcgaaagcauuug-gcaaggauguuuucauuaaucagugaacgaaaguuaggggaucgaagacgaucagauaccgucguagucuuaaccauaaacuaugccgacuagggaucggacgguguua--uuau-uuugacccguucggcaccuuacgagaaaucaaagucuuuggguucuggggggaguau-ggucgcaaggcugaaacuuaaagaaauugacggaagggcaccacca-ggcguggagccugcggcuuaauuugacucaacacggggaaacucaccagguccagacacgauaaggauugacagauugagagcucuuucuugauuucgugggugguggugcauggccg-uucuuaguugguggagugauuugucugcuuaauugcgauaacgaacgagaccuuaaccugcuaaauagcccggccc-uc---uuuugagggucg-------------------ccggcuucuuagagggacuaucgg--cuc-aagccgauggaaguuugaggcaauaacagguc-ugugaugcccuuag-auguucugggccgcacgcgc-gcuacacugacagagccaacgaguuca-------------------uu-ccuuggccggaaggucuggguaaucuuguuaaacucugucgugcuggggauagagcauugcaauuauugcucuucaacgaggaaugccuaguaagcgcaugucaucagcaugcguugauuacgucccugcccuuuguacacaccgcccgucgcuacuaccgauugaauggcu-cagugaggccuucggacugg-cucagggaggucggcaacgaccacc-cagagccggaaaguucgucaaacucggucauuuagaggaaguaaa-------------------------------------------------------------------------------------------------------------------------------------------------------------------------------------------------------------------------------------------------------------------------------------------------------------------gcaacagcucaaauuugaaaucuggc--cuc-uu---u--gggg-uccgaauuguaauuuggagaggaug-uuuuugg-guguccg---ccggccuaagucccuugga-acagggcgucauagagggugagaaucccguauguggccggaaaggua-cccuccguaaaacuccuucgacgagucg-gguuguuugggaaugcagcccuaaau-gggagguaaauuu-cuucuaaagcuaaauaccgg-ccagagaccga---uagcgcacaaguagaguga-ucgaaagaugaaaagcac-uuuggaaaga-gaguuaaacagcacguga-aauuguugaaa-gggaagcgcuugc-gaucaguc-ucgacgg--cggccguucggcc-u-cucuuc-u---gagugguuuauucg-gucgcc--gccgggccagcaucaguuuc-ggcgguuggauaaagguu-gugggaauguggccc--c----cuc--------gggggug---uuauagcccacuucguaauacaaccagcugggacuga-gguccgc------------------ggaugc-uggcaaaauggucguaagcggcccgucuugaaacacggaccaaggagucuaacaucuacgcgaguguucgggu-gucaaa-cccgugc-gcgcaaugaaagugaacggaggugggau-cccgca-----------a-gggcgca-ccaucgacc--gauccuga----ugucuu---cggauggauuugaguaagagcguagcuguugggacccg-aaagauggugaacuaugccugaauagggugaagccagaggaaacucugguggaggcucgcagcgguucugacgugcaaaucgaucgucaaauuuggguauaggggcgaaagacuaaucgaaccaucuaguagcugguuccugccgaaguuucccucaggauagcaguaacgu-----uuucaguuuuaugagguaaagcgaaugauuagaggccuuggggu-ugaaacaaccuuaaccuauucucaaacuuuaaauauguaagaagccc-uuguuacuuaguugaacgugggcguuagaauguaucguuacuagugggccauuuuugguaagcagaacuggcgaugcgggaugaaccgaacgcgagguuaaggugccggaau-gcacgcucau-cagacaccacaaaagg-uguuaguucaucuagacagcagga-cgguggcca-uggaagucggaa--uccgcuaaggaguguguaacaacucaccug-ccgaaugaacuagcccugaaaauggau-ggcgc-ucaagc-guguuacccauaccucgc--cgccagggcaga-ugcuaugcccu--ggcgaguaggcaggc---guggaggcccgu---------------------------------------------------------------
Neolecta_1           ----------------------------------------------------------------------------------------------------------------------------------ua-guacc--uu-acuac-uugg-auaaccgugguaauucuagagcuaauacaugcuaaaaaucccgacuuuuu-ggaagggauguauuuauuagauaa-aaaaccaaugauccuuacggauc------ucuuuggugauucaugauaacuuuucgaaucgcauggccuugcgcuggcgaugguucauucaaauuucugcccuauca-acuuucgaugguaggauagaggccuaccaugguuauaacggguaacggggaauuaggguucgauuccggagagggagccugagaaacggcuaccacauccaaggaaggcagcaggcgcgcaaauuacccaaucccga---cacggggagguagugacaauaaauaacaanacagggcucuuunnggu-cuuguaauuggaaugaguacaauuu-aanucccuuaacgaggaacaa-uu-ggagggcaagucuggugccagcag-ccgcgguaacuccngcuccaauagcguauaunaaaguug-uugcaguuaaaaagcucguaguug-aacuuugggccu--------gguuggccgguccgc-cuaacggugu-gc-acugg--ucccga-ccggg---ccuuuccuucugacuaac--ccgcaugcccuucaungggugugcgggnngaaucagg-acuuuuacuuugaaaaannuagaguguucnaagcaggc---cuu-ugnccgaauacauuagcauggaauaauagaauaggacg-uguggnucuauuuuguugguuucuaggaccgccguaaugauuaauagggauagucgggggcauuaguauuucguugucagaggugaaauucuuggauuuacgaaagacuaacuacugcgaaagcauuug-ccaaggauguuuucauuaaucaa-gaacgaaaguuaggggaucaaagacgaucagauaccgucguagucuuaaccauaaacgaugccgacuagggau---------------------------------------------------------------------------------------------------------------------------------------------------------------------------------------------------------------------------------------------------------------------------------------------------------------------------------------------------------------------------------------------------------------------------------------------------------------------------------------------------------------------------------------------------------------------------------------------------------------------------------------------------------------------------------------------------------------------------------------------------------------------------------------------------------------------------------------------------------------------------------------------------------------------------------------------------------------------------------------------------------------------------------------------------------------------------gaaaccaacaaggauuc-cccuaguaacggcgagugaagcgggaacagcucaaauuuggaaucuggcggauugca------uccg-uccgaauuguaauuucaagaggcau-cuucggg-uucggcu---cagguaaaaguccguugga-auacggcaucauagagggugagaaucccguccaugaccugggucccguuccuaugugaagugucuucaaagagucg-aguuguuugggaaugcagcucuaaau-gggugguaaauuc-caucuaaagcuaaauauugg-ugggagaccga---uagcgaacaaguaguguga-acgaaagaugaaaagaac-uuugaaaaga-gaguuaaacaguacguga-aauuguugaaa-gggaagcgcuugg-gaccagagcgcugcuu--uucaggaucagca-g-agcuucaa---guucugugcacucu-uggauu--gcagggccagcaucgguuug-aacgguuguauaaaggcu-ugaggaagguggcuu--u---aucu---ucggauggagug---uuauagacucuugugcaaugcaaccaguuuggaccga-ggacugc---agcuuuauugcuuaaggaugc-uggcguaauggucucaaucgacccgucuugaaacacggaccaaggagucuaacaucuaugcaaguguuugggu-guuaaa-cccauac-gcgaaaugaaagugaauggagaugggau-cccucac------------gggugca-ccaucgacc--gauccuga----uguucu---cggauggauuugaguaagagcauagcuguugggacccg-aaagauggugaacuaugccugaauagggugaagccagaggaaacucugguggaggcucguagcgguucugacgugcaaaucgaucgucgaauuuggguauaggggcgaaagacuaaucgaaccaucuaguagcugguuccugccgaaguuucccucaggauagcagaagcuc-auuacaucaguuuuaugagguaaagcgaaugauuagaggccuuggggu-ugaaacaaccuuaaccuauucucaaacuuuaaauauguaagaagucccuuguuacuuaauugaacguggacauuugaaug-agagcuucuagugggccauuuuugguaagcagaacuggcgaugcgggaugaaccgaacgcgagguuaaggugccggaau-acacgcucau-cagacaccacaaaagg-uguuaguucaucuagacagcagga-cgguggcca-uggaagucggaa--uccgcuaaggaguguguaacaacucaccug-ccgaaugaacuagcccugaaaauggau-ggcgc-ucaagc-guguuacccauaccucgc--cgucaggguaaa-agcgaugcccu--gacgaguaggcaggc---guggaggucuugu--------gacgaagc----------------------------------------------
Neolecta_2           ----------------------------------------------------------------------------------------------------------------------------------ua-guacuuuuu-acuac-uugg-auaaccgugguaauucuagagcuaauacaugcuaaaaaucccaacuuuuu-ggaagggauguauuuauuagauaa-aaaaccaaugaucuuucgggauc------ucuuuggugauucaugauaacuuuucgaaucgcauggccuugcgcuggcgaugguucauucaaauuucugcccuauca-acuuucgaugguaggauagaggccuaccaugguuaucacggguaacggggaauuaggguucgauuccggagagggagccugagaaacggcuaccacauccnaggaaggcagcaggcgcgcaaauuacccaaucccga---cacggggagguagugacaauaaauaacaauacagggcucuuuugggu-cuuguaauuggaaugaguacaauuu-aaaucccuuaacgaggaacaa-uu-ggagggcaagucuggugccagcag-ccgcgguaacuccagcuccaauagcguauauuaaaguug-uugcaguuaaaaagcucguaguug-aacuuugggccu--------gguuggccgguccgc-cuaacggugu-gc-acugg--ucccaa-cuggg---ccuuuccuucugacuaac--cuguauguccuucauuggaugugcagg-caaaucagg-acuuuuacuuugaaaaaauuagaguguucaaagcaggc---cuu-ugcccgaauacauuagcauggaauaauaaaauaggacg-ugugguucuauuuuguugguuucuaggaccgccguaaugauuaauagggauagucgggggcauuaguauuucguugucagaggugaaauucuuggauuuacgaaagacuaacuacugcgaaagcauuug-ccaaggauguuuucauuaaucaa-gaacgaaaguuaggggaucaaagacgaucagauaccgucguagucuuaaccauaaacgaugccgacuagggaucgggcg-ugcuc--uuuu-cuugacucgcucggcaccuuaugagaaaucaaagucuuuggguucuggggggaguau-ggucgcaaggcugaaacuuaaaggaauugacggaag----------------------------------------------------------------------------------------------------------------------------------------------------------------------------------------------------------------------------------------------------------------------------------------------------------------------------------------------------------------------------------------------------------------------------------------------------------------------------------------------------------------------------------------------------------------------------------------------------------------------------------------------------------------------------------------------------------------------------------------------------------------------------------------------------------------------------------------------------------------------------------------------------------------------------------------------------------gaaaccaacaaggauuc-cccuaguaacggcgagugaagcgggaucagcucaaauuuggaaucuggcagauuaca------ucug-uccgaauuguaauuucaagaggcau-cuuuggg-uguggcu---cagguaaaagucuguugga-auacaguaucauagagggugagaaucccguccaugaccugggacccauuccuauguaaagugucuucaaagagucg-aguuguuugggaaugcagcucuaaau-gggugguaaauuc-caucuaaggcuaaauacugg-ugggagaccga---uagcgaacaaguaguguga-acgaaagaugaaaagaac-uuugaaaaga-gaguuaaauaguacguga-aauuguugaaa-gggaagcgcuugg-gaccagagugcugcuu--uucaggaucagca-a-agcuucaa---guuuugugcacucc-ugaauu-ugcagggccagcaucaguuug-gaugguuguauaaaguca-ggagaaagguagcuu--u---gucuuuuuuagauagagug---uuauagacucuugugcaaugcaaccaauuuggacuga-ggacugcagcaauuuauuugcuuaaggaugc-uggcguaauggucucaaucgacccgucuugaaacacggaccaaggagucuaacaucuaugcaaguguuugggu-gucaaa-cccaugu-gcgaaaugaaagugaaugcagaugggau-cccccacaag---------gggugca-ccaucgacc--gauccuga----uguucu---cggauggauuugaguaagagcauagcuguugggacccg-aaagauggugaacuaugccugaauagggugaagccagaggaaacucugguggaggcucguagcgguucugacgugcaaaucgaucgucaaauuuggguauaggggcgaaagacuaaucgaaccaucuaguagcugguuccugccgaaguuucccucaggauagcagaagcucauuuauaucaguuuuaugagguaaagcgaaugauuagaggccuuggggu-ugaaacaaccuuaaccuauucucaaacuuuaaauauguaagaagucccuuguuacuuaauugaacguggacauuugaaug-agagcuucuagugggccauuuuugguaagcagaacuggcgaugcgggaugaaccgaacgcaagguuaaggugccggaau-acacgcucau-cagacaccacaaaagg-uguuaguucaucuagacagcagga-cgguggcca-uggaagucggaa--uccgcuaaggaauguguaacaacucaccug-ccgaaugaacuagcccugaaaauggau-ggcgc-ucaagc-guguuaccuauaccuugc--cgucaggguaaa-agcgaugcccu--gacgaguaggcaggc---gugggggucuugu--------gacgaagc----------------------------------------------
Neurospora           -------------------------------------------------caugcaugucuaaguuuaagc-aau--uaaa-ccg-cgaaacugcg-aauggcucauuaaaucaguuauaguuuauuug-aua-guacc--uu-acuac-augg-auaaccgugguaauucuagagcuaauacaugcuaaaaaccccgac--uuc-ggaagggguguauuuauuagauua-aaaaccaaugcccuuc--ggggc------uaacuggugauucauaauaacuucucgaaucgcauggccuugcgcuggcgaugguucauucaaauuucugcccuauca-acuuucgacggcugggucuuggccagccauggugacaacggguaacggaggguuagggcucgaccccggagaaggagccugagaaacggcuacuacauccaaggaaggcagcaggcgcgcaaauuacccaaucccga---cacggggagguagugacaauaaauacugauacagggcucuuuugggu-cuuguaauuggaaugaguacaauuu-aaaucccuuaacgaggaacaa-uu-ggagggcaagucuggugccagcag-ccgcgguaauuccagcuccaauagcguauauuaaaguug-uugagguuaaaaagcucguaguug-aaccuugggcuc--------ggcc-gucgguccgc-cucaccgcgu-gc-acuga---cuggg-ucggg---ccuuuuuuccuggagaac--cg-caugcccuucacugggugugucgg-ggaaccagg-acuuuuaccgugaacaaaucagaucgcucaaagaaggc---cua-ugcucgaauguacuagcauggaauaauagaauaggacg-ugugguucuauuuuguugguuucuaggaccgccguaaugauuaauagggacagucgggggcaucaguauucaauugucagaggugaaauucuuggauuuauugaagacuaacuacugcgaaagcauuug-ccaaggauguuuucauuaaucag-gaacgaaaguuaggggaucgaagacgaucagauaccgucguagucuuaaccauaaacuaugccgauuagggaucggacgguguua--u-uu-uuugacccguucggcaccuuacgauaaaucaaaauguuugggcuccugggggaguau-ggucgcaaggcugaaacuuaaagaaauugacggaagggcaccacca-gggguggagccugcggcuuaauuugacucaacacggggaaacucaccagguccagacacgaugaggauugacagauugagagcucuuucuugauuucgugggugguggugcauggccg-uucuuaguugguggagugauuugucugcuuaauugcgauaacgaacgagaccuuaaccugcuaaauagcccguauu-gc---uuuggcaguacg-------------------cuggcuucuuagagggacuaucgg--cuc-aagccgauggaaguuugaggcaauaacagguc-ugugaugcccuuag-auguucugggccgcacgcgc-gcuacacugacacagccagcgaguac---------------------ucccuuggccggaagguccggguaaucuuguuaaacugugucgugcuggggauagagcauugcaauuauugcucuucaacgaggaaucccuaguaagcgcaagucaucagcuugcguugauuacgucccugcccuuuguacacaccgcccgucgcuacuaccgauugaauggcu-cagugaggcuuccggacugg-cccagggaggucggcaacgaccacc-cagggccggaaagcuauccaaacucggucauuuagaggaaguaaa----------------------------------------------------------------------------------------------------------------------------------------------------------------------------------------------------------------------------------------------------------------------------aaccaacagggauug-cccuaguaacggcgagugaagcggcaacagcucaaauuugaaaucuggc--uuc-----------gg-cccgaguuguaauuuguagaggaag-cuuuugg-ugaggca---cc-uucugaguccccugga-acggggcgccauagagggugagagccccguau--agucggaugccga-uccaauguaaagcuccuucgacgagucg-aguaguuugggaaugcugcucaaaau-gggagguaaauuu-cuucuaaagcuaaauaccgg-ccagagaccga---uagcgcacaaguagaguga-ucgaaagaugaaaagcac-uuugaaaaga-ggguuaaauagcacguga-aauuguugaaa-gggaagcguuugu-gaccagac-uugcgcc--guuccgaucaucc---gguguucu---caccggugcacucg-ggacgg--cucaggccagcaucgguuuu-ggcggggggauaaagguc-cggggaacguagcuc--c----ucc--------gggagug---uuauagccccgggcguaaugcc-cucgccgggaccga-gguucgc------------------ggaugc-uggcguaauggucaucaacgacccgucuugaaacacggaccaaggagucaagguuuugcgcgaguguuugggu-guaaaa-cccgcac-gcguaaugaaagugaacguaggugagag-cuuc----------------ggcgca-ucaucgacc--gauccuga----uguauu---cggauggauuugaguaagagcguuaagccuuggacccg-aaagauggugaacuaugcuuggauagggugaagccagaggaaacucugguggaggcucgcagcgguucugacgugcaaaucgaucgucaaaucugagcaugggggcgaaagacuaaucgaaccaucuaguagcugguuaccgccgaaguuucccucaggauagcaguguugu----ucuucaguuuuaugagguaaagcgaaugauuagggacucgggggcgcuuuuuagccuucauccauucucaaacuuuaaauauguaagaagccc-uuguuacuuaauugaacgugggcauucgaauguaccaacacuagugggccauuuuugguaagcagaacuggcgaugcgggaugaaccgaacgcgggguuaaggugccggagu-ggacgcucau-cagacaccacaaaagg-cguuaguacaucuugacagcagga-cgguggcca-uggaagucggaa--uccgcuaaggacuguguaacaacucaccug-ccgaauguacuagcccugaaaauggau-ggcgc-ucaagc-gucccacccauaccccgc--ccucaggguaga-aacgaugcccu--gaggaguaggcggcc---guggaggucagug---------acgaagc----------------------------------------------
Onygena              -------------------------------------------------caugcaugucuaaguauaagc-aacu-ugua-cgg-ugaaacugcg-aauggcucauuaaaucaguuaucguuuauuug-aua-guaccuuuu-uccac-augg-auacccgugguaauucuagagcuaauacaugcuaaaaaccucgac--uuc-ggaagggguguauuuauuagauaa-aaaaccaaugcccuuc--ggggc------uccuuggugauucauaauaacuuuucgaaucgcauggccuugcgccggcgaugguucauucaaauuucugcccuauca-acuuucgaugguaggauaguggccuaccaugguggcaacggguaacggggaauuaggguucgauuccggagagggagccugagaaacggcuaccacauccaaggaaggcagcaggcgcgcaaauuacccaaucccga---uccggggagguagugacaauaaauacugauacagggcucuuucgggu-cuuguaaucggaaugaguacaauuu-aaaucccuuaacgaggaacaa-uu-ggagggcaagucuggugccagcag-ccgcgguaauuccagcuccaauagcguauauuaaaguug-uugcaguuaaaaagcucguaguug-aaccuugggucu--------ggcuggccgguccgc-uucgcggcgu-gc-acugg---uccgg-cugga---ccuuuccuucuggggaac--cc-uauggccuucacuggcuguag-gg-ggaaccagg-acuuuuacugugaaaaaauuagaguguucaaagcaggc---cuu-ugcucggauacauuagcauggaauaauagaauaggaug-ugugguucuauuuuguugguuucuaggaccgccguaaugauuaauagggauagucgggggcgucaguauucggcugucagaggugaaauucuuggauuugcugaagacuaacuacugcgaaagcauucg-ccaaggauguuuucauuaaucagugaacgaaaguuaggggaucgaagacgaucagauaccgucguagucuuaaccauaaacuaugccgacuagggaucggacgggcaac--uuug-aauaacccguucggcaccuuacgagaaaucaaaguuuuuggguucuggggggaguau-ggucgcaaggcugaaacuuaaagaaauugacggaagggcaccacca-ggcguggugccugcggcuuaauuugacucaacacggggaaacucaccagguccagacaaaauaaggauugacagauugagagcucuuucuugaucuuuuggaugguggugcauggccg-uucuuaguugguggagugauuugucugcuuaauugcgauaacgaacgagaccuuaaccugcuaaauagcccgaccc-ac---guuugugggccg-------------------cuggcuucuuagagggacuaucgg--cuc-aagccgauggaaguuugaggcaauaacagguc-ugugaugcccuuag-auguucugggccgcacgcgc-gcuacacugacagggccagcgaguuca-------------------ucaccuuggccgagaggucuggguaaucuuguuaaacccugucgugcuggggauagagcauugcaauuauugcucuucaacgaggaaugccuaguaggcacaagucaucagcuugugccgauuacgucccugcccuuuguacacaccgcccgucgcuacuaccgauugaauggcu-cagugaggccuucggacugg-cuuagggagguuggcaacgaccacc-cagagccggaaaguuggucaaacuuggucauuuagaggaaguaaa----------------------------------------------------------------------------------------------------------------------------------------------------------------------------------------------------------------------------------------------------------------------------aaccaacagggauug-ccccaguaacggcgagugaagcggcaaaagcucaaauuugaaaucuggc--ucc-uu---a--gggg-uccgaguuguaauuuguagaggaug-cuucggg-ugcggcc---acggucuaaguuccuugga-acaggacgucauagagggugagaaucccgucuugggccguugguccacgcccgugugaagcuccuucgacgagucg-aguuguuugggaaugcagcucuaagc-gggugguaaauuu-caucuaaagcuaaauauugg-ccggagaccga---uagcgcacaaguagaguga-ucgaaagguuaaaagcac-cuugaaaagg-gaguuaaacagcacguga-aauuguugaaa-gggaagcgcuugc-ggccagac-ucgggcg--cggg-guucagcg-g-gugcgcgu---cacccgugcacucc-ccgccg--cccgggccagcaucaguucu-gacgaccggucaaaggcc-cccggaaugugucgu--c----ucuc----g--ggacguc---uuauagccgggggugcaaugcggcccgucgggacuga-ggaacgc------------------ggaugc-uggcguaauggccguaagcggcccgucuugaaacacggaccaaggagucuaacauccacgcgaguguucgggu-gucaaa-cccgugc-gcgcagugaaagcgaacggaggugggag-ccuua--------------gggcgca-ccaucgacc--gauccuga----agucuu---cggauggauuugaguaggagcguggccguugggacccg-aaagauggugaacuaugccugaauagggugaagccagaggaaacucugguggaggcucgcagcgguucugacgugcaaaucgaucgucaaauuugggcauaggggcgaaagacuaaucgaaccaucuaguagcugguuccugccgaaguuucccucaggauagcaguaacga---uauuccaguuuuaugagguaaagcgaaugauuagaggccuuggggu-ugaaacaaccuuaaccuauucucaaacuuuaaauauguaagaagccc-uuguuucuuaagugaacgugggcacuagaauggaacguuacuagugggccauuuuugguaagcagaacuggcgaugcgggaugaaccgaacgcgagguuaaggugccggaau-gcacgcucau-cagacaccacaaaagg-uguuaguucaucuagacagcccga-cgguggcca-uggaagucggaa--uccgcuaaggaguguguaacaacucacggg-ccgaaugaacuagcccugaaaauggau-ggcgc-ucaagc-gugcuacccauaccucgc--cgccgggguuga-aaugacgcccc--ggcgaguaggcaggc---guggagguccgug---------acgaagc----------------------------------------------
Orbilia_1            -------------------------------------------------caugcaugucuaaguauaagc-aac--uaua-cag-ugaaacugcg-aauggcucauuaaaucaguuaucguuuauuug-aua-guacc--uu-acuac-uugg-auaaccgugguaauucuagagcuaauacaugcuaaaaaucccgac--cuccggaagggauguauuuauuagauaa-aaaaccaaugccuuc----gggc------uccuuggugauucaugauaacuuaacgaaucgcauggccuugcgccggcgaugguucauucaaauuucugcccuauca-acuuucgaugguaggauaguggccuaccaugguuucaacggguaacggggaauuaggguucgauuccggagagggagccugagaaacggcuaccacauccaaggaaggcagcaggcgcgcaaauuacccaaucccaa---uucggggagguagugacaauaaauacugauacagggcucuuuugggu-cuuguaauuggaaugaguacaauuu-aaaucccuuaacgaggaacaa-uu-ggagggcaagucuggugccagcag-ccgcgguaauuccagcuccaauaccguauauuaaaguug-uugcaguuaaaaagcucguaguug-aaccuuggguuu--------ggcugcucgguccgc-cuaaccgcgu-gc-acuga---ugcgg-ccgga---ucuuuccuucuggcuaac--cu-caugcccuuuacugggugugcugg-ggauccagg-acuuuuacuuugaaaaaauuagaguguucaaagcaggc---cuu-ugcucgaauacauuagcauggaauaauagaauaggacg--gagguucuauuuuguugguuucuagagccaccguaaugauuaauagggacagucgggggcaucaguauucaauugucagaggugaaauucuuggauuuauugaagacuaacuacugcgaaagcauuug-ccaaggauguuuucauuaaucagugaacgaaaguuaggggaucgaagacgaucagauaccgucguagucuuaaccauaaacuaugccgacuagggaucgggcgguguuc--aacu-uaugacccgcucggcaccuuacgagaaaucaaaguuuuuggguucuggggggaguau-ggucgcaaggcugaaacuuaaaggaauugacggaagggcaccacca-gauguggagccugcggcuuaauuugacucaacacggggaaacucaccagguccagacacauuaaggauugacagauugagagcucuuucuugauuaugugggugguggugcauggccg-uucuuaguugguggagugauuugucugcuuaauugcgauaacgaacgagaccuuaaccugcuaaauagccaggcua-gc---uuuugcuggucg-------------------ccggcuucuuagagggacuaucgg--cuc-aagccgauggaaguuugaggcaauaacagguc-ugugaugcccuuag-auguucugggccgcacgcgc-gcuacacugacagagccaacgaguaua--------------------aaccuuaaccgagagguuuggguaaucuuguuaaacucugucgugcuggggauagggcauugcaauuauugcccuucaacgaggaauaucuaguaagcgc-agucaucagcuugcguugauuacgucccugcccuuuguacacaccgcccgucgcuacuaccgauugaauggcu-cagugaggccuucggacugg-ccccaagcggucggcaacgaccacauacgaggccggaaa--------------------------------------------------------------------------------------------------------------------------------------------------------------------------------------------------------------------------------------------------------------------------------------------------------------------------------------------ugaagcggcaacag-ucaaauuugaaaucggg---gcc-uu---c--ggcc-uccgaguuguaauuugaagaggaug-uuucgg--ugcgacc---ugggccuaaguuccuugga-acaggacgucauggagggugagaaucccguacauggcugcagguuugcuucuaugugaaacuccuucgaagagucg-aguuguuugggaaugcagcucaaaau-gggugguaaauuu-caucuaaagcuaaauauugg-cgggagaccga---uagcgcacaaguagaguga-ucgaaagaugaaaagcac-uuugaaaaga-gaguuaaauaguacguga-aauuguugaaa-aggaagcgcuugc-aaucagac-ucgccuu--caguugaucagcc-u-uccuuc-u---gguuggugcacucu-gcuguu--ggcgggccagcaucaguugg-ggcggugggacaaaggcg-gcaggaauguggcuc--g----cuuc----g--gugagug---uuauagccugcugugucaugccaccagucccgacuga-gguccgc------------------ggaugc-uggcuuaaugguuguaagcgacccgucuugaaacacggaccaaggagucuaacaucuaugcgagucuuugggu-guaaaa-cccaugg-gcgaaaugaaagugaacggaggugggag-uccuc--------------ggaugca-ccaucgacc--gauccuga----uguucu---cggauggauuugaguaugagcauagcuguugggacccg-aaagauggugaacuaugccugaauagggugaagccagaggaaacucugguggaggcucgcagcgguucugacgugcaaaucgaucgucgaauuuggguauaggggcgaaagacuaaucgaaccaucuaguagcugguuccugccgaaguuucccucaggauagcaguaacgu-----uuucaguuuuaugagguaaagcgaaugauuagaggccuuggggu-ugaaacaaccuuaaccuauucucaaacuuuaaauauguaagaagucc-uuguuacuuaguugaacguggacauuugaauguaucguuacuagugggccauuuuugguaagcagaacuggcgaugcgggaugaaccgaacgcgggguuaaggugccggaau-guacgcucau-cagacaccacaaaagg-uguugauucaucuagacagcagga-cgguggcca-uggaagucggaa--uccgcuaaggaauguguaacaacucaccug-ccgaaugaaucagcccugaaaauggau-ggcgc-uuaagc-gugcuacccauaccccgc--cgucaagguaaa-aaccaaaccuu--gacgaguaggcaggc---guggggguca-----------------------------------------------------------------
Orbilia_2            -------------------guagucauaugcuugucucaaagaugaagccaugcaugucuaaguauaagc-aauc-uaua-cag-ugaaacugcg-aauggcucauuaaaucaguuaucguuuauuugaaua-guacc--uu-acuac-uugg-auaaccgugguaauucuagagcuaauacaugcuaaaaaucccgac--cucuggaagggauguauuuauuagauaa-aaaaccaaugccuuc----gggc------uccuuggugauucaugauaacuuaacggaucgcauggccuugcgccggcgacgguucauucaaauuucugcccuauca-acuuucgaugguaggauaguggccuaccaugguuucaacggguaacggggaauuaggguucuauuccggagagggagccugagaaacggcuaccacauccaaggaaggcagcaggcgcgcaaauuacccaaucccga---uacggggagguagugacaauaaauacugauacagggcucuuuugggu-cuuguaauuggaaugaguacaauuu-aaaucucuuaacgaggnacaa-uu-ggagggcaanucuggugccaacag-ccgcgguaauuccaccuccaauagcguauauuaaaguug-uugcaguuaaaaagcucguanuugaaaccuugggccu--------ggcugcucgguccgc-cuaaccgcgu-gc-acuga---ugcgg-ccggg---ccuuuccuucuggcuaac--cu-caugcccuucacugggugugcugg-ggauccaggaacuuuuacuuugaaaaaauuagaguguucaaagcaggc---cua-ugcucggauacauuagcauggaauaauagaauaggacg--gcgguucuauuuuguugguuucuagagccaccguaaugauuaauagggauagucgggggcaucaguauucaauugucagaggugaaauucuuggauuuauugaagacuaacuacugcgaaagcauuug-ccaaggauguuuucauuaaucagugaacgaaaguuaggggaucgaagacgaucagauaccgucguagucuuaaccauaaacuaugccgacuagggaucgggcgguguuu--aacu-uaugacccgcucggcaccuuacgagaaaucaaaguuuuuggguucuggggggaguau-ggucgcaaggcugaaacuuaaaggaauugacggaagggcaccacca-gauguggagccugcggcuuaauuugacucaacacggggaaacucaccagguccagacacauuaaggauugacagauugagagcucuuucuugauuaugugggugguggugcauggccg-uucuuaguugguggagugauuugucugcuuaauugcgauaacgaacgagaccuuaaccugcuaaauagccaggcga-gc---guuugcucgucg-------------------ccggcuucuuagagggacuaucgg--cuc-aagccgauggaaguuugaggcaauaacagguc-ugugaugcccuuag-auguucugggccgcacgcgc-gcuacacugacagggccaacnaauuc--------------------uaaccuuggccgagaggucuggguaaucuuguuaaacccugucgugcuggggauanancauugcnauuauugcucuuca-------------------------------------------------------------------------------------------------------------------------------------------------------------------------------------------------------------------------------------------------------------------------------------------------------------------------------------------------------------------------------------------------------------------------------------------------------------------------aaccaacagggauug-ccucaguaacggcgagugaagcggcaacagcucaaauuugaaaucugga--gcc-uu---c--ggcu-uccgaguuguaauuugaagaggaug-ccucggu-ugcggcc---ccagcccaaguuucuugga-acagaacgucguagagggugagaaucccguucgcggcugccggcuuacuaccauguguggcuccuucgaagagucg-aguuguuugggaaugcagcucaaaau-gggugguaaauuu-caucuaaagcuaaauauugg-cgagagaccga---uagcgcacaaguagaguga-ucgaaagaugaaaagcac-uuugaaaaga-gaguuaaacaguacguga-aauuguugaaa-gggaagcgcuugc-aaucagac-ucaccug--cgguugaucaacg-u-uccuuc-u---gguucgugcacucu-gccguu--cgugggccagcaucaguugg-gacggcgggacaaaggcu-cugggaauguggcuc--u----cuuc----g--gagagug---uuauagcccagugugcaaugccgccugccccgacuga-gguccgc------------------ggaugc-uggcuuaaugguuguaagcgacccgucuugaaacacggaccaaggagucuaacaucuaugcaaguuuuugggu-gucaaa-cccauga-gcgcaaugaaagugaacggaggugggag-cccua--------------gggugca-ccaucgacc--gauccuga----uguucu---cggauggauuugaguaugagcauagcuguugggacccg-aaagauggugaacuaugccugaauagggugaagccagaggaaacucugguggaggcucgcagcgguucugacgugcaaaucgaucgucaaauuuggguauaggggcgaaagacuaaucgaaccaucuaguagcugguucc---------------------------------------------------------------------------------------------------------------------------------------------------------------------------------------------------------------------------------------------------------------------------------------------------------------------------------------------------------------------------------------------------------------------------------------------------------------------------------------------------------------------------------------------------
Otidea               ----------------------------------------------------gcaugucuaaguauaagc-aauu-uaua-uag-ugaaacugcg-aauggcucauuaaaucaguuaucguuuauuug-aua-guacc--uu-acuac-uugg-auaaccgugguaauucuagagcuaauacaugcuaaaaaucccgac--uuc-ggaagggauguauuuauuagauaacagaaccaaugccuuc----gggc------uccuuggugauucauaauaacucuacgaaucgcaugaccuugcgucggcgaugguucauucaaauuucugcccuauca-acuuucgaugguaggauaguggccuaccaugguuucaacggguaacggggaauuaggguucuauuccggagagggagccugagaaacggcuaccacauccaaggaaggcagcaggcgcgcaaauuacccaaucccga---uacggggagguagugacaauaaauacugauacagggcccuuucgggu-cuuguaauuggaaugaguacaauuuaaaauccauuaacgaggaacaauuu-ggagggcaagucuggugccagcag-ccgcgguaauuccagcuccaauagcguauauuaaaguug-uugcaguuaaaaagcucguaguug-aaccuugggucu--------gggugaccgguccgc-cucaccgcgu-gu-acugg----gaac-ccgga---ccuuuccuucucgcaaau--cg-caugcccuucacugggugugucga-ggaacgagg-acuuuuacuuugaaaaaauuagaguguucaaagcaggc---auu-ugcucgaauacauuagcauggaauaauagaauaggacg-ugcgguucuauuuuguugguuucuaggaccgccguaaugauuaauagggauagucgggggcauccguauucaauugucagaggugaaauucuuggauuuauugaagacgaacuacugcgaaagcauuug-ccaaggauguuuucauuaaucag-gaacgaaaguugagggaucgaagacgaucagauaccgucguagucucaaccauaaacuaugccgacuagggaucgggcgguguu---uuau-auugacccgcucggaaccuuacgagaaaucaaagucuuuggguucuggggggaguau-ggucgcaaggcugaaacuuaaaggaauugacggaagggcaccacca-ggaguggagccugcggcuuaauuugacucaacacggggaaacucaccagguccagacacauuaaggauugacagauugagagcucuuucuugaucaugugggugguggugcauggccg-uucuuaguugguggagugauuugucugcuuaauugcgauaacgaacgagaccuuaaccugcuaaauagccaggcuc-gc---guuugcgggucg-------------------ccggcuucuuagagggacuaucggauuuc-aagucgauggaaguuugaggcaauaacagguc-ugugaugcccuuag-auguucugggccgcacgcgc-gcuacacugacagagccaacgaguaca-------------------ucaccuuggccggaaggucuggguaaucuuguuaaacucugucgugcuggggauagagcauugcaauuauugcucuucaacgaggaauuccuaguaagcgcaagucaucagcuugcguugauuacgucccugcccuuuguacacaccgcccgucgcuacuaccgauugaauggcu-uagugaggcuuucggaccgg-acugcggagguuggaaacgaccacu-gcgggcuggaaaguuagucaaacuuggucauuuagaggaaguaaa------------------------------------------------------------------------------------------------------------------------------------------------------------------------------------------------------------------------------------------------------------------------------------------------aguaacugcgagugaagcggcaaaagcucaaauuugaaaucugac--guu-uu---u--gacg-uccgaauuguaauuuggagggauau-cuucgga-gccggcg---ccguccuaaguucuuugga-accagacaucacagagggugagaaucccguaccuggauggcuguccugcuccaugugaagugucuccgacgagucg-aguuguuugggaaugcagcucaaaau-gggugguaaauuu-caucuaaagcuaaauauugg-cgagagaccga---uagcgcacaaguagaguga-ucgaaagaugaaaagcac-uuugaaaaga-gagucaaauaguacguga-aauuguugaaa-gggaagcgcuuga-gacuagau-ucagccg--gcggucaucagcc-a-uguuuu-u---auguggugcacuug-ccgucg--guugagccagcaucgguucu-gauggcgggauaaagguu-ccaggaauguggcuc--cgccaucug----g--uggagug---uuauagccugaagcgcaaugccgccugucgggaccga-ggaccgc------------------ggaugc-uggcuaaaaggucuuaagcggcccgucuugaaacacggaccaaggagucuaacaucuaugcgaguguucgggu-ggaaaa-cccuugc-gcguaaugaaagugaacggaggugggaa-cccuuug------------gggugca-ccaucgacc--gaucccga----uguuua---cggaaggauuugaguaggagcauagcuguugggacccg-aaagauggugaacuaugccugaauagggugaagccagaggaaaccuugguggaagcucgcagcgguucugacgugcaaaucgaucgucaaauuuggguauaggggcgaaagacuaaucgaaccaucuaguagcugguuccugccgaaguuucccucaggauagcaguaacga-----uuucaguuuuaugagguaaagcgaaugauuagaggccuuggggu-ugaaacaaccuuaaccuauucucaaacuuuaaauauguaagaagccc-uuguugcuuaauugaacgugggcauuugaaug-uacguuacuagugggccauuuuugguaagcag------------------------------------------------------------------------------------------------------------------------------------------------------------------------------------------------------------------------------------------------------------------------------------------------------------------------------------------------
Parmelia             -------------------------------------------------caugcaugucuaaguauaagc-aaua-uaua-cgg-ugaaacugcg-aauggcucauuaaaucaguuaucguuuauuug-aua-auacu--uu-ucuac-uugg-auaccugugguaauucuagagcuaauacaugccaaaaaccucgac--uuc-ggaagggguguauuuauuagauaa-aaaaccaaugcccuuc--ggggc------uccuuggugauucauaauaacuuaacgaaucgcauggccuugcgccggcgaugguucauucaaauuucugcccuauca-acuuucgaugguaggauaguggccuaccaugguuucuacggguaacggggaauuaggguucgacuccggagagggagccugagaaacggcuaccacauccaaggaaggcagcaggcgcgcaaauuacccaaucccga---cacggggagguagugacaauaaauacugauacagggcucuuuugggu-cuuguaauuggaaugaguacaauuu-aaaucccuuaacgaggaacaa-uu-ggagggcaagucuggugccagcag-ccgcgguaauuccagcuccaauagcguauauuaaaguug-uugcaguuaaaaagcucguaguug-aaacuuggcccu--------ggcugaccgguccgc-cucaccgcgu-gc-acugg---uucgg-ccggg---gcuuuccuucuggggauc--cg-cauggccuucauuggucguguugg-ggaaccagg-acuuuuacuuugaaaaaauuagaguguucaaagcaggc---cua-ugcucgaauacauuagcauggaauaauagaauaggacg-ugugguucuauuuuguugguuucuaggaccgccguaaugauuaauagggacagucgggggcaucaguauucaauugucagaggugaaauucuuggauuuauugaagacuaacuacugcgaaagcauuug-ccaaggauguuuucauuaaucagugaacgaaaguuaggggaucgaagacgaucagauaccgucguagucuuaaccauaaacuaugccgacuggggaucggacgguguua--uuau-uuugacccguucggcacccuacgagaaaucaaagucuuuggguucuggggggaguau-ggucgcaaggcugaaacuuaaagacauugacggaagggcaccacca-ggcguggagccugcggcuuaauuugacucaacacggggaaacucaccagguccagacacuauaaggauugacagauugagagcucuuucuugauuuagugggugguggugcauggccg-uucuuaguugguggagugauuugucugcuuaauugcgauaacgaacgagaccuuaaccugcuaaauagccagguca-gc---uuuggcuggccg-------------------ccggcuucuuagagggacuaucgg--cuc-aagccgauggaaguuugaggcaauaacagguc-ugugaugcccuuag-augcucugggccgcacgcgc-gcuacacugacagaggcaacgaguaau-------------------ccaccuuggccggaaggucuggguaaucuuguuaaacucugucgugcuggggauagagcauugcaauuauugcucuucaacgaggaaugccuaguaagcgcaagucaucagcuugcguugauuacgucccugcccuuuguacacaccgcccgucgcuacuaccgauugaaagguu-aagugaggccuucggacugg-ccccaggaggucggcaacgaccacc-cagggccggaaaguucgucaaacuuggucuuuuagaagaaguaaa----------------------------------------------------------------------------------------------------------------------------------------------------------------------------------------------------------------------------------------------------------------------------aaccaacagggauug-ccucaguaacggcgagugaagcggcaucagcucaaauuugaaaucuggc--ucc-uu---c--gggg-uccgaguuguaauuuguagagagug-cuucggg-ggagagu---gcggucuaaguccguugga-acacggcgucauagagggugagaaucccguaugcgaccgcggcucga-gcccgugugaagccucuucgacgagucg-aguuguuugggaaugcagcucaaaau-gggugguaaauuu-caucuaaagcuaaauacugg-cuggagaccga---uagcgcacaaguagaguga-ucgaaagaugaaaagcac-uuuggaaaga-gaguuaaacaguacguga-aauuguugaaa-gggaagcgcuggc-aaccagac-cuguccg--uaggugaucagcc-g-cuguuc-u---caguggugcacucgcucugcg--aucaggccagcaucgguucu-ggcggucggauaaaggcc-uugggaauguagcuucac----uuug----g--gggaguc---uuauagcccucggugcaaugcggccagccgggaccga-ggaccgc------------------ggaugc-uggcguaaugguugucagcgacccgucuugaaacacggaccaaggagucuaacaucuaugcgaguguuugggu-guuaaa-cccaugc-gcggaaugaaagugaacggaggugagaa-cccuua-----------a-gggcgca-ucaucgacc--gauccaga----ugucuu---cggauggauuugaguaugagcauucauguugggacccg-aaagauggugaacuaugccugaauagggugaagccagaggaaacucugguggaggcucgcagcgguucugacgugcaaaucgaucgucaaauuuggguauaggggcgaaagacuaaucgaaccaucuaguagcugguuccugccgaaguuucccucaggauagcaguaacgu-----uuucaguuuuaugagguaaagcgaaugauuagaggccuuggggu-ug-aacaaccuuaaccuauucucaaacuuuaaauauguaagaagucc-uuguuacuuaguugaacgu----------------------------------------------------------------------------------------------------------------------------------------------------------------------------------------------------------------------------------------------------------------------------------------------------------------------------------------------------------------------------------------------
Phillipsia           -------------------------------------------------caugcaugucuaaguauaagc-aauc-uauaccag-ugaaacugcg-aauggcucauuaaaucaguuaucguuuauuug-aua-guacc--uu-acuac-uugg-auaaccgugguaauucuagagcuaauacaugcuaaaaaucccgac--cccuggaagggauguauuuauuagauaa-aaaaccaaugccuuc----gggc------uccuuggugauucaugauaacuuaacgaaucgcauggccuugcgccggcgaugguucauucaaauuucugcccuauca-acuuucgaugguaggauaguggccuaccaugguuucaacggguaacggggaauuaggguucuauuccggagagggagccugagaaacggcuaccacauccaaggaaggcagcaggcgcgcaaauuacccaaucccga---cacggggagguagugacaauaaauacugauacagggcccuuucgggu-cuuguaauuggaaugaguacgauuu-aaaaacucuaacgaggaacaa-uu-ggagggcaagucuggugccagcag-ccgcgguaauuccagcuccaauagcguauauuaaaguug-uugcaguuaaaaagcucguaguug-aaucuugggccu--------ggccggcggguccgc-cucaccgcguaga-acucg---uucgg-ccggg---ucuuuccuucuggcaaac--cg-caugcccuuuacuggguguguugg-ggaaccagg-acuuuuacuuugaaaaaauuagaguguucaaagcaggc---aua-ugcucgaauacauuagcauggaauaauagaauaggacg-ugugguucuauuuuguugguuucuaggaccaccguaaugauuaauagggauagucgggggcauccguauucaacugucagaggugaaauucuuggauuuguugaagacgaacuacugcgaaagcauuug-ccaaggauguuuucauuaaucag-gaacgaaaguugagggaucgaagacgaucagauaccgucguagucucaaccauaaacuaugccgacuagggaucgggcggugcua--ucaa-uuuggcccgcucggcaccuuacgagaaaucaaagucuuuggguucuggggggaguau-ggucgcaaggcugaaacuuaaaggaauugacggaagggcaccacca-ggaguggagccugcggcuuaauuugacucaacacggggaaacucaccagguccagacacauuaaggauugacagauugagagcucuuucuugaucaugugggugguggugcauggccg-uucuuaguugguggagugauuugucugcuuaauugcgauaacgaacgagaccuuaaccugcuaaauagcccggccc-gc---uuuggcgggucg-------------------cuggcuucuuagagggacuaucggauuuc-aagacgauggaaguuugaggcaauaacagguc-ugugaugcccuuag-auguucugggccgcacgcgc-gcuacacugacagagccaacgaguuca-------------------uauccuuggccgaaaggucuggguaaucuuguuaaacucugucgugcuggggauagagcauugcaauuauugcucuucaacgaggaauuccuaguaagcgcaagucaucagcuugcguugauuacgucccugcccuuuguacacaccgcccgucgcuacuaccgauugaauggcu-uagugaggcuuucggacugg-ucucgagggcacggcaacgugucuu-caggaccggaaaguuagucaaacuuggucauuuagaggaaguaaa----------------------------------------------------------------------------------------------------------------------------------------------------------------------------------------------------------------------------------------------------------------------------aaccaacagggauug-ccuuaguaacugcgagugaagcggcaaaagcucagauuugaaaccugcu--auc-uu---c--ggua-gccggauuguaaucuggagagacau-cuucugg-cgggcag---ccagucuaaguuccuugga-acaggacgucggagagggugagaaucccguaucuggcuggcc-cgacccgccuugugaagugucuucgacgagucg-aguuguuugggaaugcagcucaaaau-gggugguaaauuu-caucuaaagcuaaauauugg-cgagagaccga---uagcgcacaaguagaguga-ucgaaagaugaaaagcac-uuugaaaaga-gagucaaaaaguacguga-aauuguugaaa-gggaagcgcuuga-gaccagac-ucgggcu--uaggugaucagcg-g-ugcuuu-u---gcuccgugcacucg-ccuaug--cccgggccagcaucgguugc-ggcggugggauaaagguc-uggggaauguggcuc--c----uccc----g--gggagug---uuauagccucaggcgcaaugccaccugcugcgaccga-ggaccgc------------------ggaugc-uggcguaauggucuucagcgacccgucuugaaacacggaccaaggagucuaacaucuaugcgaguguucgggu-guaaaa-ccccugc-gcguaaugaaagugaacggaggugggaa-cccuucg----------cggggugca-ccaucgacc--gauccuga----ugucuu---cggauggauuugaguaggagcauagcuguugggacccg-aaagauggugaacuaugccugaauagggugaagccagaggaaacucugguggaggcucgcagcgguucugacgugcaaaucgaucgucaaauuuggguauaggggcgaaagacuaaucgaaccaucuaguagcugguuccugccgaaguuucccucaggaa------------------------------------------------------------------------------------------------------------------------------------------------------------------------------------------------------------------------------------------------------------------------------------------------------------------------------------------------------------------------------------------------------------------------------------------------------------------------------------------------------------------------------
Physcia              -------------------------------------------------caugcaugucuaaguauaagc-aa-c-uaua-cug-ugaaacugcg-aauggcucauuaaaucaguuaucguuuauuug-aua-guacc--uu-acuacauggg-auaaccgugguaauucuagagcuaauacaugcuaaaaaccucgac--uuc-ggaagggguguauuuauuagauaa-aaaaccaaugcccuuc--ggggc------ucucgguugauucauaauaacuuaacgaaucgcauggccuugcgccggcgaugguucauucaaauuucugcccuauca-acuuucgaugguaauauagaggauuaccaugguggcaacggguaacgggguauaaggguacgacuccggagagggagccugagaaacggcuaccacauccaaggaaggcagcaggcgcgcaaauuacccaaucccga---cacggggagguagugacaauaaauacugauacagggcucuuuugggu-cuuguaauuggaaugagaacgacgu-aaauacccuaucgaggaacaa-uu-ggagggcaagucuggugccagcag-ccgcgguaauuccagcuccaauagcguauauuaaaguug-uugcaguuaaaaagcucguaguug-aaacuugggccu--------ggcuguccgguccgc-cucaccgcgu-gc-acugg---uucgg-ccggg---ccuuuccuucuggggagc--cg-caugcccuucauugggugugccgg-ggaaccagg-acuuuuacuuugaaaaaauuagaguguucaaagcaggc---aua-ugcucggauacauuagcauggaauaauagaauaggacg-ugugguucuauuuuguugguuucuaggaccgccguaaugauuaauagggauagucgggggcgucaguauucaauugucagaggugaaauucuuggauuuauugaagacuaacuacugcgaaagcauucg-ccaaggauguuuucauuaaucagggaacgaaaguuaggggaucgaagacgaucagauaccgucguagucuuaaccauaaacuaugccgacuagggaucgggcgguguua--uuau-uuugacccgcucggcaccuuacgagaaaucaaagucuuuggguucuggggggaguau-ggucgcaaggcugaaacuuaaagacauugacggaagggcaccacca-ggcguggagccugcggcuuaauuugacucaacacggggaaacucaccagguccagauuugauaaggauugacagauugagagcucuuucuugauuucaaaggugguggugcauggccg-uucuuaguugguggagugauuugucugcuuaauugcgauaacgaacgagaccuuaaccugcuaaauagcccgguca-gc---uuuggcuggccg-------------------caggcuucuuagagggacuaucgg--cuc-aagccgauggaaguuugaggcaauaacagguc-ugugaugcccuuag-auguucugggccgcacgcgc-gcuacacugacagagacaacgaguuca-------------------ucaccuuggccggaaggucuggguaaucuuguuaaacucugucgugcuggggauagagcauugcaauuauugcucuucaacgaggaaugccuaguaagcgcaagucaucagcuugcguugauuacgucccugcccuuuguacacaccgcccgucgcuacuaccgauugaauggcu-cagugaggccuucggacugg-ccccaggaggucggcaacgaccacc-cagggccggaaaguuggucaaacuuggucauu-------------------------------------------------------------------------------------------------------------------------------------------------------------------------------------------------------------------------------------------------------------------------------------------ccaacagggauug-ccucaguaacggcgagugaagcggcaacagcucaaauuugaaaucuggc--uuc-uu---c--ggag-uccgaguuguaauuuguagagggcg-uuucggg-cgaggcg---ccggccuaaguuccuugga-acaggacgucauagagggugagaaucccguaugcggccggugaccga-ccccaugugaaaccccuucgacgagucg-aguuguuugggaaugcagcucaaaau-gggugguauauuu-caucuaaagcuaaauaccgg-ccagagaccga---uagcgcacaaguagaguga-ucgaaagaugaaaagcac-uuuggaaaga-gaguuaaaaaguacguga-aauuguugaaa-gggaagcgcuugc-aaccagau-ccgucuc--cgggugaucaacc-u-ccguuu-u---cgggggugcacucg-cccggu--uaugggccagcaucgguuug-ggcgguuggauaaaggcc-ggaggaacguagcuc--c----cucc----g--gggagug---uuauagccu-cggugccaugcugccagcccggaccga-ggaacgc------------------ggaugc-uggcguaaugguuguaagcggcccgucuugaaacacggaccaaggagucuaauauuuaugcgaguguuugggu-guuaaa-cccacac-gcggaaugaaagugaacggaggugggaa-cccuua-----------a-gggugca-ccaucgacc--gauccgga----aguuua---cggauggauuugaguaugagcauaacuauugggacccg-aaagauggugaacuaugccugaauagggugaagccaggggaaacccugguggaggcucgcagcgguucugacgugcaaaucgaucgucaaauuuggguauaggggcgaaagacuaaucgaaccaucuaguagcugguuccugucgaaguuucccucaggauagcaguaacgu-----uuucaguuuuaugagguaaagcgaaugauuagaggccuugggga-ugaaacauccuuaaccuauucucaaacuuuaaauauguaagaagucc-uuguuacuuaguugaacguggacauuugaauguaccguuacuagugggccauuuuugguaagcagaacuggcgaugcgggaugaaccgaacgcgagguuaaggugccggaau-gcacgcucau-cagacaccacaaaagg-uguuaauucauccugacagcagga-cgguggcca-uggaagucggaa--uccgcuaaggaguguguaacaacucaccug-ccgaaugaauuagcccugaaaauggau-ggcgc-ucaagc-gugcuacccauaccucgc--cgccaggguaga-aacgaugcccu--ggcgaguaggcaggc---guggagg--------------------------------------------------------------------
Pleospora            -------------------------------------------------caugcaugucuaaguauaagc-aa-u-uaua-ccg-ugaaacugcg-aauggcucauuaaaucaguuaucguuuauuug-aua-auacc--uu-acuac-uugg-auaaccgugguaauucuagagcuaauacaugcugaaaaucccgac--uuc-ggaagggauguguuuauuagauaa-aaaaccaaugcccuuc--ggggc------uuuuuggugauucaugauaacuuuacggaucgcauagccuugcgcuggcgacgguucauucaaauuucugcccuauca-acuuucgaugguaagguauuggcuuaccaugguuucaacggguaacggggaauuaggguucgauuccggagagggagccugagaaacggcuaccacauccaaggaaggcagcaggcgcgcaaauuacccaaucccga---cacggggagguagugacaauaaauacugauacagggcucuuuugggu-cuuguaauuggaaugaguacaauuu-aaaccucuuaacgaggaacaa-uu-ggagggcaagucuggugccagcag-ccgcgguaauuccagcuccaauagcguauauuaaaguug-uugcaguuaaaaagcucguaguug-aaacuugggccu--------ggcuggcggguccgc-cucaccgcgu-gc-acucg---uccgg-ccggg---cc-uuccuucugaagaac--cu-caugcccuucacugggcguguugg-ggaaucagg-acuuuuacuuugaaaaaauuagaguguucaaagcaggc---cuu-ugcucgaauacguuagcauggaauaauaaaauagggcg-ugcguuucuauuuuguugguuucuagagacgccgcaaugauuaacaggaacagucgggggcaucaguauucaguugucagaggugaaauucuuggauuuacugaagacuaacuacugcgaaagcauuug-ccaaggauguuuucauuaaucagugaacgaaaguuaggggaucgaagacgaucagauaccgucguagucuuaaccguaaacuaugccgacuagggaucgggcgauguuc--uuuu-ucugacucgcucggcaccuuacgagaaaucaaaguuuuuggguucuggggggauuau-ggucgcaaggcugaaacuuaaagaaauugacggaaggucaccacca-ggcguggagccugcggcuuaauuugacucaacacggggaaacucaccagguccagaugaaauaaggauugacagauugagagcucuuucuugauuuuucaggugguggugcauggccg-uucuuaguucguggggugacuugucugcuuaauugcgauaacgagcgagaccuuacucugcuaaauagccaggcua-gc---uuuggcuggucg-------------------ccggcuucuuagagagacuaucaa--cuc-aaguugauggaaguuugaggcaauaacagguc-ugugaugcccuuag-auguucugggccgcacgcgc-gcuacacugacagagccaacgaguucu-------------------ucaccuuggccgaaaggucuggguaaucuuguuaaacucugucgugcuggggauaaagcauugcaauuauugcuuuucaacgaggaaugccuaguaagcgcgugucaucagcaugcguugauuacgucccugaccuuuguacacaccgcccgucgcuacuaccgauugaauggcu-cagugaggcguucggacugg-cucggggagguuggcaacgaccacc-ccaagccggaaaguucgccaaacucggucauuuagaggaaguaaa------------------------------------------------------------------------------------------------------------------------------------------------------------------------------------------------------------------------------------------------------------------------------------------------------------------------------------------------------------------------------------------------------------------------------------------------------------------------------------------------------------------uuugggaaggcagcucaaag--gggagguaaauuu-cuucuaaagcuaaau-cugg-ccagagaccga---uagcgcacaaguagaguga-ucgaaagaugaaaagcac--uuggaaaga-gagucaaauagcacguga-aauuguugaaa-gggaagcgcuugc-agccagac-uugccug--uaguugcuuaucu-g-gacuuu-u---guccagugcacucu-ucugcg--ggcaggccagcaucaguuug-ggcgguuggauaaagguc-ucuaucacguaccuc--u----cuuc----g--gagaggc---cuauag---gggagacgucaugcacagccuggacuga-gguccgc------------------ga--ug-cggcguaauggcuguaagcggcccgucuug-aacacggaccaaggagucuaacaucuaugcgaguguuugggu-gucagc----cauc-gcguaaugaaagugaacggagguaggaa-cccuuuu------------gggugca-cuaucg-cc--gauccuga----ugucuu---cggaaggauuugaguaagagcauggcuguugggacccgaaaagauggugaacuaugcuugaauagggugaagccagaggaaacucugguggaggcucgcagcgguucugacgugcaaaucgaucgucaaauuugggcauaggggcgaaagacuaaucgaacuaucuaguagcugguuccugccgaaguuucccucaggauagcaguaacgu-----auucaguuuuaugagguaaagcgaaugauaagaggcaugggggu-ugaaacaaccuucaccuauucucaaacuuuaaauauguaagaagucc-uuguuacuugauugaacguggacacuugaaugua-cguuacuagugggccauuuuugguaagcagaacuggcgaugcgggaugaaccgaacgcaggguuaaggugccagaau-auacgcucau-cagacaccacaaaagg-uguuaguucaucuagacagcagga-cgguggcca-uggaagucggaa--uccgcuaaggaguguguaacaacucaccug-ccgaaugaacuagcccugaaaauggau-ggcgc-ucaagc-guauuacccauaccccgc--cgccggggcgaa-uuuaa--gccc--ggcgaguaggcaggc---guggaggcucgug---------acg--------------------------------------------------
Protomyces           -------------------------------------------------caugcaugucuaaguauaagc-aauu-uaua-cag-ugaaacugcg-aauggcucauuaaaucaguuaucguuuauuug-aua-guacc--cu-acuac-uugg-auacccgugguaauucuagagcuaauacaugcuaaaaaucccgac--uucuggaagggauguauuuauuagauaa-aaaaccaaugcuuc-----gggc------uccuuggugauucauaauaacuuuacgaaucgcauggccuugcgccggcgaugguucauucaaauuucugcccuauca-acuuucgaugguaggauagaggccuaccaugguuuugacggguaacggggaauaaggguucgauuccggagagggagccugagaaacggcuaccacauccaaggaaggcagcaggcgcgcaaauuacccaau-ccga---cacggggagguagugacaauaaauaacaauacagggcucuuuugggu-cuuguaauuggaaugaguacaauuu-aaauaccuuaacgaggaacaa-uu-ggagggcaagucuggugccagcag-ccgc-guaauuccagcuccaauagcguauauuaaaguug-cugcaguuaaaaagcucguagcug-aaccuugggccu--------gguugaccgguccgc-cuaacggugu-gc-acugg---cuuga-ccggg---ccuuuccuucuggcuagc--cuguauguccuuuauugggugugcagg-ggaaccagg-acuuuuacuuugaaaaaauuagaguguucaaagcaggc---uua-ugcucgaauacauuagcauggaauaauagaauaggacg-ugugguucuauuuuguugguuucuaggaccgccguaaugauuaauagggacaguuggggacauuaguauugaguugucagaggugaaauucuuggauuuacucaagacuaacuacugcgaaagcauuug-ucaaggauguuuucauuagucaa-gaacgaaaguuaggggaucgaagacgaucagauaccgucguagucuuaaccauaaacuaugccgacuagggaucgggcgauguuc--uuuu-cuugacucgcccggcaccuuaugagaaaucaaaguuuuuggguuccggggggaguau-ggucgcaaggcugaaacuuaaagaaauugacggaagggcaccacca-ggaguggagccugcggcuuaauuugacucaacacggggaaacucaccagguccagacaaaguaaggauugacagauugauagcucuuucuugauucuuugggugguggugcauggccg-uucuuaguugguggagugauuugucugcuuaauugcgauaacgaacgagaccuuaaccugcuaaauagcccgacua-gc---uuuugcugcucg-------------------cuggcuucuuagagggacuauugg--cauaaagccaauggaaguuugaggcaauaacagguc-ugugaugcccuuag-auguucugggccgcacgcgc-gcuacacugacggagccagcgaguuca--------------------uuccuuggccggaaggucuggguaaucuugugaaacuccgucgugauggggauagagcauugcaauuauugcucuucaacgaggaauuccuaguaagcgcaagucaucagcuugcguugauuacgucccugcccuuuguacacaccgcccgucgcuacuaccgauugaauggcu-uagugagaccuccggauuga-cguugagcugcuggcaacggcggcu-cuuuguugagaaguuggucaaacuuggucauuuagaggaaguaaa----------------------------------------------------------------------------------------------------------------------------------------------------------------------------------------------------------------------------------------------------------------------------aacuaacuaggaugc-cuucaguagcggcgagcgaagcaggcauagcucaaauuuguaaucuggc--uguuuu------acag-uccgaguuguaauuucuagaggcga-guucggu-ggcaguc---cugguucaaguccgcugga-acgcggcgucauggagggugagaaucccgugaaugaucaggugucuguugcuaugugaaccguuuucgaagagucg-aguuguuugggaaugcagcucuaaau-gggagguaaauuu-cuucuaaagcuaaauauugg-ccagagaccga---uagcgaacaaguagaguga-ucgaaagaugaaaagaac-uuugaaaaga-gaguuaaacaguacguga-aauuguugaaa-gggaagcgcuuga-gaucagac-uuccugc----gcagacuaucc---uugcuucu---gcuuggaucaauag-ucugugcguggaggccagcaucaguuuu-gacggccggauaaagguu-uggggaagguggcuc--a----ccuc------ggugagug---uuauagccccagaugcaauacggccaguugggacuga-ggaccgc------------------ggaugc-uggcguaauggucuuaagcgacccgucuugaaacacggaccaaggagucuaacaucugugcgaguguuugggu-ggaaaa-cccgugc-gcgaaaugaaagugaacguaggugggau-ccgca--------------aggugca-ccaucgacc--gauccgga----uuuuuu---ugaa-ggauuugaguaagagcauagcuguugggacccg-aaagauggugaacuaugccugaauagggugaagccagaggaaacucugguggaggcucguagcgguucugacgugcaaaucgaucgucgaauuuggguauaggggcgaaagacuaaucgaaccauuuuauuacugguuccugccgaaguuucccucaggauagcagaaacuc----aaaucaguuuuaugagguaaagcgaaugauuagaggccuuggggu-ugaaacaaccuuaaccuauucucaaacuuuaaauauguaagaagacgugcguuacuugguugaacgucgucauucgaaug-agaguuucuagugggccauuuuugguaagcagaacuggcgaugcgggaugaaccgaacgcgagguuaaggugccggaau-gcacgcucau-cagacaccagaaaagg-uguuaguucaucuagacagcagga-cgguggcca-uggaagucggaa--uccgcuaaggaguguguaacaacucaccug-ccgaaugaacuagcccugaaaauggau-ggcgc-uuaagc-gugcuacccauaccucgc--cgucuggguuaa-ugugaugccca--gacgaguaggcaggc---guggagguucgug---------acgaagc----------------------------------------------
Pseudopithyella      -------------------------------------------------caugcaugucuaaguauaagc-aaua-uaua-cag-ugaaacugcgcaauggcucauuaaaucaguuaucguuuauuug-aua-guacc--uu-acuac-uugg-auaaccgugguaauucuagagcuaauacaugcuaaaaaucccgac--cccuggaagggauguauuuauuagauaa-aaaaccaaugucuuc----ggac------uccuuggugauucaugauaacuuaacgaaucgcauggccuugcgcuggcgaugguucauucaaauuucugcccuauca-acuuucgaugguaggauaguggccuaccaugguuucaacggguaacggggaauuaggguucuauuccggagagggagccugagaaacggcuaccacauccaaggaaggcagcaggcgcgcaaauuacccaaucccga---cacggggagguagugacaauaaauacugauacagggcccuuucgggu-cuuguaauuggaaugaguacgauuu-aaaaacucuaacgaggaacaa-uu-ggagggcaagucuggugccagcag-ccgcgguaauuccagcuccaauagcguauauuaaaguug-uugcaguuaaaaagcucguaguug-aaccuugggcuu--------ggccggcggguccgc-cucaccgcgu-gc-acucg---uccgg-ccggg---ucuuucuuucuggcaaac--cc-caugcccuucacuggguguggcgg-ggaacca-g-acuuuuacuuugaaaaaauuagaguguucaaagcaggc---aua-ugcucgaauacauuagcauggaauaauagaauaggacu-ugugguucuauuuuguugguuucuaggaccacaguaaugauuaauagggauagucgggggcauccguauucaacugucagaggugaaauucuuggauuuguugaagacgaacuacugcgaaagcauuug-ccaaggauguuuucauuaaucag-gaacgaaaguugagggaucgaagacgaucagauaccgucguagucucaaccauaaacuaugccgacuagggaucgggcggugcuu--aaau-uuuggcccgcucggcaccuuacgagaaaucaaagucuuuggguucuggggggaguau-ggucgcaaggcugaaacuuaaaggaauugacggaagggcaccacca-ggaguggagccugcggcuuaauuugacucaacacggggaaacucaccagguccagacacauuaaggauugacagauugagagcucuuucuugaucaugugggugguggugcauggccg-uucuuaguugguggagugauuugucugcuuaauugcgauaacgaacgagaccuuaaccugcuaaauagcccggccc-gc---uuuugcgggucg-------------------cuggcuucuuagagggacuaucggauuuc-aagacgauggaaguuugaggcaauaacagguc-ugugaugcccuuag-auguucugggccgcacgcgc-gcuacacugacagagccaacgaguuca-------------------uauccuuggccggaaggucuggguaaucuuguuaaacucugucgugcuggggauagagcauugcaauucuugcucuucaacgaggaauuccuaguaagcgcaagucaucagcuugcguugauuacgucccugcccuuuguacacaccgcccgucgcuacuaccgauugaauggcu-uagugaggcuuucggacugg-ucccaaggaaugggcaacuauuccc-cgggaccggaaaguuagucaaacuuggucauuuagaggaaguaaa----------------------------------------------------------------------------------------------------------------------------------------------------------------------------------------------------------------------------------------------------------------------------aaccaacagggauug-ccuuaguaacugcgagugaagcggcaaaagcucagauuugaaaccuguc--gcc-uc---u--ggcg-aucggauuguaaucuggagagucgu-cuucugg-cgggcag---ccgguccaaguuccuugga-acaggacgucagagagggugagaaucccguaucuggccggcu-uguucugccuugugaagugacuucgacgagucg-aguuguuugggaaugcagcucaaaau-gggugguaaauuu-caucuaaagcuaaauauugg-cgagagaccga---uagcgcacaaguagaguga-ucgaaagaugaaaagcac-uuugaaaaga-gagucaaaaaguacguga-aauuguugaaa-gggaagcgcuuga-gaccagac-ucggguu--ggggugaucagcg-g-ugcuuc-u---gugccgugcacuug-ccuccu--cccgggccagcaucgguugu-ggcgacgggauaaagacu-cgaggaauguggcuc--c----cuca----c--gggagug---uuauagccucggguguaaugccgccagccgcgaccga-ggaccgc------------------ggaugc-uggcauaauggucuucagcgacccgucuugaaacacggaccaaggagucuaacaucuaugcgaguguucgggu-guaaaa-ccccugc-gcguaaugaaagugaacggaggugggag-cccuuca----------cggggcgca-ccaucgacc--gauccuga----ugucuu---cggauggauuugaguaggagcauagcuguugggacccg-aaagauggugaacuaugccugaauagggugaagccagaggaaacucugguggaggcucgcagcgguucugacgugcaaaucgaucgucaaauuuggguauaggggcgaaagacuaaucgaaccaucuaguagcugguuccugccgaaguuucccucaggauagcaguaacga-----uaucaguuuuaugagguaaagcgaaugauuagaggccuuggggu-ugaaacaaccuuaaccuauucucaaacuuuaaauauguaagaagucc-uuguugcuuaauugaacguggacauucgaaugaaacguuacuagugggccauuuuugguaagcagaacuggcgaugcgggaugaaccgaacgcgagguuaaggugccggaau-gcacgcucau-cagacaccacaaaagg-uguuaguucaucuagacagcagga-cgguggcca-uggaagucggaa--uccgcuaaggaauguguaacaacucaccug-ccgaaugaacuagcccugaaaauggau-ggcgc-ucaagc-gugcuacccauaccucgc--cgucaugguaga-uacgaugccau--gacgaguaggcaggc---guggaggucagug---------acgaagc----------------------------------------------
Pyronema             -------------------------------------------------caugcaugucuaaguauaagc-aauc-uaua-cag-ugaaacugcg-aauggcucauuaaaucaguuaucguuuauuug-aua-guacc--uu-acuac-uugg-auaaccgugguaauucuagagcuaauacaugcuaaaaaccccgac--cucuggaagggguguauuuauuagauaa-aaaaccaaugccuuc----gggc------uccuuggugauucaugauaacuuuacgaaucgcauggccuugcgccggcgaugguucauucaaauuucugcccuauca-acuuucgaugguaggauaguggccuaccaugguggcaacggguaacggggaauuaggguucuauuccggagagggagccugagaaacggcuaccacauccaaggaaggcagcaggcgcgcaaauuacccaaucc------cacggggagguagugacaauaaauacugauacagggcccuuucgggu-cuuguaauuggaaugaguacaauuu-aaauccauuaacgaggaacaa-uu-ggagggcaagucuggugccagcag-ccgcgguaauuccagcuccaauagcguauauuaaaguug-uugcaguuaaaaagcucguaguug-aaccuugggucu--------gggagcccgguccgc-cucaccgcga-gu-acugg----gauc-ccgga---ccuuuccuucuggcaaac--cu-caugcccuuuacuggguguguugg-ggaaccagg-acuuuuacuuugaaaaaauuagaguguucaaagcaggc---auu-ugcucgaauacauuagcauggaauaauagaauaggacg-ugcgguucuauuuuguugguuucua-----gccguaaugauuaauagggauagucgggggcaucgguauucaauugucagaggugaaauucuuggauuuauugaagaccaacuacugcgaaagcauuug-ccaaggauguuuucauuaaucag-gaacgaaaguugagggaucgaagacgaucagauaccgucguagucucaaccauaaacuaugccgacuagggaucgggcgauguu---uuau-uuugacucgcucggcaccuuacgagaaaucaaagucuuuggguucuggggggaguau-ggucgcaaggcugaaacuuaaaggaauugacggaagggcaccacca-ggaguggagccugcggcuuaauuugacucaacacggggaaacucaccagguccagacacauuaaggauugacagauugagagcucuuucuugaucaugugggugguggugcauggccg-uucuuaguugguggagugauuugucugcuuaauugcgauaacgaacgacaccuuaaccugcuaaauagccaggccc-gc---uuuugcgggucg-------------------ccggcuucuuagagggacuaucggauuuc-aagucgauggaaguuugaggcaauaacagguc-ugugaugcccuuag-auguucugggccgcacgcgc-gcuacacugacagagccaacgaguaca-------------------ucaccuuggccgaaaggucuggguaaucuuguuaaacucugucgugcuggggauagagcauugcaauuauugcucuucaacgaggaauuccuaguaagcgcaagucaucagcuugcguugauuacgucccugcccuuuguacacaccgcccgucgcuacuaccgauugaauggcu-uagugaggcuuccggaccgu-uuaguggaggucggcaacgaccacc-accagaugggaagcuagucaaacuuggucauuuagaggaaguaaa-----------------------------------------------------------------------------------------------------------------------------------------------------------------------------------------------------------------------------------------------------------------------------------------ug-ccucaguaacugcgagugaagcggcaaaagcucaaauuugaaaucuggc--guc-uu---c--ggcg-uccgaguuguaauuuggagaggcau-cuucgga-uauggcg---ccguccuaaguuccuugga-acaggacgucacagagggugagaaucccgugccuggucggcuguccauauccaugugaagugucuucgacgagucg-aguuguuugggaaugcagcucaaaau-gggugguaaauuu-caucuaaagcuaaauauugg-cgagagaccga---uagcgcacaaguagaguga-ucgaaagaugaaaagaac-uuugaaaaga-gaguuaaaaaguacguga-aauuguugaaa-gggaagcgcuuga-gacaccac-ucgaucu--uuggugaucagcc-g-ggcuuc-u---gucuggugcacuug-ccauug--auugggccagcaucgguucu-gacggugggauaaaaggc-agaggaauguggcuc--u----cuuc----g--gggagug---uuauagccucugucauaaugccgccaguugggaccga-ggaccgc------------------ggaugc-uggcauaaaggucuuaagcgacccgucuugaaacacggaccaaggagucuaacaucuaugcgaguguucgggu-ggaaaa-cccuugc-gcguaaugaaagugaacggaggugggaa-cucuucg------------gagugca-ccaucgacc--gauccuga----uguuuu---cggaaggauuugaguaagagcauagcuguugggacccg-aaagauggugaacuaugccugaauagggugaagccagaggaaacucugguggaggcucgcagcgguucugacgugcaaaucgaucgucaaauuuggguauaggggcgaaagacuaaucgaaccaucuaguagcugguuccugccgaaguuucccucaggauagcaguaacga-----uuucaguuuuaugagguaaagcgaaugauua-------------------------------------------------------------------------------------------------------------------------------------------------------------------------------------------------------------------------------------------------------------------------------------------------------------------------------------------------------------------------------------------------------------------------------------------------------------------------------
Rhizopus             -------------------------------------------------caugcaugucuaaguauaaauaacuu-uaua-uug-ugaaacugcg-aauggcucauuaaaucaguuaugaucuacgug-acaaauucu--uu-acuac-uugg-auaaccgugguaauucuagagcuaauacaugcaaaaaagcccuga--cuuacgaaggggugcacuuauuagau---aaaaccaacgcggggu--aaaaccugu--uucuuggugaaucauaauaauuaagcggaucgcauggccuugugccggcgacgguccacucgauuuucugcccuaucaugguugagauuguaagauagaggcuuacaaugccuacaacggguaacggggaauuaggguucgauuccggagagggagccugagaaacggcuaccacauccaaggaaggcagcaggcgcgcaaauuacccaaucccga---cacggggagguagugacaauacauaacaaugcagggc-cuuuaaggu-cuugcaauuggaaugaguacaauuu-aaaucccuuaacgaggaucaa-uu-ggagggcaagucuggugccagcag-ccgcgguaauuccagcuccaauagcguauauuaaaguug-uugcaguuaaaacguccguaguca-aacuuuagucuuaccggcguaguggccuggucuucauugaccaagc-uc-au------ugcug-ccgga---gacuccauguccauugac----uccuaguccucguggcuaggguuuu------cugg-acaauuaccaugagcaaaucagaguguuuaaagcaggc-uuuua-agcuugaauguguuagcauggaauaaugaaauaugac--uuuaguccuauuuucguugguuuagguacuucaguaaugaugaauagaaacgguuaggggcauuuguauuuggucgcuagaggugaaauucuuggauugaccgaagacaaacuacugcgaaagcauuugacccgggacguuuucauugaucaa-ggucuaaaguuaagggaucgaagacgauuagauaccgucguagucuuaaccacaaacuaugccgacuagagauugggcguguuua-----u-uaugacucgcucagcaucuua-gcgaaaguaaaguuuuuggguucuggggggaguaugggacgcaaggcugaaacuuaaaggaauugacggaagggcaccacca-ggaguggagccugcggcuuaauuugacucaacacggggaaacucaccagguccagacauaguaaggauugacagauugaaagcucuuucuagauucuaugggugguggugcauggccg-uucuuaguucguggagugauuugucugguuaauuccgauaacgaacgagaccuuauucugcuaauuagacaggcua-ac---ucuuucggguugguuuauauuuaauauuuaacuggcuucuuagagagacuaucgg--cuucaagccgaaggaaguuuuaggcaauaacagguc-ugugaugcccuuag-auguucugggccgcacgcgc-gcuacacugaugaagucagcgaguuua-------------------uaaccuuggccggaaggucuggguaaacuuuugaaacuucaucgugcuggggauagagcauuguaauuauugcucuucaacgaggaauuccuaguaagcgcaagucaucagcuugcguugauuacgucccugcccuuuguacacaccgcccgucgcuacuaccgauugaaugguuauagugagcauaugggaucag-uaggauuugacuggcaacagucauu-uccugcagagaacuauggcaaacuaggcuauuuagaggaaguaaa----------------------------------------------------------------------------------------------------------------------------------------------------------------------------------------------------------------------------------------------------------------------------aaauaacaaugauuu-cccuaguaacggcgagugaagaggaaagagcucaaaguuggaaccuguuuggcc------uagcuaa-accggauuguagacuguagaaguguuuuccagg-caagccg---aguaaauaaguccuuugga-acagggcaucauagagggugagaaucccgucuuuggcuugagcauuugccuuuugugauacgcuuucaaagaguca-gguuguuugggaaugcagccuaaauu-gggugguaaaucu-caccuaaagcuaaauauugg-cgagaaaccga---uagcgaacaaguaccguga-gggaaagaugaaaagaac-uuugaaaaga-gaguuaaacaguauguga-aauuguuaaaa-gggaaccguuugg-agccagac-uggcuug--ucuguaaucaauc-uaggcuucgg---ccuggaugcacuugcaggcua--ugccugccaacgacaauuug-acuugagggaaaaaacua-agggaaauguggccc--a----cuu--------gugggug---uuauagucccuuagaaaauacc-uuggguuggauuga-ggaacgc------------------gguugu-uggcuuaaugacucuaaaugacccgucuugaaacacggaccaaggaguccaccauuagugcgaguauuugggu-gccaaa-cccauau-gcguaaggaaacugauugauacgaaucc-auuaa--------------ggaggca-guaucgucc--ggcgcuga----cguuuuauacugaauugaccgagacaaagcacuaaugaugggacccg-aaagauggugaacuaugccugaauagggugaagccagaggaaacucugguggaggcucguagcgauucugacgugcaaaucgaucgucaaauuuggguauaggggcgaaagacuaaucgaaccaucuaguagcugguuccugccgaaguuucccucaggauagcagaaacuu---auacgcaguuuuaugugguaaagcgaaugauuggggucacgggggg-cuaaacgcccuucaaccacucucaaacuuuaaauauguaagacgacc-uguuugcuuaauugaa-gcaggucauugaaugcagaguuucuagugggccauuuuugguaagcagaacuggcgaugcgggaugaaccgaacgcagaguuaaggugccggaau-acacgcucau-cagacaccacaaaagg-uguuaguucaucuagacagcagga-cgguggcca-uggaagucggaa--uccgcuaaggaguguguaacaacucaccug-ccgaaugaacuagcccugaaaauggau-ggcgc-uuaagc-guguuacccauacucugc--cguuauuguaaa-agcgaagcaau--aacgaguaggcaggc---guggagguuuuuauaaacuguuaagaagc----------------------------------------------
Rhytidhysteron       --------------------------------------------------augcaugucuaaguauaagc-aa-u-uaua-ccg-ugaaacugcg-aauggcucauuaaaucaguuaucguuuauuug-aua-guacc--uu-acuac-uugg-auaaccgugguaauucuagagcuaauacaugcuaaaaaccccaac--uuc-gggagggguguauuuauuagauaa-aaaaccaacgcccuuc--ggggc------uccuuggugaaucauaauaacuuaacggaucgcauggccuugcgccggcgacgguucauucaaauuucugcccuauca-acuuucgauuguaggguauuggccuacaaugguaucaacggguaacggggaauuaggguucgauuccggagagggagccugagaaacggcuaccacauccaaggaaggcagcaggcgcgcaaauuacccaaucccga---cacggggagguagugacaauaaauacugauacagggcucuuuugggu-cuuguaauuggaaugaguacaauuu-aaaucccuuaacgaggaacaa-uu-ggagggcaagucuggugccagcag-ccgcgguaauuccagcuccaauagcguauauuaaaguug-uugcaguuaaaaagcucguaguug-aaccuugggccu--------ggcuggccgguccgc-cucaccgcgu-gc-acugg---uccgg-ccggg---ccuuuccuucuggagagc--cg-caugcccuucacugggugugucgg-ggaaccagg-acuuuuacuuugaaaaaauuagaguguucaaagcaggc---cuu-ugcucgaauacauuagcauggaauaauagaauaggacg-ugcgguucuauuuuguugguuucuaggaccgccguaaugauuaauagggauagucgggggcaucaguauucaauugucagaggugaaauucuuggauuuauugaagacuaacuacugcgaaagcauuug-ccaaggauguuuucauuaaucagugaacgaaaguuaggggaucgaagacgaucagauaccgucguagucuuaaccguaaacuaugccgacuagggaucgggcgauguua--uuau-uuugacucgcucggcaccuuacgagaaaucaaaguuuuuggguucuggggggaguau-ggucgcaaggcugaaacuuaaagaaauugacggaagggcaccacca-ggcguggagccugcggcuuaauuugacucaacacggggaaacucaccagguccagaugaaauaaggauugacagauugagagcucuuucuugauuuuucaggugguggugcauggccg-uucuuaguugguggagugauuugucugcuuaauugcgauaacgaacgagaccuuaaccugcuaaauagccaggcua-gc---uuuggcuggucg-------------------ccggcuucuuagagggacuaucgg--cuc-aagccgauggaaguuuga-gcaauaacagguc-ugugaugcccuuag-auguucugggccgcacgcgc-gcuacacugacagagccaacgaguuca-------------------ucaccuuggccggaaggucuggguaaucuuguuaaacucugucgugcuggggauagagcauugcaauuauugcucuucaacgaggaaugccuaguaagcgcaugucaucagcaugcguugauuacgucccugcccuuuguacacaccgcccgucgcuacuaccgauugaauggcu-ua---------------------------------------------------------------------------------------------------------------------------------------------------------------------------------------------------------------------------------------------------------------------------------------------------------------------------------------------------------------------------acagggauug-ccuuaguaacggcgagugaagcggcagcagcucaaauuugaaaucuggc--ucc-uu---u--gggg-cccgaguuguaauuuguagaggaug-cuucggc-guggucc---caggucuaaguuccuugga-acaggacgucacagagggugagaaucccguacguggccguggguacc-cgccaugugaagcuccuucgacgagucg-aguuguuugggaaugcagcucuaaau-gggagguaaauuu-cuucuaaagcuaaauacugg-ccagagaccga---uagcgcacaaguagaguga-ucgaaagaugaaaagcac-uuuggaaaga-gagucaaaaaguacguga-aauuguugaaa-gggaagcgcuugc-aaccagac-cugccug--cgguugcucaucc-g-ggcucu-u---gcccggugcacucu-uccgca--gucaggccagcaucaguucu-ggcggucggauaaaggcg-gcgggaauguggcuc--c----ccuc----g--gggagug---uuauagcccgucguguaaugcggccagccgggacuga-gguccgc------------------ggaugc-uggcguaaugguuguaagcggcccgucuugaaacacggaccaaggagucuaacaucugugcgaguguuugggu-gucaag-cccaggc-gcguaaugaaagugaacggaggcgggaa-ccuuc--------------gggugca-ccgucgacc--gauccuga----ugucuu---cggauggauuugaguaagagcauagcuguugggacccg-aaagauggugaacuaugccugaauagggugaagccagaggaaacucugguggaggcucgcagcgguucugacgugcaaaucgaucgucaaauuugggcauaggggcgaaagacuaaucgaacuaucuaguagcugguuccugccgaaguuucccucaggauagcaguaacgu-----uuucaguuuuaugagguaaagcgaaugauuagaggcaugggggu-ugaaacaaccuucaccuauucucaaacuuuaaauauguaagaagucc-uuguugcuuaguugaacguggacauuugaauguaucguuacuagugggccauuuuugguaagcagaacuggcgaugcgggaugaaccgaacgcgggguuaaggugccggaau-gcacgcucau-cagacaccacaaaagg-uguuaguucaucuagacagcagga-cgguggcca-uggaagucggaa--uccgcuaaggaguguguaacaacucaccug-ccgaaugaacuagcccugaaaauggau-ggcgc-ucaagc-gugcuacccauaccccgc--cgccggggcaaa-aguuacgcccc--ggcgaguaggcaggc---guggaggcgugug---------acgaagc----------------------------------------------
Saccharomyces        uaucugguugauccugccaguagucauaugcuugucucaaagauuaagccaugcaugucuaaguauaagc-aauu-uaua-cag-ugaaacugcg-aauggcucauuaaaucaguuaucguuuauuug-aua-guucc--uuuacuac-augguauaaccgugguaauucuagagcuaauacaugcuuaaaaucucgacccuuu-ggaagagauguauuuauuagauaa-aaaaucaaugucuuc----gcac------ucuuugaugauucauaauaacuuuucgaaucgcauggccuugugcuggcgaugguucauucaaauuucugcccuauca-acuuucgaugguaggauaguggccuaccaugguuucaacggguaacggggaauaaggguucgauuccggagagggagccugagaaacggcuaccacauccaaggaaggcagcaggcgcgcaaauuacccaauccuaa---uucagggagguagugacaauaaauaacgauacagggcccauucgggu-cuuguaauuggaaugaguacaaugu-aaauaccuuaacgaggaacaa-uu-ggagggcaagucuggugccagcag-ccgcgguaauuccagcuccaauagcguauauuaaaguug-uugcaguuaaaaagcucguaguug-aacuuugggccc--------gguuggccgguccga-uuu-uuucgu-gu-acuggauuuccaa-cgggg---ccuuuccuucuggcuaac--cu-ugaguccuu----guggcucuugg-cgaaccagg-acuuuuacuuugaaaaaauuagaguguucaaagcaggc---guauugcucgaauauauuagcauggaauaauagaauaggacg-uuugguucuauuuuguugguuucuaggaccaucguaaugauuaauagggacggucgggggcaucgguauucaauuguc-gaggugaaauucuuggauuuauugaagacuaacuacugcgaaagcauuug-ccaaggacguuuucauuaaucaa-gaacgaaaguuaggggaucgaagaugaucugguaccgucguagucuuaaccauaaacuaugccgacua--gaucgggugguguuu--uuuu-aaugacccacucgguaccuuacgagaaaucaaagucuuuggguucuggggggaguau-ggucgcaaggcugaaacuuaaaggaauugacggaagggcaccacua-ggaguggagccugcggc-uaauuugacucaacacggggaaacucaccagguccagacacaauaaggauugacagauugagagcucuuucuugauuuugugggugguggugcauggccguuucucaguugguggagugauuugucugcuuaauugcgauaacgaacgagaccuuaaccuacuaaauaguggugcua-gc---auuugcugguua-------------------uccacuucuuagagggacuaucgg--uuucaagccgauggaaguuugaggcaauaacagguc-ugugaugcccuuagaacguucugggccgcacgcgc-gcuacacugacggagccagcgagucua---------------------accuuggccgagaggucuugguaaucuugugaaacuccgucgugcuggggauagagcauuguaauuauugcucuucaacgaggaauuccuaguaagcgcaagucaucagcuugcguugauuacgucccugcccuuuguacacaccgcccgucgcuaguaccgauugaauggcu-uagugaggccucaggaucug-cuuagagaagggggcaacuccaucu-cagagcggagaauuuggacaaacuuggucauuuagaggaacuaaaagucguaacaagguuuccguaggugaaccugcggaaggaucauuaaaacuuucaacaacggaucucuugguucucgcaucgaugaagaacgcagcgaaaugcgauacguaaugugaauugcagaauuccgugaaucaucgaaucuuugaacgcacauugcgccccuugguauuccagggggcaugccuguuugagcgucauuuguuugaccucaaaucagguaggaguacccgcugaacuuaagcauaucaauaagcggaggaaaagaaaccaaccgggauug-ccuuaguaacggcgagugaagcggcaaaagcucaaauuugaaaucuggu--accuuc------ggug-cccgaguuguaauuuggagagggcaacuuuggg-gccguuc---cuugucuauguuccuugga-acaggacgucauagagggugagaaucccgugu--ggcgaggagugcgguucuuuguaaagugccuucgaagagucg-aguuguuugggaaugcagcucuaagu-gggugguaaauuc-caucuaaagcuaaauauugg-cgagagaccga---uagcgaacaaguacaguga-uggaaagaugaaaagaac-uuugaaaaga-gagugaaaaaguacguga-aauuguugaaa-gggaagggcauuu-gaucagac-auggugu--uuugugcccucug---cuccuugu---ggguaggggaaucu-cgcauuucacugggccagcaucaguuuu-gguggcaggauaaa-ucc-auaggaauguagcuu--g----ccuc----g--guaagua---uuauagccugug--ggaauacugccagcugggacuga-ggacugc---gacguaaguc---aaggaugc-uggcauaaugguuauaugccgcccgucuugaaacacggaccaaggagucuaacgucuaugcgaguguuugggu-guaaaa-cccauac-gcguaaugaaagugaacguagguugggg-ccucgca----------agaggugca-caaucgacc--gauccuga----ugucuu---cggauggauuugaguaagagcauagcuguugggacccg-aaagauggugaacuaugccugaauagggugaagccagaggaaacucugguggaggcucguagcgguucugacgugcaaaucgaucgucgaauuuggguauaggggcgaaagacuaaucgaaccaucuaguagcugguuccugccgaaguuucccucaggauagcagaagcuc----guaucaguuuuaugagguaaagcgaaugauuagagguuccggggu-cgaaaugaccuugaccuauucucaaacuuuaaauauguaagaagucc-uuguuacuuaauugaacguggacauuugaaugaagagcuuuuagugggccauuuuugguaagcagaacuggcgaugcgggaugaaccgaacguagaguuaaggugccggaau-acacgcucau-cagacaccacaaaagg-uguuaguucaucuagacagccgga-cgguggcca-uggaagucggaa--uccgcuaaggaguguguaacaacucaccgg-ccgaaugaacuagcccugaaaauggau-ggcgc-ucaagc-guguuaccuauacucuac--cgucaggguuga-uaugaugcccu--gacgaguaggcaggc---guggaggucagug---------acgaagccuagaccguaaggucgggucgaacggccucuagugcagaucuuggu
Sarcoleotia          -------------------guagucauaugcuugucucaaagauuaagccaugcaugucuaaguauaagc-aauc-uaua-ccg-ugaaacugcg-aauggcucauuaaaucaguuaucguuuauuug-aua-guacc--cu-acuac-uugg-auaaccgugguaauucuagagcuaauacaugcuaaaaaccccgac--uua-cgaagggguguauuuauuagauaa-aaaaccaauguccuuc--gggac------ucccuggugauucauaauaacuuaacgaaucgcauggccuugcgccggcgaugguucauucaaauuucugcccuauca-acuuucgaugguaggauaguggccuaccaugguuucaacggguaacggggaauuaggguucuauuccggagagggagccugagaaacggcuaccacauccaaggaaggcagcaggcgcgcaaauuacccaaucccga---cacggggagguagugacaauaaauacugauacagggcucuuuugggu-cuuguaauuggaaugaguacaauuu-aaaucccuuaacgaggaacaa-uu-ggagggcaagucuggugccagcag-ccgcgguaauuccagcuccaauagcguauauuaaaguug-ugccag-uaaaaagcucguaguug-aa-cuugggccu--------ggcuggccgguccgc-cucacggcgu-gc-acugg---uccgg-ccggg---ccuuuccuccuggcuagc--ca-cauguccuuaacuggguguguugg-gaa--ccag-acuuuuacuu--gaaaaauuagaguguucaaagcaggc---cua-ugcucgaauacauuagcauggaauaauagaauaggacg-ugugguucuauuuuguugguuucuaggaccgccguaaugauuaauagggauagucgggggcaucaguauucaauugucagaggugaaauucuuggauuuauugaagacuaacuacugcgaaagcauuug-ccaaggauguuuucauuaaucagugaacgaaaguuaggggaucgaagacgaucagauaccgucguagucuuaaccauaaacuaugccgacuagggaucgggcgauguua--auuu-uaugacucgcucggcaccuuacgagaaaucaaagucuuuggguucuggggggaguau-ggucgcaaggcugaaacuuaaag-------------------------------------------------------------------------------------------------------------------------------------------------------------------------------------------------------------------------------------------------------------------------------------------------------------------------------------------------------------------------------------------------------------------------------------------------------------------------------------------------------------------------------------------------------------------------------------------------------------------------------------------------------------------------------------------------------------------------------------------------------------------------------------------------------------------------------------------------------------------------------------------------------------------------------------------------------------------------aaccaacagggauug-ccucaguaacggcgagugaagcggcaacagcucaaauuugaaaucuggc--uuc-uu---u--ggag-cccgaguuguaauuuguagaggaug-cuucggg-uuuggcc---ccggccuaaguuccuugga-acaggacgucacagagggugagaaucccguauguggcuggaggucuaugcucaugugaagcuccuucgacgagucg-aguuguuugggaaugcagcucaaaau-gggugguaaauuu-caucuaaagcuaaauaccgg-cgggagaccga---uagcgcacaaguagaguga-ucgaaagaugaaaagcac-uuuggaaaga-gaguuaaaaaguacguga-aauuguugaaa-gggaagcgcuugc-gaccagac-uugccug--caguugaucaacc-g-guguuc-u---caccggugcacucu-gcugug--gucaggccagcaucgguuua-gguggcuggagaaaggcc-ccgggaauguggcuc--u----cuuc----g--gggagug---uuauagcccggggcgucaugcagccagccuggaccga-ggaccgc------------------ggaugc-uggcguaaugguuguaagcgacccgucuugaaacacggaccaaggagucuaacaacuaugcgaguguuugggu-guuaaa-cccaugc-gcguaaugaaagugaacggaggugggaa-cccuua-----------a-gggugca-ccaucgacc--gauccuga----ugucuu---cggauggauuugaguaagagcauagcuguugggacccg-aaagauggugaacuaugccugaauagggugaagccagaggaaacucugguggaggcucgcagcgguucugacgugcaaaucgaucgucaaauuuggguauaggggcgaaagacuaaucgaaccaucuaguagcugguuccugccgaaguuucccucaggauagcaguaacgu-----auucaguuuuaugagguaaagcgaaugauuagaggccuuggggu-ugaaacaaccuuaaccuauucucaaacuuuaaauauguaagaagucc-uuguuucuuaguugaacguggacauucgaauguaccguuacuagugggccauuuuugguaagcagaacuggcgaugcgggaugaaccgaacgcgagguuaaggugccggaau-gcacgcucau-cagacaccacaaaagg-uguuaguucaucuagacagcagga-cgguggcca-uggaagucggaa--uccgcuaaggaguguguaacaacucaccug-ccgaaugaacuagcccugaaaauggau-ggcgc-ucaagc-gugcuacccauaccucgc--cgccaggguaga-aau-------------------------------------------------------------------------------------------------------
Sarcoscypha          -----------------------------------------------------caugucuaaguauaagc-aauc-uaua-cag-ugaaacugcg-aauggcucauuaaaucaguuaucguuuauuug-aua-guacc--uu-acuac-uugg-auaaccgugguaauucuagagcuaauacaugcuaaaaaucccgac--cccuggaagggauguauuuauuagauaa-aaaaccaaugccuuc----gggc------uccuuggugauucaugauaacuuaacgaaucgcauggccuugcgccggcgaugguucauucaaauuucugcccuauca-acuuucgaugguaggauaguggccuaccaugguuucaacggguaacggggaauuaggguucuauuccggagagggagccugagaaacggcuaccacauccaaggaaggcagcaggcgcgcaaauuacccaaucccga---cacggggagguagugacaauaaauacugauacagggcucuuucgagu-cuuguaauuggaaugaguacgauuu-aaaaacucuaacgaggaacaa-uu-ggagggcaagucuggugccagcag-ccgcgguaauuccagcuccaauagcguauauuaaaguug-uugcaguuaaaaagcucguaguug-aaccuugggcuu--------ggccggcggguccgc-cucaccgcgu-gc-acucg---uccgg-ccggg---ucuuuccuucuggccaac--cc-caugcccuucacuggguguggcgg-ggauccagg-acuuuuacuuugaaaaaauuagaguguucaaagcaggc---aua-ugcucgaauacauuagcauggaauaauaaaauaggacu-ugugguucuauuuuguugguuucuaggaccacaguaaugauuaauagggauagucgggggcauccguauucaacugucagaggugaaauucuuggauuuguugaagacgaacuacugcgaaagcauuug-ccaaggauguuuucauuaaucag-gaacgaaaguugagggaucgaagacgaucagauaccgucguagucucaaccauaaacuaugccgacuagggaucgggcggugcuu--aaau-uuuggcccgcucggcaccuuacgagaaaucaaagucuuuggguucuggggggaguau-gg-cgcaaggcugaaacuuaaaggaauugacggaagggcaccacca-ggaguggagccugcggcuuaauuugacucaacacggggaaacucaccagguccagacacauuaaggauugacagauugagagcucuuucuugaucaugugggugguggugcauggccg-uucuuaguugguggagugauuugucugcuuaauugcgauaacgaacgagaccuuaaccugcuaaauagcccggccc-gc---uuuggcgggucg-------------------cuggcuucuuagagggacuaucggauuuc-aagacgauggaaguuugaggcaauaacagguc-ugugaugcccuuag-auguucugggccgcacgcgc-gcuacacugacagagccaacgaguaua-------------------uauccuuggccggaaggucuggguaaucuuguuaaacucugucgugcuggggauagagcauugcaauucuugcucuucaacgaggaauuccuaguaagcgcaagucaucagcuugcguugauuacgucccugcccuuuguacacaccgcccgucgcuacuaccgauugaauggcu-uagugaggcuuucggacugg-ucucggaagaucggcaacgaucauc-caggaccggaaaguuagucaaacuuggucauuuagaggaaguaaa----------------------------------------------------------------------------------------------------------------------------------------------------------------------------------------------------------------------------------------------------------------------------aaccaacagggauug--cuuaguaacugcgagugaagcggcaaaagcucagauuugaaaccuguc--gcc-uu---c--ggcg-aucggauuguaaucuggagagacau-cuucugg-cgggcag---ccgguccaaguuccuugga-acaggacgucggagagggugagaaucccguaucuggccgguu-uguucugccuugugaagcgucuucgacgagucg-aguuguuugggaaugcagcucaaaau-gggugguaaauuu-caucuaaagcuaaauauugg-cgagagaccga---uagcgcacaaguagaguga-ucgaaagaugaaaagcac-uuugaaaaga-gagucaaaaaguacguga-aauuguugaaa-gggaagcgcuuga-gaccagac-ucggguu--ggggugaucagcg-g-ugcuuc-u---gugccgugcacuug-ucccuu--cccgggccagcaucgguugu-gacggcgggauaaaggcc-cgaggaauguggcuc--c----cuuc----g--gggagug---uuauagccucgggcgcaaugccgccugccgcgaccga-ggaccgc------------------ggaugc-uggcauaauggucuucagcgacccgucuugaaacacggaccaaggagucuaacaucuaugcgaguguucgggu-guaaaa-ccccugc-gcguaaugaaagugaacggaggugggaa-cccuuca----------cggggugca-ccaucgacc--gauccuga----ugucuu---cggauggauuugaguaggagcauagcuguugggacccg-aaagauggugaacuaugccugaauagggugaagccagaggaaacucugguggaggcucgcagcgguucugacgugcaaaucgaucgucaaauuuggguauaggggcgaaagacuaaucgaaccaucuaguagcugguuccugccgaaguuucccucaggauagcaguaacga-----uaucaguuuuaugagguaaagcgaaugauuagaggccuuggggu-ugaaacaaccuuaaccuauucucaaacuuuaaauauguaagaagucc-uuguugcuuaauugaacguggacauucgaaugaaacguuacuagugggccauuuuugguaagcagaacuggcgaugcgggaugaaccgaacgcgagguuaaggugccggaau-gcacgcucau-cagacaccacaaaagg-uguuaguucaucuagacagcagga-cgguggcca-uggaagucggaa--uccgcuaaggaauguguaacaacucaccug-ccgaaugaacuagcccugaaaauggau-ggcgc-ucaagc-gugcuacccauaccucgc--cgucaugguaga-uacgaugccau--gacgaguaggcaggc---guggaggucagug---------acgaagc----------------------------------------------
Schizosaccharomyces  -------------------------------------------------caugcaugucuaaguauaagc-aauuuugua-cug-ugaaacugcg-aauggcucauuaaaucaguuaucguuuauuug-aua-guacc--ucaacuac-uugg-auaaccgugguaauucuagagcuaauacaugcuaaaaaucccgacuuuuuuggaagggauguauuuauuagauaa-aaaaccaaugccuucg--ggcuu------uuuuuggugagucauaauaacuuuucgaaucgcauggccuugcgccggcgaugguucauucaaauuucugcccuauca-acuuucgaugguaggauagaggccuaccaugguuuuaacggguaacggggaauuaggguucgauuccggagagggagccugagaaacggcuaccacauccaaggaaggcagcaggcgcgcaaauuacccaaucccga---cacggggagguagugacaagaaauaacaaugcagggcccuuucgggu-cuuguaauuggaaugaguacaaugu-aaauaccuuaacgaggaacaa-uu-ggagggcaagucuggugccagcag-ccgcgguaauuccagcuccaauagcguauauuaaaguug-uugcaguuaaaaagcucguaguug-aacuuugagccu--------ggucgacugguccgc-cgcaaggcguguuuacugg---ucaugaccggggucguuaaccuucuggcaaacuacu-cauguucuuuauugagcgugguag-ggaaccagg-acuuuuaccuugaaaaaauuagaguguucaaagcaggcaaguuu-ugcucgaauacauuagcauggaauaauaaaauaggacg-ugugguucuauuuuguugguuucuaggaccgccguaaugauuaauagggauagucgggggcauucguauucaauugucagaggugaaauucuuggauuuauugaagacgaacuacugcgaaagcauuug-ccaaggauguuuucauuaaucaa-gaacgaaaguuaggggaucgaagacgaucagauaccgucguagucuuaaccauaaacuaugccgacuagggaucgggcaauguuu--cauuuaucgacuugcucggcaccuuacgagaaaucaaagucuuuggguuccggggggaguau-ggucgcaaggcugaaacuuaaaggaauugacggaagggcaccacaauggaguggagccugcggcuuaauuugacucaacacggggaaacucaccagguccagacauaguaaggauugacagauugagagcucuuucuugauucuaugggugguggugcauggccg-uucuuaguugguggagugauuugucugcuuaauugcgauaacgaacgagaccuuaaccugcuaaauagcuggauca-gccauuuuggcugauca-------------------uuagcuucuuagagggacuauugg--cauaaagccaauggaaguuugaggcaauaacagguc-ugugaugcccuuag-auguucugggccgcacgcgc-gcuacacugacggagccaacgaguugaaaaaaaucuuuugauuuuuuauccuuggccggaaggucuggguaaucuuguuaaacuccgucgugcuggggauagagcauugcaauuauugcucuucaacgaggaauuccuaguaagcgcaagucaucagcuugcguugaauacgucccugcccuuuguacacaccgcccgucgcuacuaccgauugaauggcu-uagugaggccucuggauugg-cuuguuucugcuggcaacggcggaaacauugccgagaaguuggacaaacuuggucauuuagaggaaguaaa----------------------------------------------------------------------------------------------------------------------------------------------------------------------------------------------------------------------------------------------------------------------------aaauaaccaugauuc-cccuaguaacggcgagugaagcgggaaaagcucaaauuugaaaucuggc--aaaguuuuauucuuug-cccgaguuguaauuucaagaagcug-cuuugag-uauugcuacgucggucuaaguuccuugga-acaggacgucagagagggugagaaccccgucuuuggccga-ugugcuuugccauauaaagcgcuuucuaagagucg-aguuguuugggaaugcagcucuaaau-ggguggugaauuu-caucuaaagcuaaauauugg-cgagagaccgggacuagcgaacaaguagaguga-ucgaaagaugaaaagaac-uuugaaaagaggaguuaaauaguacguga-aauugcugaag-gggaagcauguggaaaccaguc-uuaccuu--ggugagaucagcu-guuuacuugu---agacagugcacucugaaccua--gguaggucagcaucaguuuu-cggggacggaaaaagaau-aagggaaaguggcuu--u----ugggcuugcucagaagug---uuauagcccuuauuguaauacgcccacuggggacuga-ggucugc------------------ggaugc-ugacauaaugguuuucaauggcccgucuugaaacacggaccaaggagucuagcaucuaugcgaguguuuggguggcuaaa-cccauac-gcgaaaugaaagugaaugcaggugggaa-cuuuu---------------ugugca-ccaccggcc--gauccggaaguuugucaa---uggaaggauuugagcaagagcauagcuguugggacccg-aaagauggugaacuaugccugaauagggcgaagccagaggaaacucugguggaggcucguagcgguucugacgcgcaaaucgaucgucaaauuuggguauaggggcgaaagacuaaucgaaccaucuaguagcugguuccugccgaaguuucccucaggauagcagaaacuc----agaucaguuuuaugagguaaagcgaaugauuagaggccuugggga-aguaauuuccucaaccuauucucaaacuuuaaauauguaagacgccc-uugucgcuuaauuggacgugggcuuucgaaug-agaguuucuagugggccauuuuugguaagcagaacuggcgaugcgggaug-accgaacgcgagguuaaggugccggaau-gcacgcucau-cagacaccagaaaagg-uguuaguucaucuagacagcagga-cgguggcca-uggaagucggaa--uccgcuaaggaguguguaacaacucaccug-ccgaaugaacuagcccugaaaauggau-ggcgc-uuaagc-gugcuacccauaccucgc--cgucuggguuaauuaugaagcuua--gacgaguaggcaggc---guggaggucagug---------acgaagc----------------------------------------------
Sclerotinia          -------------------------------------------------caugcaugucuaaguauaagc-aa-c-uaua-cug-ugaaacugcg-aauggcucauuaaaucaguuaucguuuauuug-aua-guacc--uu-acuac-augg-auaaccgugguaauucuagagcuaauacaugcuaaaaaccucgac--uuc-ggaagggguguauuuauuagauaa-aaaaccaaugcccuuc--ggggc------ucccuggugauucauaauaacuuaacgaaucgcauggccuugugccggcgaugguucauucaaauuucugcccuauca-acuuucgaugguaggauaguggccuaccaugguuucaacggguaacggggaauuaggguucuauuccggagaaggagccugagaaacggcuacuacauccaaggaaggcagcaggcgcgcaaauuacccaaucccga---cacggggagguagugacaauaaauacugauacagggcucuuuugagu-cuuguaauuggaaugaguacaauuu-aaauaccuuaacgaggaacaa-uu-ggagggcaagucuggugccagcag-ccgcggu-auuccagcuccaauagcguauauuaaaguug-uugcaguuaaaaagcucguaguug-aaccuugggccu--------gguuggccgguccgc-cucaccgcgu-gc-acugg---uccga-ccggg---ucuuuccuucuggggagc--cg-caugcccuucacugggugugucgg-ggaaccagg-acuuuuacuuugaaaaaauuagaguguucaaagcaggc---cua-ugcucgaauacauuagcauggaauaauagaauaggacg-ugugguucuauuuuguugguuucuaggaccgccguaaugauuaauagggauagucgggggcaucaguauucaauugucagaggugaaauucuuggauuuauugaagacuaacuacugcgaaagcauuug-ccaaggauguuuucauuaaucag-gaacgaaaguaaggggaucgaagacgaucagauaccgucguagucuuaaccauaaacuaugccgacuagggaucgggcgauguua--ucuu-uuugacucgcucggcaccucacgagaaaucaaagucuuuggguucuggggggaguau-ggucgcaaggcugaaacuuaaagaaauugacggaaaggcaccacca-ggcguggagccugcggcuuaauuugacucaacacggggaaacucaccagguccagacacaauaaggauugacagauugagagcucuuucuugauuuugugggugguggugcauggccg-uucuuaguugguggagugauuugucugcuuaauugcgauaacgaacgagaccuuuaccugcuaaauagcccggcua-gc---uuuggcuggucg-------------------cuggcuucuuagagggacuaucgg--cuc-aagccgauggaaguuugaggcaauaacagguc-ugugaugcccuuag-auguucugggccgcacgcgc-gcuacacugacagagccaacgaguuuu-------------------ucuccuugaccgaaaggucuggguaaucuuguuaaacucugucgugcuggggauagagcauugcaauuauugcucuucaacgaggaaugccuaguaagcgcaagucaucagcuugcguugauuacgucccugccuuuuguacacaccgcccgucgcuacuaccgauugaauggcu-aagugaggcuuucggacugc-cuuagggaggguggcaacacccacc-cagaggcggaaaguuauccaaacuuggucauuuagaggaaguaaa--------------------------------------------------------------------------------------------------------------------------------------------------------------------------------------------------------------------------------------------------------------------------------------------------------cgagugaagcgguaaaagcucaaauuugaaaucuggc--ucu-uu---c--agag-uccgaguuguaauuuguagaagaug-cuucggg-ugugguu---ccggucuaaguuccuugga-acaggacgucauagagggugagaaucccguaugugacuggauaccuaugcucaugugaagcucuuucgacgagucg-aguuguuugggaaugcagcucaaaau-gggu-guauauuu-caucuaaagcuaaauauugg-ccagagaccga---uagcgcacaaguagaguga-ucgaaagaugaaaagcac-uuuggaaaga-gaguuaaacaguacguga-aauuguugaaa-gggaagcgcuugc-aaucagac-uugcacu--uggu-guucauca-g-gguuucgu---gcccuguguacuuc-aucaag--uucaggccagcaucaguuug-agugguuagauaaaggcu-uggagaauguggccc--u----cuuc----g--gggggug---uuauagcuccaggugcaauguagccuacuuggacugagggaccgc------------------ggaugc-uggcguaauguuguaagcgaccccgucuugaaacacggaccaaggaguguaccuaauaugcgaguguuugggu-guuaaa-cccauac-gcguaaugaaagugaacgcuggugagaa-cccuua-----------a-gggugca-ucaucgacc--gaucuuga----ugucuu---cggauggauuugaguaagagcauauugggugcgacccg-aaagaugaugaucuauacgugaauagggugaagccagaggaaacucugguggaggcucgcagcgguucugacgugcaaaucgaucgucaaauuugcguauaggggcgaaagacuaaucgaaucaucuaguagcugguuccugccgaaguuucccucaggauagcaguguugu-----uuucaguuuuaugagguaaagcgaaugauuagaggccuuggggu-ugaaacaaccuuaaccuauucucaaacuuuaaauauguaagaagucc-uuguuacuuaauugaacgu-gacauucgaauguaccaacacuagugggccauuuuugguaagcagaacuggcgaugcgggaugaaccgaacgcgagguuaaggugccggaau-auacgcucau-cagacaccacaaaagg-uguuaguucaucuagacagcagga-cgguggcca-uggaagucggaa--uccgcuaaggaauguguaacaacucaccug-ccgaaugaacuagcccugaaaauggaugggcgc-uuaagc-guauuacccauaccucgc--cgccaggguaga-aacuaugcccu--ggcgaguaggcaggc---guggaggu-------------------------------------------------------------------
Scutellinia          -----------------------------------------------------caugucuaaguauaagc-aauc-uaua-uagccgaaacugcg-aauggcucauuaaaucauguaucguuuauuug-aua-guacc--uu-acuac-uugg-auaaccgugguaauucuagagcuaauaccugcuaaaagucccgac--cucuggaagggacguauuuauuagauaa-aaaaccaaugccuuc----gggc------uccuuggugauucaugauaacucuacgaaucgcauggccuugcgccggcgaugguucauucaaauuucugcccuauca-acuuucgaugguaggauaguggccuaccaugguuucaacggguaacggggaauuaggguucuauuccggagagggagccugagaaacggcuaccacauccaaggaaggcagcaggcgcgcaaauuacccaaucccgacaccacggggagguagugacaauaaauacugauacagggcccuuuguggu-cuuguaauuggaaugaguacaauuu-aaauccauuagcgaggaacaa-uu-ggagggcaagucuggugccagcag-ccgcgguaauuccagcuccaauagcguauauuaaaguug-uugcaguuaaaaagcucguaguug-aaccuuggguuu--------ggauaaccgguccgc-cucaccgcga-gu-acugg----gaau-ccgga---ccuuuccuucuggcaaac--cu-caugcccuucacugggugugcggg-ggaaccagg-acuuuuacuuugaaaaaauuagaguguucaaagcaggc---auu-ugcucgaauacauuagcauggaauaauagaauaggacg-ugcgguucuauuuuguugguuucuaggaccgccguaaugauuaauagggauagucgggggcauccguauucaauugucagaggugaaauucuuggauuuauugaagacgaacuacugcgaaagcauuug-ccaaggauguuuucauuaaucag-gaacgaaaguugagggaucgaagacgaucagauaccgucguagucucaaccauaaacuaugccgacuagggaucgggcgauguu---uuau-ucugacucgcucggcaccuuacgagaaaucaaagucuuuggguucuggggggaguau-ggucgcaaggcugaaacuuaaaggaauugacggaagggcaccacca-ggaguggagccugcggcuuaauuugacucaacacggggaaacucaccagguccagacacauuaaggauugacagauugagagcucuuucuugaucaugugggugguggugcauggccg-uucuuaguugguggagugauuugucugcuuaauugcgauaacgaacgagaccuuaaccugcuaaauagccaggccc-gc---uuuugcgggucg-------------------ccggcuucuuagagggacuaucggauuuc-aagucgauggaaguuugaggcaauaacagguc-ugugaugcccuuag-auguucugggccgcacgcgc-gcuacacugacagagccaacgaguaua-------------------uucccuuggccggaaggucuggguaaucuuguuaaacucugucgugcuggggauagagcauugcaauuauugcucuucaacgaggaauuccuaguaagcgcaagucaucagcuugcguugauuacgucccugcccuuuguacacaccgcccgucgcuacuaccgauugaauggcu-uagugaggcuuccggaccgu-cucguggagaucggaaacgaucacc-accugauggaaagcugaucaaacuuggucauuuagagga----------------------------------------------------------------------------------------------------------------------------------------------------------------------------------------------------------------------------------------------------------------------------------------cagggauug-ccuuaguaacugcgagugaagcggcaagagcucaaauuuuaaaucugac--gucuuu---c--ggcg-uccgaguuguaacuaggagggacau-auucggg-gguggcg---ccguccuaaguuccuugga-acaggacgucacagagggugagaaucccgugccuggauggcugcccaucaccaugugaauugucuccaacgagucg-aguuguuugggaaugcagcucaaaau-gggugguaaauuu-caucuaaagcuaaauauugg-cgagagaccga---uagcgcacaaguagaguga-ucgaaagaugaaaagcac-uuugaaaaga-gaguuaaaaaguacguga-aauuguugaaa-gggaagcgcuugc-gaccagac-ucgaucu--uuggcgaucagcc-g-gaccuu-ccagguucggugcacuug-ccacug--aucgggccagcaucgguucc-gagggcgggauaaaaggu-uggggaauguggcuu--c----cucc----g--gggagug---uuauagacccgaucauaaugccgccauuugggaccga-ggaccgc------------------ggaugc-uggcguaauggucuuaagcgacccgucuugaaacacggaccaaggagucuaacaucuaugcgaguguucgggu-ggaaaa-cccuugc-gcguaaugaaagugaacggaggugugaa-cccguga------------gggugca-acaucgacc--gguccuga----ugucuu---cggaaggaucugaguaagagcauagcuguugggacccg-aaagauggugaacuaugccugaauagggugaagccagaggaaacucugguggaggcucgcagcgguucugacgugcaaaucgaucgucaaauuuggguauaggggcgaaagacuaaucgaaccaucuaguagcugguuccugccgaaguuucccucaggauagcaguaacga-----uuucaguuuuaugagguaaagcgaaugauuagaggccuuggggu-ugaaacaaccuuaaccuauucucaaacuuuaaauauguaagaagucc-uuguuacuuaauugaacguggacauuugaaug-uacguuacuagugggccauuuuugguaagcagaacuggcgaugcgggaugaaccgaacgugagguuaaggugccggaau-gcacgcucau-cagacaccacaaaagg-uguuaguucaucuagacagcagga-cgguggcca-uggaaguuggaa--cccgcuaaggaguguguaacaacucaccug-ccgaaugaacuagcccugaaaauggau-ggcgc-ucaagc-gugcuaccuauaccucgc--cgucaugguaga-uacgaugccau--gacgaguaggcaggc---guggaggucagug--------------------------------------------------------------
Sordaria             -------------------------------------------------caugcaugucuaaguuuaagc-aau--uaaa-ccg-cgaaacugcg-aauggcucauuaaaucaguuaucguuuauuug-aua-guacc--uu-acuac-augg-auaaccgugguaauucuagagcuaauacaugcuaaaaaccccgac--uuc-ggaagggguguauuuauuagauua-aaaaccaaugcccuuc---gggc------uuccuggugauucaugauaacuucucgaaucgcacggccuugcgccggcgaugguucauucaaauuucugcccuauca-acuuucgacggcugggucuuggccagccauggugacaacggguaacggaggguuagggcucgaccccggagaaggagccugagaaacggcuacuacauccaaggaaggcagcaggcgcgcaaauuacccaaucccga---cacggggagguagugacaauaaauacugauacagggcucuuuugggu-cuuguaauuggaaugaguacaauuu-aaaucccuuaacguggaacaa-uu-ggagggcaagucuggugccagcag-ccgcgguaauuccagcuccaauagcguauauuaaaguug-uugagguuaaaaagcucguaguug-aaccuugggccc--------agccggccgguccgc-cucaccgcgu-gc-acugg---cucgg-uuggg---ccuuuccuucuggagaac--cg-caugcccuucacugggugugucgg-ggaaccagg-acuuuuacucugaacaaauuagaucgcuuaaagaaggc---cua-ugcucgaauacauuagcauggaauaauagaauaggacg-ugugguucuauuuuguugguuucuaggaccgccguaaugauuaauagggacagucgggggcaucaguauucaauugucagaggugaaauucuuggauuuauugaagacuaacuacugcgaaagcauuug-ccaaggauguuuucauuaaucag-gaacgaaaguuaggggaucgaagacgaucagauaccgucguagucuuaaccauaaacuaugccgauuagggaucggacgauguua--u-uu-uuugacucguucggcaccuuacgauaaaucaaaauguuugggcuccugggggaguau-ggucgcaaggcugaaacuuaaagaaauugacggaagggcaccacca-gggguggagccugcggcuuaauuugacucaacacggggaaacucaccagguccagacacgaugaggauugacagauugagagcucuuucuugauuucgugggugguggugcauggccg-uucuuaguugguggagugauuugucugcuuaauugcgauaacgaacgagaccuuaaccugcuaaauagcccguauu-gc---uuuggcaguacg-------------------cuggcuucuuagagggacuaucgg--cuc-aagccgauggaaguuugaggcaauaacagguc-ugugaugcccuuag-auguucugggccgcacgcgc-gcuacacugacacagccagcgaguac---------------------ucccuuggccggaagguccggguaaucuuguuaaacugugucgugcuggggauagagcauugcaauuauugcucuucaacgaggaaucccuaguaagcgcaagucaucagcuugcguugauuacgucccugcccuuuguacacaccgcccgucgcuacuaccgauugaauggcu-cagugaggcuuccggacugg-cccagggaggucggcaacgaccacc-cagggccggaaagcuauccaaacucggucauuuagaggaaguaaa-----------------------------------------------------------------------------------------------------------------------------------------------------------------------------------------------------------------------------------------------------------------------------accaacagggauug-cccuaguaacggcgagugaagcggcaacagcucaaauuugaaaucuggc--uuc-----------gg-cccgaguuguaauuuguagaggaaa-cuuuugg-ugaggca---cc-uucugagucccuugga-acagggcgccauagagggugagagccccguau--agucggaugccga-uccaauguaaaguuccuucgacgagucg-aguaguuugggaaugcugcucaaaau-gggagguaaauuu-cuucuaaagcuaaauauagg-ccagagaccga---uagcgcacaaguagaguga-ucgaaagaugaaaagcac-uuugaaaaga-ggguuaaauagcacguga-aauuguugaaa-gggaagcguuugu-gaccagac-uugcgcc--guuccgaucaucc---gguguucu---caccggugcacucg-gggcgg--cucaggccagcaucgguuuu-gguggggggauaaagguc-cagggaacguagcuc--c----ucc--------gggagug---uuauagcccugggcguaaugcc-cucgcugggaccga-gguucgc------------------ggaugc-uggcguaaugggcaucaacgacccgucuugaaacacggaccaaggaguccagguuuugcgcgaguguuugggu-gu-aaa-cccgcac-gcguaaugaaagugaacguaggugagag-cuuc----------------ggcgca-ucaucgacc--gauccuga----uguauu---cggauggauuugaguaagagcguuaagccuuggacccg-aaagauggugaacuaugcuuggauagggugaagccagaggaaacucugguggaggcucgcagcgguucugacgugcaaaucgaucgucaaaucugagcaugggggcgaaagacuaaucgaaccaucuaguagcugguuaccgccgaaguuucccucaggauagcaguguugu----ucuucaguuuuaugagguaaagcgaaugauuagggacucgggggcgcuuuuuagccuucauccauucucaaacuuuaaauauguaagaagcuc-uuguuacuuaauugaacgugagcauucgaauguaccaacacuagugggccauuuuugguaagcagaacuggcgaugcgggaugaaccgaacgcgggguu-aggugccggagu-ggacgcucau-cagacaccacaaaagg-cguuaguacaucuugacagcagga-cgguggcca-uggaagucggaa--uccgcuaaggacuguguaacaacucaccug-ccgaauguacuagcccugaaaauggau-ggcgc-ucaagc-gucccacccauaccccgc--ccucaggguaga-aacgaugcccu--gaggaguaggcggcc---guggaggucagug---------acgaagc----------------------------------------------
Taphrina             --------------------------------------------------augcaugucuaaguauaagc-aauu-uaua-cag-ugaaacugcg-aauggcucauuaaaucaguuaucguuuauuug-aua-guacc--ua-auuac-uugg-auacccgugguaauucuagagcuaauacaugcuaaaaaucccgac--uucuggaagggauguauuuauuagauaa-aaaaccaaugccuuc----gggc------uccuuggugauucauaauaacuuuacgaaucgcauggccuugcgccggcgaugguucauucaaauuucugcccuauca-acuuucgaugguaggauagaggccuaccaugguuuugacggguaacggggaauaaggguucgauuccggagagggagccugagaaacggcuaccacauccaaggaaggcagcaggcgcgcaaauuacccaaucccga---cacggggagguagugacaauaaauaacaauacagggcucuuuugggu-cuuguaauuggaaugaguacaauuu-aaauaccuuaacgaggaacaa-uu-ggagggcaagucuggugccagcag-ccgcgguaauuccagcuccaauagcguauauuaaaguug-cugcaguuaaaaagcucguagcug-aaccuuggccuu--------gguugaccgguccgc-cuaacggugu-gc-acugg---cuuga-ccgag---gcuuuccuucuggcuagc--cuguaugguauuaauuuauugugcagg-ggaaccagg-acuuuuacuuugaaaaaauuagaguguucaaagcaggc---uua-ugcucgaauacauuagcauggaauaauagaauaggacg-ugugguucuauuuuguugguuucuaggaccgccguaaugauuaauagggacaguuggggacauuaguauugaguugucagaggugaaauucuuggauuuacucaagacuaacuacugcgaaagcauuug-ucaaggauguuuucauuagucaa-gaacgaaaguuaggggaucgaagacgaucagauaccgucguagucuuaaccauaaacuaugccgacuagggaucgggcgauguuc--uuuu-cuugacucgcccggcaccuuaugagaaaucaaaguuuuuggguuccggggggaguau-ggucgcaaggcugaaacuuaaagaaauugacggaagggcaccacca-ggaguggagccugcggcuuaauuugacucaacacggggaaacucaccagguccagacaaaguaaggauugacagauugauagcucuuucuugauucuuugggugguggugcauggccg-uucuuaguugguggagugauuugucugcuuaauugcgauaacgaacgagaccuuaaccugcuaaauagcccgacua-gc---uuuugcuggucg-------------------cuggcuucuuagagggacuauugg--cauaaagccaauggaaguuugaggcaauaacagguc-ugugaugcccuuag-auguucugggccgcacgcgc-gcuacacugacggagccagcgaguuca-------------------uuuccuuggccggaaggucuggguaaucuugugaaacuccgucgugauggggauagagcauugcaauuauugcucuucaacgaggaauuccuaguaagcgcaagucaucagcuugcguugauuacgucccugcccuuuguacacaccgcccgucgcuacuaccgauugaauggcu-uagugagaccuccggauugu-cguugggcugcuggcaacggcggcc-cugugaugaaaaguuggucaaacuuggucauuuagaggaaguaaa----------------------------------------------------------------------------------------------------------------------------------------------------------------------------------------------------------------------------------------------------------------------------aacuaacuaggaugc-cuucaguaacggcgagcgaagcaggcauagcucaaauuugu-aucuggc--gccuuu------ggcg-uccgaguuguauuuucuagaagcga-guucggu-gacagcu---ccuacccaaguccguugga-acgcggcgucauggagggugagaaucccgugaaugguaggaugucugcugcuaugugaaccgccuucgaagagucg-aguuguuugggaaugcagcucuaaau-gggagguaaauuu-cuucuaaagcuaaauauugg-ccagagaccga---uagcgaacaaguagaguga-ucgaaagaugaaaagaac-uuugaaaaga-gaguuaaacaguacguga-aauuguugaaa-gggaagcgcuuga-gaucagac-uuccugu----cuggacugucc---uugcuuuu---gcuugggucaacag-uccaggcguggaggccagcaucaguuuu-gacggccggauaaaggcc-uugggaagguagcuc--c----ucuc------ggggagug---uuauagcccaggguguaauacggccaguugggacuga-ggaccgc------------------ggaugc-uggcguaauggucuuaagcgacccgucuugaaacacggaccaaggagucuaacaucugugcgaguguuugggu-ggaaaa-cccgugc-gcgaaaugaaagugaauggaggugggau-ccgca--------------aggugca-ccaucgacc--gauccgga----uuuuuu---ugaa-ggauuugaguaagagcauagcuguugggacccg-aaagauggugaacuaugccugaauagggcgaagccagaggaaacucugguggaggcucguagcgguucugacgugcaaaucgaucgucgaauuuggguauaggggcgaaagacuaaucgaaccaucuaguagcugguuccugccgaaguuucccucaggauagcagaaacuc----aaaucaguuuuaugagguaaagcgaaugauuagaggccuuggggu-ugaaacaaccuuaaccuauucucaaacuuuaaauauguaagaagacgcgcguuacuugguugaacgucgucauucgaaug-agaguuucuagugggccauuuuugguaagcagaacaggcgaugcgggaugaaccgaacgcgagguuaaggugccggaau-gcacgcucau-cagacaccagaaaagg-uguuaguucaucuagacagcagga-cgguggcca-uggaagucggaa--uccgcuaaggaguguguaacaacucaccug-ccgaaugaacuagcccugaaaauggau-ggcgc-uuaagc-gugcuacccauaccucgc--cguc-------------------------------------------------------------------------------------------------------------------
Thelebolus           -------------------------------------------------caugcaugucuaaguauaagc-aauc-uaua-cag-ugaaacugcg-aauggcucau---aauaguuaucguuuauuug-aua-guacc--uu-acuac-uugg-auaaccgugguaauucuagagcuaauacaugcuaaaaaccucgac--uuc-ggaagggguguauuuauuagauaa-aaaaccaaugcccuuc--ggggc------uccuuggugauucaugauaacuuaacgaaucgcauggccuugugccggcgaugguucauucaaauuucugcccuauca-acuuucgaugguaggauaguggccuaccaugguuucaacggguaacggggaauuaggguucuauuccggagagggagccugagaaacggcuaccacauccaaggaaggcagcaggcgcgcaaauuacccaaucccga---cacggggagguagugacaauaaauacugauacagggcucuuuuggguccuuguaauuggaaugaguacaauuu-aaaucccuuaacgaggaacaa-uu-ggagggcaagucuggugccagcag-ccgcgguaauuccagcuccaauagcguauauuaaaguug-uugcaguuaaaaagcucguaguug-aaccuugggccu--------gguuggucgguccgc-cucgcggcgu-gc-acuga---uccga-ccggg---ccuuuccuucuggggaac--cg-caugcccuucauuggguguguugg-ggauccagg-acuuuuacuuugaaaaaauuagaguguucaaagcaggc---aua-ugcucgaauacauuagcauggaauaauagaauaggacg-ugugguucuauuuuguugguuucuaggaccgccguaaugauuaauagggauagucgggggcaucaguauuccguugucagaggugaaauucuuggauuuacggaagacuaacuacugcgaaagcauuug-ccaaggauguuuucauuaaucagugaacgaaaguuaggggaucgaagacgaucagauaccgucguagucuuaaccauaaacuaugccgacuagggaucgggcgauguua--ucuu-uuugacucgcucggcaccuuacgagaaaucaaaguuuuuggguucuggggggaguau-ggucgcaaggcugaaacuuaaagaaauugacggaagggcaccacca-ggaguggagccugcggcuuaauuugacucaacacggggaaacucaccagguccagacacaauaaggauugacagauugagagcucuuucuugauuuugugggugguggugcauggccg-uucuuaguugguggagugauuugucugcuuaauugcgauaacgaacgagaccuuaaccugcuaaauagcccggcua-gc---uuuggcuggucg-------------------cuggcuucuuagagggacuaucgg--cuc-aagccgauggaaguuugaggcaauaacagguc-ugugaugcccuuag-auguucugggccgcacgcgc-gcuacacugacagagccaacgaguuca-------------------ucaccuuggccgaaaggucuggguaaucuuguuaaacucugucgugcuggggauagagcauugcaauuauugcucuucaacgaggaauuccuaguaggcgcgagucaucagcucgugccgacuacgucccugcccuuuguacacaccgcccgucgcuacuaccgauugaauggcu-aagugaggcuuccggacugg-cucagggaggucggcaacgaccacc-cagagcuggaaaguuguccaaacuuggucauuuagaggaaguaaa----------------------------------------------------------------------------------------------------------------------------------------------------------------------------------------------------------------------------------------------------------------------------aaccaacagggauua-ccucaguaacggcgagugaagcgguaacagcucaaauuugaaaucuggc------ag---c--aaug-uccgaguuguaauuuguagaggaug-uuucgag-caugg-u---cuggccuaaguuccuugga-acaggacgucauagagggugagaaucccguaugcggucaggugccuacgcucaugugaaacuccuucgacgagucg-aguuguuugggaaugcagcucaaaau-gggugguaaauuu-caucuaaagcuaaauauugg-ccagagaccga---uagcgcacaaguagaguga-ucgaaagaugaaaagcac-uuuggaaaga-gaguuaaacaguacguga-aauuguugaaa-gggaagcgcuugc-aaccagac-uugcacg--cagcugaucaucc-g-cuguuc-u---caguggugcacucg-guugcg--uucaggccagcaucgguuuu-gguggugggauaaaggcc-uuaggaauguagcug--c----uuuc----g--ggcagug---uuauagccuagggugcaaugccgccuacugggaccga-ggaccgc------------------ggaugc-uggcguaaugguuguaagcgacccgucuugaaacacggaccaaggagucuaacaucuaugcgaguguuugggu-gucaaa-cccauac-gcguaaugaaagugaacggaggucagaa-cccuua-----------a-gggugca-ugaucgacc--gguccuga----agucuu---cggauggaucugaguaagagcauagcuguugggacccg-aaagauggugaacuaugccugaauagggugaagccagaggaaacucugguggaggcucgcagcgguucugacgugcaaaucgaucgucaaauuuggguauaggggcgaaagacuaaucgaaccaucuaguagcugguuccugccgaaguuucccucaggauagcaguguuga-----auucaguuuuaugagguaaagcgaaugauuagaggccuuggggu-ugaaacaaccuuaaccuauucucaaacuuuaaauauguaagaagucc-uuguuacuuaauugaacguggacauucgaauguaccaacacuagugggccauuuuugguaagcagaacuggcgaugcgggaugaaccgaacggggaguuaaggugccggaau-auacgcucau-cagacaccacaaaagg-uguuaguucaucuagacagcagga-cgguggcca-uggaagucggaa--uccgcuaaggaauguguaacaacucaccug-ccgaaugaacuagcccugaaaauggau-ggcgc-uuaagc-guauuacccauacucccc--cgccaauguaga-aacgaugcguu--ggcgaguaggcaggc---gugg-----------------------------------------------------------------------
Trichoglossum        -------------------------------------------------------------------------uc-uaua-cgg-ugaaacugcg-aauggcucauuaaaucaguuaucguuuauuug-aua-guacc--uu-acuac-uugg-auaaccgugguaauucuagagcuaauacaugcuaaaagccccgac--uuc-ugaagggguguauuuauuagauaa-aaagccaaugcccuuc--ggggc------uccuuggugauucaugauaacuuaacgaaucgcauggccuugcgccggcgaugguucauucaaauuucugcccuauca-acuuucgaugguaggauaguggccuaccaugguuucaacggguaacggggaauuaggguucuauuccggagagggagccugagaaacggcuaccacauccaaggaaggcagcaggcgcgcaaauuacccaaucccga---cacggggagguagugacaauaaauacugauacagggcucuuuagggu-cuuguaauuggaaugaguacaauuu-aaaucccuuaacgaggaacaa-uu-ggagggcaagucuggugccagcag-ccgcgguaauuccagcuccaauagcguauauuaaaguuguuugcaguuaaaaagcucguaguug-aaccuugggccu--------ggcuggccgguccgc-cucaccgcgu-gc-acugg---uccgg-ccggg---ccuuuccuucuggcuagc--ca-caugcccuuaauuggguguguugg-ggaaccagg-acuuuuacuuugaaaaaauuagaguguucaaagcaggc---cua-ugcucgaauacauuagcauggaauaauagaauaggacg-ugugguucuauuuuguugguuucuaggaccgccguaaugauuaauagggauagucgggggcaucaguauucaauugucagaggugaaauucuuggauuuauugaagacuaacuacugcgaaagcauuug-ccaaggauguuuucauuaaucagugaacgaaaguuaggggaucgaagacgaucagauaccgucguagucuuaaccauaaacuaugccgacuagggaucgggcgauguua--auuu-uaugacucgcucggcaccuuacgagaaaucaaagucuuuggguucuggggggaguau-ggucgcaaggcugaaacuuaaagaaauugacggaagggcaccacca-ggaguggagccugcggcuuanuuugacucaacacggggaaacucaccagguccagacacaauaaggauugacagauugagagcucuuucuugauuuugugggugguggugcauggccg-uucuuaguugguggagugauuugucugcuuaauugcgauaacgaacgagaccuuaaccugcuaaauagccaggcca-gc---uuuggcuggucg-------------------ccggcuucuuagagggacuaucgg--cuc-aagccgauggaaguuugaggcaauaacagguc-ugugaugcccuuag-auguucugggccgcacgcgc-gcuacacugacagagccaacgaguaca-------------------ucaccuuggccggaaggucuggguaaucuuguuaaacucugucgugcuggggauagagcauugcaauuauugcucuucaacgaggaauuccuaguaagcgcaagucaucagcuugcgcugauuacgucccugcccuuuguacacaccgcccgucgcuacuaccgauugaauggcu-cagugaggccuucggacugg-cucagggagggcggcaacguccacc-cagagccggaaagunggucaaacuuggucauuuagaggaaguaaaagu-------------------------------------------------------------------------------------------------------------------------------------------------------------------------------------------------------------------------------------------------------------------------aaccaacagggauug-ccucaguaacggcgagugaaguggcaacagcucaaauuugaaaucuagu--cucuuu---c--gggg-cucgaguuguaauuuguagaggaugccuucggg-uuuggcc---cuggccuaaguuccuugga-acaggacgucacagagggugagaaucccguauguggcugguggucuauacccaugugaagcuccuucgacgagucg-aguuguuugggaaugcagcucaaaau-gggugguaaguuu-caucuaaagcuaaauacugg-cgggagaccga---uagcgcacaaguagaguga-ucgaaagaugaaaagcac-uuuggaaaga-gaguuaaaaaguacguga-aauuguugaaa-gggaagcgcuugc-gaccagac-uugcccu--caguugaucaaccua-guguucau---cacuggugcacucu-gcugag--gucaggccagcaucgguuug-ggcgguuggagaaaggcc-gugggaaugugacuu--c----cuuc----g--gggagug---uuauagcccauggugucaugcgaccagccuggacuga-ggaccgc------------------ggaugc-uggcauaauggucguaagcgacccgucuugaaacacggaccaaggagucuaacaucuaugcgaguguuugggu-gucaaa-cccacac-gcguaaugaaagugaacggaggugggaa-cccuca-----------aggggugca-ccaucgacc--gauccuga----ugucuu---cggauggauuugaguaagagcauagcuguugggacccg-aaagauggugaacuaugccugaauagggugaagccagaggaaacucugguggaggcucgcagcgguucugacgugcaaaucgaucgucaaauuuggguauaggggcgaaagacuaaucgaaccaucuaguagcugguuccugccgaaguuucccucaggauagcaguaacgu-----auucaguuuuaugagguaaagcgaaugauuagaggccuuggggu-ugaaacaaccuuaaccuauucucaaacuuuaaauauguaagaagucc-uuguuacuuaguugaacguggacauucgaauguaccguuacuagugggccauuuuugguaagcagaacuggcgaugcgggaugaaccgaacgugagguuaaggugccggaau-gcacgcucau-cagacaccacaaaagg-uguuaguucaucuagacagcagga-cgguggcca-uggaagucggaa--uccgcuaaggaguguguaacaacucaccug-ccgaaugaacuagcccugaaaauggau-ggcgc-ucaagc-gugcuacccauaccucac--cgccaggguaga-aacgaugcccu--ggcgaguaggcaggc---guggaggucagug--------------------------------------------------------------
Trichophyton         -------------------------------------------------caugcaugucuaaguauaagc-aaau-ugua-cgg-ugaaacugcg-aauggcucauuaaaucaguuaucguuuauuug-aua-guacc--uu-acuac-augg-auaccugugguaauucuagagcuaauacaugcuaaaaaccucgac--uuc-ggaagggguguauuuauuagauaa-aaaaccaaugcccucc--ggggc------ucucuggugauucauaauaacuucucgaaucgcauggccuugcgccggcgaugguucauucaaauuucugcccuauca-acuuucgaugguaggauaguggccuaccaugguggcaacggguaacggggaauuaggguucgauuccggagagggagccugagaaacggcuaccacauccaaggaaggcagcaggcgcgcaaauuacccaaucccga---uacggggagguagugacaauaaauacugauacagggcucuuuagggu-cuuguaauuggaaugaguacaauuu-aaaccccuuaacgaggaacaa-uu-ggagggcaagucuggugccagcag-ccgcgguaauuccagcuccaauagcguauauuaaaguug-uugcaguuaaaaagcucguaguug-aaccuugggccu--------ggcuggccgguccgu-cucacggcgu-gc-acugg---uccgg-cuggg---ccuuuccucuuggggaac--cc-cauggccuucacuggccgugg-gc-ggaaccagg-gcuuuuacugugaaaaaauuagaguguucaaagcaggc---cuu-ugcucggauacauuagcauggaauaauagaauaggacg-ugugguucuauuuuguugguuucuaggaccgccguaaugauuaauagggauagucgggggcgucaguauucggcugucagaggugaaauucuuggauuugccgaagacuaacuacugcgaaagcauucg-ccaaggauguuuucauuaaucagugaacgaaaguuaggggaucgaagacgaucagauaccgucguagucuuaaccauaaacuaugccgacuagggaucggacgggguuu--cuuu-uaugacccguucggcaccuuacgagaaaucaaaguuuuuggguucuggggggaguau-ggucgcaaggcugaaacuuaaagaaauugacggaagggcaccacca-ggcguggagccugcggcuuaauuugacucaacacggggaaacucaccagguccagacaaaauaaggauugacagauugagagcucuuucuugaucuuuuggaugguggugcauggccg-uucuuaguugguggagugauuugucugcuuaauugcgauaacgaacgagaccuuaaccugcuaaauagcccggucg-gc---guccgccggccg-------------------cuggcuucuuagagggacuaucga--cuc-aagucgauggaaguuugaggcaauaacagguc-ugugaugcccuuag-auguucugggccgcacgcgc-gcuacacugacagggccagcgagucca-------------------ucaccuuggccgagaggcccggguaaucuuguuaaacccugucgugcuggggauagagcauugcaauuauugcucuucaacgaggaaugccuaguaggcacaagucaucagcuugugccgauuacgucccugcccuuuguacacaccgcccgucgcuacuaccgauugaauggcu-cagugaggccuucggacugg-cccagggagguuggaaacgaccgcc-cagggccggaaaguuggucaaacucggucauuuagaggaag--------------------------------------------------------------------------------------------------------------------------------------------------------------------------------------------------------------------------------------------------------------------------------aaccaacagggauug-ccucaguaacggcgagugaagcggcaagagcucaaauuugaaaucuggc--cuc-cc---ccggggg-cccgaguuguaauuugcagaggaug-uuucggg-ugcggcc---gccgucuaaguuccuugga-acaggacgucagagagggugagaaucccgucuugggcgggcgguccgcgcccgugugaagcuccuucgacgagucg-aguuguuugggaaugcagcucuaagc-gggugguaaauuu-caucuaaagcuaaauauugg-ccggagaccga---uagcgcacaaguagaguga-ucgaaagguuaaaagcac-cuugaaaagg-gaguuaaacagcacguga-aauuguugaaa-gggaagcgcuugc-ggccagac-ucggggg--cggg-guucagcg-g-gugcucgu---cgcccguguauucc-ucguuu--cccgggccagcaucaguuuc-gacggccggucaaaggcc-cccggaaugugucgu--c----ucuc----g--ggacguc---uuauagccgggggugcaaugcggcccgucgggacuga-ggaacgc------------------ggaugc-uggcguaauggccguaagcggcccgucuugaaacacggaccaaggagucuaacauccacgcgaguguucgggu-gucaaa-cccgugc-gcgcagugaaagcgaacggaggugggag-cccua--------------gggcgca-ccaucgacc--gauccuga----agucuu---cggauggauuugaguaggagcguggccguugggacccg-aaagauggugaacuaugccugaauagggugaagccagaggaaacucugguggaggcucgcagcgguucugacgugcaaaucgaucgucaaauuugggcauaggggcgaaagacuaaucgaaccaucuaguagcugguuccugccgaaguuucccucaggauagcagugacga---gauuccaguuuuaugagguaaagcgaaugauuagaggccuugggga-ugaaacauccuuaaccuauucucaaacuuuaaauauguaagaagccc-uuguuucuuaagugaacgugggcacuagaauggaacgucacuagugggccauuuuugguaagcagaacuggcgaugcgggaugaaccgaacgcgagguuaaggugccggaau-gcacgcucau-cagacaccacaaaagg-uguuaguucaucuagacagcccga-cgguggcca-uggaagucggaa--uccgcuaaggaguguguaacaacucacggg-ccgaaugaacuagcccugaaaauggau-ggcgc-ucaagc-gugcuacccauaccucgc--cgccgggguuga-aaugacgcccc--ggcgaguaggcaggc---guggagguccgug---------acgaagc----------------------------------------------
Tuber                -------------------------------------------------caugcaugucuaaguauaagc-aauc-uaua-cag-ugaaacugcg-aauggcucauuaaaucaguuaucguuuauuug-aua-guacc-uuu-gcuac-uugg-auaaccgugguaauucuagagcuaauacaugcuaaaaaucccaac--cccuggaagggauguauuuauuagauaa-aaaaccaauggcuuc----ggcc------ucccuggugauucaugauaacuuaacgaaucgcauggccuugcgcuggcgaugguucauucaaauuucugcccuauca-acuuucgaugguaggauaguggccuaccaugguuucaacggguaacggggaauuaggguucuauuccggagagggagccugagaaacggcuaccacauccaaggaaggcagcaggcgcgcaaauuacccaaucccga---cacggggagguagugacaauaaauacugauacagggcucuuuugggu-cuuguaauuggaaugaguacaauuu-aaaucccuuaacgaggaacaa-uu-ggagggcaagucuggugccagcag-ccgcgguaauuccagcuccaacagcguauauuaaaguug-uugcaguuaaaaagcucguaguug-aaccuugggucu--------ggcuggccgguccgc-cucaccgcgu-gc-acugg---uccgg-ccgga---ucuuuccuucuggcuagc--cg-caugcccuucacugggugugucgg-ggaaccagg-acuuuuacuuugaaaaaauuagaguguucaaagcaggc---aua-ugcucgaauacauuagcauggaauaauagaauaggacg-ugcgguucuauuuuguugguuucuaggaccgccguaaugauuaauagggauagucgggggcaucaguauucaauugucagaggugaaauucuuggauuuauugaagacuaacuacugcgaaagcauuug-ccaaggauguuuucauuaaucagugaacgaaaguuaggggaucgaagacgaucagauaccgucguagucuuaaccauaaacuaugccgacuagggaucgggcgauguuc--uuuu-ucugacucgcucggcaccuuacgagaaaucaaagucuuuggguucuggggggaguau-ggucgcaaggcugaaacuuaaaggaauugacggaagggcaccacca-ggaguggagccugcggcuuaauuugacucaacacggggaaacucaccagguccagacacauuaaggauugacagauugagagcucuuucuugaucaugugggugguggugcauggccg-uucuuaguugguggagugauuugucugcuuaauugcgauaacgaacgagaccuuaaccugcuaaauagcccggccc-gc--auuucgcgggcug-------------------cuggcuucuuagagggacuauugg--cuc-aagccgauggaaguuugaggcaauaacagguc-ugugaugcccuuag-auguucugggccgcacgcgc-gcuacacugacagagccaacgaguuca-------------------ucaccuuugccggaaggucuggguaaucuuguuaaacucugucgugcuggggauagagcauugcaauuauugcucuucaacgaggaauuccuaguaagcgcaagucaucagcuugcguugauuacgucccugcccuuuguacacaccgcccgucgcuacuaccgauugaauggcu-cagugaggccuucggagcgc-ccgauggaggucggcgacgaccacu-guugggugcaaaguuggucaaacuuggucauuuagaggaaguaaa----------------------------------------------------------------------------------------------------------------------------------------------------------------------------------------------------------------------------------------------------------------------------aaccaacagggauug-ccucaguaacggcgagugaagcggcaaaagcucaaauuugaaaucuggc--gccugc---a--agug-uccgaguuguacuuuggagaggcau-cuucgug-aggggu----ccagccuauguuccuugga-acagggcgucacagagggugagaaucccguucguggcuggauacuccuugcaguauguagugucuucaaugagucg-aguug-uugggaaugcagcucaaaau-gggugguaaauuu-caucuaaagcuaaauauugg-cgagagaccga---uagcgcacaaguagaguga-ucgaaagaugaaaagcac-uuugaaaaua-gagucaaacaguacguga-aauuguugaaa-gggaagcgcuuga-gaucagag-ucagccu--uugacaaacaaca-u-uccuua-u---ggauagugcacuug-uuauug--gcugggccagcaucaguugg-gacgguaggauaaaggcc-uugggaaugugacuc--c----cuuc-------cggagug---uuauagcccuuggugccauacugccugcccugacugu-ggaccgc------------------ggaugc-uggcuuaauggucuucagcggcccgucuugaaacacggaccaaggagucuaacgucuaugcaaguguuugggc-ucaaaa-cccucac-gcguaaugaaagugaacggaggugggaa-cccugca----------aggggugca-ccaucgacc--gauccuga----ugucuu---cggauggauuugaguaggagcauagcuguugggacccg-aaagauggugaacuaugccugaauagggugaagccagaggaaacucugguggaggcucgcagcgguucugacgugcaaaucgaucgucaaauuuggguauaggggcgaaagacuaaucgaaccaucuaguagcugguuccugccgaaguuucccucaggauagcaguaacga-----ucucaguuuuaugagguaaagcgaaugauuagaggccuuggggu-uguaacaaccuuaaccuauucucaaacuuuaaauauguaagaagucc-uuguugcuuaauugaacguggacauuugaauguaccguuacuagugggccauuuuugguaagcagaacu-gcgaugcgggaugaaccgaacgcgagguuaaggugccggaau-gcacgcucau-cagacaccacaaaagg-uguuaguucaucuagacagcagga-cgguggcca-uggaaguuggaa--uccgcuaaggaguguguaacaacucaccug-ccgaaugaacuagcccugaaaauggau-ggcgc-ucaagc-gugcuacccauaccucgc--cgccacuguaga-aacgaugcagu--ggcgaguaggcaggc---guggaggucagug---------acgaagc----------------------------------------------
Usnea                ---------------------------------------------------ugcaugucuaaguauaagc-aauc-uaua-cgg-ugaaacugcg-aauggcucauuaaaucaguuaucguuuauuug-aua-guacc--uu-ucuac-uugg-auaccugugguaauucuagagcuaauacaugcuaaaaaccucaac--uuc-ggaagggguguauuuauuagauaa-aaaaccaaugcccuuc--ggggc------uccuuggugauucauaauaacuuaacgaaucgcauggccuugcgccggcgaugguucauucaaauuucugcccuauca-acuuucgaugguaggauaguggccuaccaugguuucuacggguaacggggaauuaggguucuauuccggagagggagccugagaaacggcuaccacauccaaggaaggcagcaggcgcgcaaauuacccaaucccga---cacggggagguagugacaauaaauacugauacagggcucuuuugggu-cuuguaauuggaaugaguacaauuu-aaaucccuuaacgaggaacaa-uu-ggagggcaagucuggugccagcag-ccgcgguaauuccagcuccaauagcguauauuaaaguug-uugcaguuaaaaagcucguaguug-aaacuuggccuu--------ggcugaucgguccgc-cucaccgcgu-gc-acugg---uucgg-ccggg---gcuuuccuucuggggauc--cg-cauggccuucauuggucgugcugg-ggaaccagg-acuuuuacuuugaaaaaauuagaguguucaaagcaggc---cua-ugcucgaauacauuagcauggaauaauagaauaggacg-ugugguucuauuuuguugguuucuaggaccgccguaaugauuaauagggacagucgggggcaucaguauucaauugucagaggugaaauucuuggauuuauugaagacuaacuacugcgaaagcauuug-ccaaggauguuuucauuaaucagugaacgaaaguuaggggaucgaagacgaucagauaccgucguagucuuaaccauaaacuaugccgacuggggaucggacgguguua--uuau-uuugacccguucggcacccuacgagaaaucaaagucuuuggguucuggggggaguau-ggucgcaaggcugaaacuuaaagacauugacggaagggcaccacca-ggcguggagccugcggcuuaauuugacucaacacggggaaacucaccagguccagacacauuaaugauugacagauugagagcucuuucuugauuaugugggugguggugcauggccg-uucuuaguugguggagugauuugucugcuuaauugcgauaacgaacgagaccuuaaccugcuaaauagccagguca-gc---uuuggcuggccg-------------------ccggcuucuuagacggacuaucgg--cuc-aagccgauggaaguuugaggcaauaacagguc-ugugaugcccuuag-auguucugggccgcacgcgc-gcuacacugacagagacaacgaguaau-------------------ccaccuuggccggaaggucuggguaaucuuguuaaacucugucgugcuggggauagagcauugcaauuauugcucuucaacgaggaaugccuaguaagcgcaagucaucagcuugcguugauuacgucccugcccuuuguacacaccgcccgucgcuaguaccgauugaauggcu-cagugaggccuucggacugg-ccccaggaggucggcaaagaccacc-cagggccggaaaguucgucaaacuuggucauuuagagga------------------------------------------------------------------------------------------------------------------------------------------------------------------------------------------------------------------------------------------------------------------------------------ccaacagggauug-ccuuaguaacggcgagugaagcggcagcagcucaaauuugaaaucuggc--ccc-gu---c--gggg-uccgaguuguaauuuguagagagug-uuucggg-ugagacc---guggucuaagucuauugga-acauggcgucauagagggugagaaucccguaugugaccgcggcucga-gcccaugugaagccucuucgacgagucg-aguuguuugggaaugcagcucaaaau-gggugguaaauuu-caucuaaagcuaaauacugg-cuggagaccga---uagcgcacaaguagaguga-ucgaaagaugaaaagcac-uuuggaaaga-gagucaaaaaguacguga-aauuguugaaa-gggaagcgcuugc-aaccagac-cuguccg--uaggugaucagcc-g-cuguuc-u---caguggugcacucgcucugcg--aucaggccagcaucgguuuc-ggcggucggauaaaggcc-uugggaauguagcuc--c----uuuc----g--gggaguc---uuauagcucucggugcaaugcggccagccgggaccga-ggaccgc------------------ggaugc-uggcguaaugguuguaagcgacccgucuugaaacacggaccaaggagucuaccaucuaugcgaguguuugggu-gucaaa-cccauac-gcggaaugaaagugaacggaggugagaa-cccuuu-----------a-gggcgca-ucaucgacc--gauccaga----ugucuu---cggauggauuugaguaugagcaugaauggugggacccg-aaagauggugaacuaugccugaauagggugaagccagaggaaacucugguggaggcucgcagcgguucugacgugcaaaucgaucgucaaauuuggguauaggggcgaaagaccaaucgagucggcuaguagcugguuccugccgaaguuucccucaggauagcaguaacgu-----uuucaguuuuaugagguaaagcgaaugauuagaggccuuggggu-ugaaacaaccuuaaccuauucucaaacuuuaaauauguaagaagucc-uuguuacuuaguugaacguggacauuugaaugcaccguuacuagugggccauuuuugguaagcagaacuggcgaugcgggaugaaccgaacgcgagguuaaggugccggaau-guacgcucau-cagacaccacaaaagg-uguugauucaucuagacagccgga-cgguggcca-uggaagucggaa--accgcuaaggaguguguaacaacucaccgg-ccgaaugaaucagcccugaaaauggau-ggcgc-ucaagc-gugcuacccauaccucgc--cgccaggguaga-aacgaugcccu--ggcgaguaggcaggc---guggggg--------------------------------------------------------------------
Wolfina              -------------------------------------------------caugcaugucuaaguauaagc-aaucuugua-cag-ugaaacugcg-aauggcucauuaaaucaguuaucguuuauuug-aua-guacc--uu-acuac-uugg-auaaccgugguaauucuagagcuaauacaugcuaaaaaucccgac--cccuggaagggauguauuuauuagauaa-aaaaccaaugcccucu---gggc------uccuuggugauucaugauaacuuaacgaaucgcauggccuugugccggcgaugguucauucaaauuucugcccuauca-acuuucgaugguaggauaguggccuaccaugguuucaacggguaacggggaauuaggguucuauuccggagagggagccugagaaacggcuaccacauccaaggaaggcagcaggcgcgcaaauuacccaaucccga---cacggggagguagugacaauaaauacugauacagggcccuuuugggu-cuuguaauuggaaugaguacaauuu-aaaucccuuaacgaggaacaa-uu-ggagggcaagucuggugccagcag-ccgcgguaauuccagcuccaauagcguauauuaaaguug-uugcaguuaaaaagcucguaguug-aaccuugggccu--------ggcuggucgguccgc-cucaccgcgu-gc-acuga---uccgg-ccggg---ccuuuccuucuggcaaac--cu-caugcccuuuacugggugugcugg-ggaaccagg-acuuuuacuuugaaaaaauuagaguguucaaagcaggc---auu-ugcucgaauacauuagcauggaauaauagaauaggacg-ugugguucuauuuuguugguuucuaggaccgccguaaugauuaauagggauagucgggggcauccguauucaauugucagaggugaaauucuuggauuuauugaagacgaacuacugcgaaagcauuug-ccaaggauguuuucauuaaucag-gaacgaaaguugagggaucgaagacgaucagauaccgucguagucucaaccauaaacuaugccgacuagggaucgggcgauguuc--uuuu-uuugacucgcucggaaccuuacgagaaaucaaagucuuuggguucuggggggaguau-ggucgcaaggcugaaacuuaaaggaauugacggaagggcaccacca-ggaguggagccugcggcuuaauuugacucaacacggggaaacucaccagguccagacacauuaaggauugacacauugacaccucuuucuugaucaugugggugguggugcauggccg-uucuuaguugguggagugauuugucugcuuaauugcgauaacgaacgagaccuuaaccugcuaaauagccaggcccggc---guuugcgggucg-------------------ccggcuucuuagagggacuaucggauuuc-aagacgauggaaguuugaggcaauaacagguc-ugugaugcccuuag-auguucugggccgcacgcgc-gcuacacugacagagccaacgaguaca-------------------ucaccuuggccggaaggccuggguaaucuuguuaaacucugucgugcuggggauagagcauugcaauuauugcu-uucaacgaggaauuccuaguaagcgcaagucaucagcuugcguugauuacgucccugcccuuuguacacaccgcccgucgcuacuaccgauugaauggcu-uagugaggcuuccggacugg-ccggcggaggucggcaacgaccacc-gcgggccggaaagcuagucaaacuuggucauuuagaggaaguaaa----------------------------------------------------------------------------------------------------------------------------------------------------------------------------------------------------------------------------------------------------------------------------aaccaacagggauug-ccucaguaacugcgagugaagcggcaagagcucaaauuugaaaucuggc--gcccuc---g--ggug-uccgaguuguaauuuggagaggcau-cuucggg-cgcggcg---ccggucuaaguuccuugga-acaggacgucauagagggugagaaucccguucccggcuggcugcgcgcguccaugugaagugucuucgacgagucg-aguuguuugggaaugcagcucaaaau-gggugguaaacuc-caucuaaagcuaaauacugg-cgagagaccga---uagcgcacaaguagaguga-ucgaaagaugaaaagcac-uuugaaaaga-gaguuaaacaguacguga-aauuguugaag-gggaagcgcuuga-gaccagac-ucagcgg--gaggugaucaggg-u-cgguuc-u---ccggccugcacuug-ccuccc--ggugggccagcaucgguugc-gacggcgggagaaagguc-cgaggaauguggcuc--c----ucuc----g--gggagug---uuauagccucgggcgucaugccgccugccgcgaccgu-ggaccgc------------------ggaugc-uggcguaauggucuucagcgacccgucuugaaacacggaccaaggagucuaacaucuaugcgaguguucgggu-ggaaaa-cccuugc-gcguaaugaaagugaacggaggugugag-ccccucg------------gggcgca-acaucgacc--gauccuga----ugucuu---cggauggauuugaguaggagcauagcuguugggacccg-aaagauggugaacuaugccugaauagggugaagccagaggaaacucugguggaggcucgcagcgguucugacgugcaaaucgaucgucaaauuuggguauaggggcgaaagacuaaucgaaccaucuaguagcugguuccugccgaaguuucccucaggaa------------------------------------------------------------------------------------------------------------------------------------------------------------------------------------------------------------------------------------------------------------------------------------------------------------------------------------------------------------------------------------------------------------------------------------------------------------------------------------------------------------------------------
Xylaria              --------------------------------------------------augcaugucuaaguauaagc-aau--uaua-ccg-cgaaacugcg-aauggcucauuaaaucaguuaucguuuauuug-aua-guacc--uu-acuac-uugg-auaaccgugguaauucuagagcuaauacaugcuaaaaaucccgac--uua-cgaagggauguauuuauuagauua-aaaaccaaugccccuc--ggggcu-----uuucuggugauucauaauaacuucucgaaucgcauggccuugugccggcgaugguucauucaaauuucugcccuauca-acuuucgauggcagggucuuggccugccaugguuacaacggguaacggaggguuagggcucgaccccggagaaggagccugagaaacggcuacuacauccaaggaaggcagcaggcgcgcaaauuacccaaucccga---cacggggagguagugacaauaaauacugauacagggcucuuuugggu-cuuguaauuggaaugaguacaauuu-aaaucccuuaacgaggaacaa-uu-ggagggcaagucuggugccagcag-ccgcgguaauuccagcuccaauagcguauauuaaaguug-uugcaguuaaaaagcucguaguug-aaccuugggccu--------ggcuggccgguccgc-cucaccgcgu-gc-acugg---uucgg-ccggg---ccuuucccucuggggagc--cc-caugcccuucacuggguguggcgg-ggaaccagg-acuuuuacugugaaaaaauuagaguguucaaagcaggc---cua-ugcucgaauacaucagcauggaauaauagaauaggacg-ugugguucuauuuuguugguuucuaggaccgccguaaugauuaauaaggacagucgggggcaucaguauucaauugucagaggugaaauucuuggauuuauugaagacuaacuacugcgaaagcauuug-ccaaggauguuuucauuaaucag-gaacgaaaguuaggggaucgaagacgaucagauaccgucguagucuuaaccauaaacuaugccgacuagggaucggacgauguua--u-uu-uuugacucguucggcaccuuacgagaaaucaaagucuuuggguucuggggggaguau-ggucgcaaggcugaaacuuaaagaaauugacggaagggcaccacca-ggagugga--cugcggcuuaauuugacucaacacggggaaacucaccagguccagacacaaugaggauugacagauugagagcucuuucuugauuuugugggugguggugcauggccg-uucuuaguugguggagugauuugucugcuuaauugcgauaacgaacgagacauuuaccugcuaaauagcccguauu-gc---uuuggcaguacg-------------------cuggcuucuuagagggacuauccg--cuu-aagcggguggaaguuggaugcaauaacagguc-ugugaugcccuuag-auguucugggccgcacgcgc-guuacacugacagagacagcgaguac---------------------uuccuuaguagagauacuuggguaaucuuguuaaacucugucgugcuggggauagagcauugcaauuauugcucuucaacgaggaauuccuaguaagcguaagucaucaacuugcguugauuacgucccugcccuuuguacacaccgcccgucgcuacuaccgauugaauggcu-cagugaggcuuccggacuggccccagaggagucggcaacgacaccu-cagggccggaaaguuagccaaacucggucauuuagaggaa---------------------------------------------------------------------------------------------------------------------------------------------------------------------------------------------------------------------------------------------------------------------------------aaccaacagggauug-cccuaguaacggcgagugaagcggcaacagcucaaauuugaaaucuggc--uuu---------cggg-uccgaguuguaauuuguagaggaug-cuuuugg-cgcggug---cc-uuccgaguucccugga-acgggacgccuuacagggugagagccccguac--gguuggacaccaa-gccucuguaaagcuccuucgacgagucg-aguaguuugggaaugcugcucuaaau-gggagguaaauuu-cuucuaaagcuaaauauugg-ccagagaccga---uagcgcacaaguagaguga-ucgaaagaugaaaagcac-uuugaaaaga-ggguuaaauagcacguga-aauuguugaaa-gggaagcguuugc-gaccagac-cuuuucu--uagcggaucaucc---gguguuau---caccggugcacuuc-gcuaag--uuuaggccagcaucgguuuc-uguagggggauaaaagcc-uugggaacguagcuc--c----uuc--------gggagug---uuauagcccuuugcauaauacc-cuucuggggaccga-ggaccgc------------------ggaugc-uggcauaauggucgucaacgacccgucuug-aacacggaccaaggagucgaacauuuaugcgaguguuugggu-guuaaa-cccucacggcguaaugaaagugaacggaggugagag-cccuuac------------gggugca-ucaucgacc--gauccuga----ugucuu---cggauggauuugaguaagagcauaacuguucggacccg-aaagauggugaacuaugcguggauagggugaagccagaggaaacucugguggaggcucgcagcgguucugacgugcaaaucgaucgucaaaucugcgcaugggggcgaaagacuuaucgaaccaucuaguagcugguuaccgccgaaguuucccucaggauagcaguguugu----ucuucaguuuuaugagguaaagcgaaugauuagggacucgggggcgcuuuuuugccuucauccauucucaaacuuuaaauauguaagaagccc-uuguuacuuaauugaacgugggcauucgaauguaccaacacuagugggccauuuuugguaagcagaacuggcgaugcgggaugaaccgaacgcgggguuaaggugccggagu-ggacgcucau-cagacaccacaaaagg-uguuagcacauuuagacaauagga-cgguggcca-uggaagucggaa--uccgcuaaggacuguguaacaacucaccua-ucgaaugugcuagcccugaaaauggau-ggcgc-ucaagc-gucccacccauaccucgc--ccucaggguaga-aacgaugcccu--gaggaguaggcggcc---guggggguuagug---------acgaagc----------------------------------------------
