# Supplementary material for: What an rRNA Secondary Structure Tells about Phylogeny of Fungi in Ascomycota with Emphasis on Evolution of Major Types of Ascus
Source: PLoS One. 2012 Oct 26;7(10):e47546. doi: 10.1371/journal.pone.0047546 (PMC3482189; doi:10.1371/journal.pone.0047546)
Supplement: Appendix S2 — Alignments of RNA secondary structure sequences. (TXT) [file pone.0047546.s002.txt]

Acervus                -----------------------------------------------------LADFYRDAGFTADAASL-AARD-DNDA-RDF-YNAAGLTSLN-AADNNHYIADDAAADLGFDDGTRNTTDADDTF-GDD-NDAAR-DDD-ARDAL-VTFN-ADAQLHPTSFDAADDLYGPQFHDAADALGVFRDNAAAGTLLLNAL--DDRANFAAFFFGTNDADTTGTYGNADAA-AAAGLLGGDFLLDDDR--NNFFL------DRDTTFFTNADDRATSGTGGRDDRNRNAATLFLNYFFLRDDNRFLLSFLFGDNDDTLGDDRGGGTDDLTFILLYADIA-GLYDARNGLFFTGFFADANDNNLLTGLLFTSFTNDRAAISFFDAALFFSFGGYDANNSTTLDADYLLFSQFAFFMGFLRDNANAAARNFLTELLALCTLRAANFGCFNRANRANNRNRNRAAATDGLLRAAYLLLQARDRRDHFFFSAFFTGNDNARAADAAADARYSGTSLGSFSLLYDDANSFFY-LYTFYGATYSNAADNAFTGRGCWDD-AAADRKCTTAGLNANNAARAA-TT-FFGFPMIAANDIWPFDNRRAFLAF-LLPKNNDAADDIIEPLTLLGGDANRNDADADDAAANDDN-DDNLGFVYAAAAAFHTLNDASTTN-AARRDDSFFLLY--------SFFLMELLSFTRLFL-RDRARRFLFD-ND-GLYFF----MEFL-LYSFF---LLYDDRRTYLTFFRNAAL--LV-KEVPKLRDDDADDNNFWPVMWVFF-RAAALLGFS-GRDDDDARDDDNAAAAAADDANANDNDDRAAANRANNR---ADD-DNRDRNAADARADDANRADNNAADAADANAADANNARN-DNRNNDDRDADDDDNDDNNDDDRDANNARDNRRNDAADNADDAADAFSSGYGMYLNNMFFLGVKLFDATTLGGTVSDRAFGSNDNAAAYTLDDNNADYVGTTFGGNALFAARDCRDFLNAAAFLCWVTF-LLEAFSETSDTYYLADDGGYRAN-FGQLNAAAFTTFGFNNAVLNAAFGLFADRANADARLFTLNDAFVLTLGGLRADAAARDADPIKPQKDGNNFNYLFSFLFGDFTY---DDDD-DADSGLTLFLYLFSAARLTDARMCNACEWHAAAPWIDDDNPSVDLTFNSSFNANDAD-SFYLNRAAFSLYNAAALYYAAANNAADTFGLNSGGFFFLGRRGLRA-FFGSTFMGFLIYFLFFLDDAAYYYFARDRAARALSSSNAAARDRALLGFSVLRANALGLGTDAANNADDFGKGFGDDNANANRTLTWTLDDNADRGTFTFNNDSFDFFYSRATSSLLF-TDKDDAFTTPFTSSGNDNATYYNDHYFLDDAADDFLSQDAGLPGGLNANARLTYGALLTNLTGGADGFLLKNSLHL-FL---DDDDFLFQFYDN-------------------RWFFLTDRTTGFGFFNALYGTLFSADYDR-AASYLFGTSFAANDDTSGFNRAAWGALAFFYR-DNYNGYSLLLYDAN-ADFVYLTFFNRRFLALFLSI-FLTELARDFGLGFGFRRAALSGFDARA-------------------DRALLDDFSLLNNAAFFYLDNFFDAADLTYFDDAAALTLTFTLNDNRDNFNNAVGFGFLGVDNRAADDAVTFLTLTVRAALNANNAGYTLLDANDAGSLFYGGFDRADRANLTTSLFYTNADDARFTRRRTFLLLTTYFTALGRARRNRRRNDRNHTGLTCLLNATDSGGTFLLY-KGSTNAFYLLVVLMMCWLFS-LLYFTLHCVFYYFNAAALSSLVCQF-GLSFFYLFKCEEFVVFFSLAAGYTWSFFLGTTYGNAFFCGFTGQA-------------------------------------------------------------------------------------------------------------------------------------------------------------------------------------------------------------------------------------------------------------------------------LAARAFNNADTF--LWDANDAGLDNRNAFTNAANKFNLGAAGFLTRAGGTTVPGGETLWFSL--GLL-DD---D--FFTF-YLKFGMTTPVGGTTANAAFFSFWEV-LTTLFFG-FLTFFKF---LYSTYLDAAFDTLLTDNNA-ARGFFGLNDLARAFAFFFDNANAADLLLNDNRRDFSGYSFLWNDLLGFLTLLADNDFGGFVMKLYLLAARNANDRF-GFYTFYDDNNNAADSLGSLTLAAAAD-SFSTFNDAAADDD-LGYLYAAGFLTAAADADDNN-RNANANARRNA---DANRNRARAANDAFGNDNA-TLNAAANADNAAAANRAL-TYTNAAAGSG-FANDDAAAAANDARNDNA-AADDNDDNAAA-NNNAANLFLTTSG-FGLLGNAR-DLFFTDN--ADSMWFADLGPLW-N-YSLDDD-D---FYSKFPTFRARDDN-LKEYDN--GLLFNFLLGFLGTLFFTYTY-SFLFFTFFNAAAAANQLY-TFGFFAATSTSSLTY--L----TNNR----AARGFSGFYN---DYGYGNLLTLGSNDFHAADNLLGLLDFLYSGSGLLFG-NNARRNR------------------NNATFL-TFFLNDAATFFTLTYGGFLFNRLLFTRDDNAAARGLFFARRAANNANDLYGGLGWLTGTFLNAFYFYDDFFFT-NNAAAG-LLLDDSL-SLNDAGYNAAASTNAARNNAFSTFFNAG-LLYWDDA----------RKSFFTNRA-LLGYLNGLL--SGTLLDNA----YFDRDD---LSNADFFGDTYFAFTANNAFLGTGFKTFTTSFNALLKF-AAAFGTFFTNAALTGTSLLYSGGTAFSFYNAASLLGFGFNAAALTLTFFYNNANSLYLNRASLFSDTLDFGRNDNRAAATLFGYLFYRAGATTYSFFYGTGFNSFHNAAANQLYAADRNAGLLGTLDANDANLWFFDDRRDNDRNAANTVTLLRDRAFFGVGNRANDAARNA-----ADDRANDDDDADNANNDAAANRNAADNGWVGMGFFRRTTSSFFT-TNAAARGGLLYYGGLLTETVKT-------------------------------------------------------------------------------------------------------------------------------------------------------------------------------------------------------------------------------------------------------------------------------------------------------------------------------------------------------------------------------------------------------------------------------------------
Ascocoryne             --------------------------------------------------AWPLADFYRDAGFTADAASL-AADR-DADA-RNF-YNAAGLTSLN-AADNNHYIADDAAADLGFDDGTRNTTDADDTF-GDA-NDARR--DD-ARDAL-VTFN-ADAQLHPTSFDAADDLYGPQFHDAADALGVFRDAAAAGLLLLNAL--DDR-NFAAFFFFTNDADTTGTYGNADAA-AAAGLLGQDFLLRDRR--NNFFL------DRAHTFFTNADDRATSGTGGRDDAARNAATLFLAYFFLRDDNDFLLSFLFGDNNDTLGDDRGGGTDDLTFILLYADIA-GLYDDRNGTTFTGGFNDADDNNLTTGLGGTSFTDDRAAISFFDAALFFSFGGYDANNSTTLDADYLLFSQFAFFMGFLRDNANAAARNFLTELLALCTLRAANFGCFNRAPKANNRNRNRAAATDGLLRAAYLLLFA---RALFFFSAFFTGNDNARAADAAADARYSGTGLGSFSLYLDDDDFSFY-LYTFTGATYSNAADNAFTGRGQWDD-AAADRKHTTAGLNANNAARAA-TT-FFGFPMIAANDIWPFDNRRAFLAF-LLPKNNDAA-DIIEPLTLLGGDANRNDADADDAAANDDN-DDNLGFVYAAAAAFHTLNDASTTN-AARRDDSFFLLY--------FFTYFFTLSFTRLFL-RDRARRFLFD-NR-GLYFG---DLLSG-LLSFF---LLYDDRRTYLTFFNNANL--LF-KEVPKLRDDRARDNNFWPVMWLFF-NNAALLGFS-GRDDDDARDDDNAAAAAADDANANDNDDRAAANRANNR---RDA-DNRDRNAADARADDANRADNNAADAADANAADANNARN-DNDNNDDRDADDDDNDDNNDDDRDANNARRNRRNDAADNADDAADAFSSGYGMYLNNMFFLGVKGFDATTLGGTVSDRAFGSNDNAAAYTLDDNNADYVGTTFGGNALTAARDCRDFLNAAAFLCWVTF-LLEAFSETSDTYYLADDGGYRANDFGQLNAAAFTTGSFNNAVLNAAFGLFADRANADARLFTLNDAFVLYTGGLRADAAARDADPIKPQKDGNNFAYLFSFLFGDFTYA--DRDD-DDDSGLTLFLYLFSRARLTDARMCNACEWHAAAPWIDDDNPSVDLTFNSSFNANDAD-SFYLNRAAFSLYNAAALYYAAANAAADTFGLNSGGFFFLGRRGLRA-FFGSTFMGFLIYFLFFLDDAAYYYFARDRAARALSSSNAAARDRALLGFSVLRANALGLGGDAANNADDFGKGFGDDNANANRTLTWTLDDNADDTTFTFNNDSFDFFYSRATSSLLF-TDKDDAFTTPFTSSGNDNATYYNDHYFLDDAADDFLSQDAGLPGGLNANARLTYGALLTNLTGGADGFLLQNSLYG-FL---DDDNFLTSFYRN-------------------RHFFLTDRTTGFGFFNALYGTLFF--LDR-AAFLLFGTSFAANDDTSGFNRAAWGALAFFYR-DNYNGYSLLLYDAN-ADFVYLTFFNRRFLALFLSI-FLTELARDFGLGFGFRRAALSGFDDDR-------------------DD-LLDDFQLLNAAAFFHLDNFFDAADLTYFDDAAALTLTFTLNDNRDNFNNAVGFGFLGVDNRAADDAVTFLTLTVRAALNANNAGYTLLDANDAGFLFLGGFDRADRANLTTFLFLTNADDARFTRRRTFLLLTTYFTALGRARRNRRRNDRNHTGLTCLLNATDSGGTFSLY-IGFTNAFSKYVVLMMCLYFL-LLLCFFFCFGFTFNRAALGLTLCLL-LCFFFFLSFCEEFVVSWYLAAGLTISFYLGTTYGNAFFCGFTGQA-------------------------------------------------------------------------------------------------------------------------------------------------------------------------------------------------------------------------------------------------------------------------------------------------------------------------------GTTVPGGETLWFSL--TLT-DD---R--GFGF-YLKFGMTTPVGGTDDNDAFGGSQVF-LTTLFFF-YFLFFKL---LHQFTLDAAFDTLLTDNNA-ANGFFGLNDLADAFAFFFDNANAADLLLNDADNDFGLHQFFWNRLLFLSLLLADNDFGGFLVHYTTLNARNANDRF-GFYTFYDDNNNAADSLGSLTLDAAAD-SFSTFNDADADDD-LGYLYAAANRDAAADADDNN-RRANANARRNA---DANRNRARAANDAFGNDNA-TLNAAANADNAAAANRAL-TYTNNAAGSG-FANDDAAARANDARNDNA-AADDNDDNAAA-NNNAANLFLTTSL-GGYLGNAR-DTFKFDN--RRPYIPADLGYLH-R-GFFDDR-D---LLTQFSTFRARDRN-PISPRN--LWLGNFLLGFLGTLFFTYLY-FFTFFYFFNADAAANFLL-WVFFFAATSTGSLTL--L----YDDR----N--SFFGFYN---DTGYGNLLLVKFNDFLAADNLLSLLDGLLSFSGLLFG-NNARRNR------------------NNATFL-TFFLNDAATFSTTFYGGFLFARLLFTRDDNAAARGLFFARRAANNANDLYGGLGWLTGTFLNAFYFTDDFFFT-NDRAAG-LLLADGL-SLNDAGYNAAASTNAARNNAFLTGGNAG-LLLDDD-----------A-FFFTNRA-TTGFLNGLL--SGTLLDNA----YFDRDD---LSNARFFGDTYFAFTARNAFLGTGFKTFTTSFNALLKF-AAAFGTFFTNAALTGTFLLYSGGTAFSFYNAASLLGFGFNAAALTLTFFYNNANSLYLNRASLFSDTLDFGRNDNRAAATLFGYLFYRAGATTYSFFLGTGFNSFHNAAANQLYAADRNAGLLGTLDANDANLWFFDDLLTFLLNAANTVTLLRDRAFFGVGNLGFTFTTFQ-----ADDRANTYTTGYSCNNTAGGFRNAATFGWVGMGFFRRTTSSFFT-TNAAARGGLLYYGGLLTETVKTLGAALTDTAGADCYSTGGSGAFTLL-VYFTTARDDAADDNGGLSVFFGLADDRNAADNDAHLGGLGLTAFDNNFLLGWTTYTFNDAANLGSGGKTFFLNADNLFFNADNAALLFAARFTFGGFTDAAFFTNRRNNAGD-LTGLFLDRAD-RANARARRARAAAGFF-DFYTGFTTLGTRDANARAFLGFFA-LFFDNMLLA-DNNAANDRFFEA--DLLFLDAAFFAADFTNDAARAGLDLALLTF-LRNAGTFGGLTGSLLLTNAAAADNNAD-NNRNR-DDAAFL-FTGFTGLLRADGLTTLGL--LFLLGFFFYANA-AARNADSLLLT--FFLFANDAFFLGFFR------------------------------------------------------------------------------
Aspergillus            -------------------------------------------------HAWPLADFYRDAGFTADAASL-AADD-DNDA-RDF-YNAAGLTSLN-AADNNHYIADDAAADLGFDDGTRNTTDADDTF-GDA-NDARR--DD-ARDAL-GTFN-ADAILTPTSFDAADDLYGPGFIDAADALGTFRDAAAAGLLLLAAL--DDR-NFAAFFFFTNDADTTGTTQNADAA-AAAELLGQRFLLRDDR--NNFFL------DRRHTFFMNAADRAHGGTGGRDAANRNRATLFLAYFFLRDDNRFLLSFLFGDNNDTLGDDRGGGTDDLTFILLYADIA-GLYDDRNGTFFTGGFADANDNNLTTGLLGTSFTNNRAAISFFDAALFFSFGGYDANNSTTLNADYLLFSQFAFFMGFLRDNANAAARNFLTELLALCTLRAANFGCFNRAPKQNNRNRNRAAATDGLLRAAYLLLFA---RALFFFSAFFTGNDNARAADAAADARYSGTGLFSFSLYLDDDDFSFY-LYLFTGATYSNAADNAFTGRGQWRD-AAADRKHTTAGLNANNAARAA-TT-FFGFPMIAANDIWPFDRRRAFLAF-LLPKNNDAADDIIEPLTLLGGDANRNDADADDAAANDDN-DDNLGFVYAAAAAFHTLNDASTTN-AARRDDSFFTLY--------SFLYFGLLSFTRLFL-RDRARRFLFA-ND-GLYFF---DTLSF-LYSFG---LLYDDRRTYLTFFNNAAL--LD-LEVPSIRDDRARDNNIYPVMF-FF-NNAALLGFS-GRDDDDARDNDNAAAAAADDANANDNDDRAAANRANNR---RDD-DNRDRNAADARADDANRADNNAADAADANAADANNARN-DNRNNDDRDADDDDNDDNNDDDRDANNARRNRRNDAADNADDAADAFSSGYGMYLNNMFFLFVKGFDATTLGFLVSDRAFGSNDNAAAYTLDDNNADYVFLTFGGNALTAARDCRDFLNAAAFLCWVLF-LLEAFSETSDTYYLADDGGYRANNFGQLNAAAFTTGSFNNAVLNAAFGLFADRANADARLFTLNDAFVLYTGGLRADAAARDADPKKPQKDGNNFAYLFSFLFFDFTYD--RDAD-AADSGLLLFLYLFSRARLTDARMCNACEWHAAAPWWDDDNPSVDLTFNSSFNANDAD-SFYLNRAAFSLYNAAALYYAAANAAADTFGLNSGGFFFLGRRGLAA-FFLSTFMGFLIYFLFFLDDAAYYYFARDRAARALSSSNAAARDRALLGFSVLRANALGGGGDAANNADDFGKGFGDDNANANRTLTWTLDDNADRTTTTFNADSFDFFYSRATSSLLF-TDKDDAFTTPFTSSGNDNATYYNDHYFLDDAADDFLSQDAGLPGGLNANARLWLFDLLL-YTGGADGFLLKNFYLL-FL---ADDDFLFFSLRN-------------------RWFFLTDRTTGSFFFNALYGTLFF--LDD-AAFLLFGTSFAANDNLFKFNRAAWGALAFFYR-DNYNGYSLLLYDAN-ADFVYLTFFNRRFLALFLSI-FLTELARDFGLGFFFNRANLSGFDARA-------------------DRALLDDFSLLNANAFFYLRNFFDAADLTYFDDAAALLLTFTLNDNRDNFNNAVGFGFLGVDNRAADDAVTFLTLTVRAALNANNAGYFLLDANDAFFLSLFGFDRADRANLTLFYFLLNADDARFTRRRTFLLLTTYFTALGRARRNRRRNDRNHTGLTCLLNATDSGGTFSLY-VFFTNAFSLLVVLMMCLYFF-LTLHQFFFFFTYFNRAALSGLLLLL-HQFGFLLSFCEEFVVFFYLAAGLLVSFYLGTTYGNAFFCGFTGQA----------------------------------------------------------------------------------------------------------------------------------------------------------------------------------------------------------------------------------------------------------------------------AALLAARRFFNADTF-LLIRANDAGLNNRNAFTNAANIFFLGANGFLTRAGGTTVPGGETLWFSL--LLL-DR---R--FFFF-YLKFGMTTPVGGTTDNRAFGSFQVF-LTTLFFF-YSLFFKL---LLTFYLDAAFDFLLLDNNA-ARFFFLLNDLANAFAFFFDNANAADLLLNDRDDNFSLGFFFWNRLLFYSLLLNDNDFGGFLVHLYTLNARNANDRF-GFYTFYDDNNNAADSLGSLTLDAAAD-SFSTFNDAAADDD-LGYLYAAGFLTAAADARRNN-RRNNANARRNA---DANRNRARAANDAFGNDNA-TLNAAANADNAAAANRAL-TYTNAAAGSG-FANDDAAARANRARNDNA-AADDNDDNAAA-NNNAANLFHTTFL-SGLLGNAR-DLFFLRD--RNPF-FDDLGPLK-A-FLADDRND----FLWFPTFDARDDR-LRLPNN--FLLFNFLLGFLFTLFFTYLS-FFLFFLLFNDRAAANFLL-LLGFFAATSTGVLFT--L----LDRR----N--FFGLFVR---DTGYGNLLTFFFNDFLAADNLFFLLAFLLYFSGLLFG-NNAARNR------------------NNALFL-TFFLNDAATFFTYFLGGQLFARLLFTRDDNAAARGLFFARRAANNANDLYEGLGWLTGLFLNAFYFTDRFFFT-NDRAAG-LLLNDGL-SLNRAFYNAAASLNAARNNAFSTFFNAF-LLLRDDD----------N-FFFLNRA-LLGYLNGLL--SGTLLDNA----YFDRDD---LSNADFFGDTYFAFTARNAFLFTGFKTFTMSFNALLKF-AAAFGTFFTNAALTGTSLLYSGGTAFSFLNAASLLGFGFNAAALTLTFFYNNANFLYLNRASLFSDTLDFGRNDNRAAATLFGYLFYRAGATTYSFFYGTGFNSFHNAAANQLYAADRNAGLLGTLDNNDANLWFFDDRRDNRRNAANTVTLLRDRAFFGVGNLGFTGGLFL---N-NADRANTYTTGYSC-NTAGGFRNAATFGWVGMGFFRATTSSFFT-TNAAARGGLLYYGGLLTETVKTLGAALTDTAGADCYSTGGSGAFLFL-VYFTTNRDDANDDNGGLSVFLFLADDANAADNNAFLFTTGLTAFDNNFLLGWTTYTFNDAANLGSGGKTFFLNADNLFFNADNAALLFAARNRNANNDDAANNDNRRNNAA--------------------------------------------------------------------------------------------------------------------------------------------------------------------------------------------------------------------------------------------------------------------------------------------------
Botryosphaeria         -------------------------------------------------HAWPLADFYRDAGFTADAASL-AADR-DADA-RDF-YNAAGLTSLN-AADNNHYIADDAAADLGFDDGTRNTTDADDTF-GDA-NDARR--DD-ARDAL-VTFN-ADAQLHPTSFDAADDLYGPQFHDAADALGVFRDAAAAGLLLLNAL--DDR-NFAAFFFFTNDADTTGTYGNADAA-AAAGLLGGDFLLRDDR--NNFFL------DRRTTFFTNADDRATSGTGGRDDAARNAATLFLAYFFLRDDNRFLLSFLFGDNNDTLGDDRGGGTDDLTFILLYADIA-GLYDDRNGTFFTGFFADANDNNLLTGLLGTSFTADRAAISFFDAALFFSFGGYDANNSTTLDADYLLFSQFAFFMGFLRDNANAAARNFLTELLALCTLRAANFGCFNRAPKQNNRNRNRAAATDGLLRAAYLLLFA---RALFFFSAFFTGNDNARAADAAADARYSGTGLGSFSLYLDDDDFSFY-LYTFTGATYSNAADNAFTGRGQWDD-AAADAKHTTAGLNANNAARAA-TT-FFGFPMIAANDIWPFDNRRAFLAF-LLPKNNDAADDIIEPLTLLGGDANRNDADADDAAANDDN-DDNLGFVYAAAAAFHTLNDASTTN-AARRDDSFFLLY--------FFLYFFLLSFTRLFL-RDRARRFLFD-ND-GLYFF---DLLSF-LLSFF---LLYDDRRTYLTFFNNADL--LV-IEVPKLRDDRARDNNFWPVMIVFF-NNAALLGFS-GRDDDDARDDDNAAAAAADDANANDNDDRAAANRANNR---RDD-DNRDRNAADARADDANRADNNAADAADANAADANNARN-DNRNNDRRDADDDDNDDNNDDDRDANNARRNRRNDAADNADDAADAFSSGYGMYLNNMFFLGVKGFDATTLGGTVSDRAFGSNDNAAAYTLDDNNADYVGTTFGGNALTAARDCRDFLNAAAFLCWVTF-LLEAFSETSDTYYLADDGGYRANDFGQLNAAAFTTGSFNNAVLNAAFGLFADRANADARLFTLNDAFVLYTGGLRNDAAARDADPIKPQKDGNNFAYLFSFLFGDFTYA--DDRD-DDDSGLTLFLYLFSRARLTDARMCNACEWHAAAPWIDDDNPSVDLTFNSSFNANDAD-SFYLNRAAFSLYNAAALYYAAANAAADTFGLNSGGFFFLGRRGLRA-FFLSTFMGFLIYFLFFLDDAAYYYFARDRAARALSSSNAAARDRALLGFSVLRANALGLGSDAANNADDFGKGFGDDNANANRTLTWTLDDNADDYTFTFNNDSFDFFYSRATSSLLF-TDKDDAFTTPFTSSGNDNATYYNDHYFLDDAADDFLSQDAGLPGGLNANARLTYGALLTNLTGGADGFLLQNSLLL-FL---DDDNFLFFFYRN-------------------RHFFLTDRTTGFGFFNALYGTLFF--LDR-AAFLLFGTSFAANDDTSGFNRAAWGALAFFYR-DNYDGYSLLLYDAN-ADFVYLTFFNRRFLALFLSI-FLTELARDFGLGFGFRRAALSGFDDDA-------------------RDALLDDFSLLNNAAFFYLDNFFDAADLTYFDDAAALTLTFTLNDNRDNFNNAVGFGFLGVDNRAADDAVTFLTLTVRAALNANNAGYFLLDANDAGSLFLGTFDRADRANLGTFLFYTNADDARFTRRRTFLLLTTYFTALGRARRNRRRNDRNHTGLTCLLNATDSGGTFSLW-TGFTNAFSLIVVLMMCLYFF-LTLCFFFCFFTLFNRAALFGLLCLL-LCFGFLLSFCEEFVVIFYLAAGLTGKFYLGTTYGNAFFCGFTGQA----------------------------------------------------------------------------------------------------------------------------------------------------------------------------------------------------------------------------------------------------------------------------AALLAARAFFNADTF--LWDANDAGLNNRNAFTNAANKFNLGARGFLTRAGGTTVPGGEFLWFSL--LLT-DD---D--GFFF-YLKFLMTTPVGGTTDNDAFGSFQVF-GTTLFFL-MASSFKW---LLLSLLDAAFDLLLLDNNA-ARFFFFLNDLADAFAFFFDNANAADLLLNDADNRFFYFFFKWNRLYY-EFLLADNDFGGTLVHLYTLNARNANDRF-GFYTFYDDNNNAADSLGSLTLDAAAD-SFSGFNDAAADDD-LTYLYAAGFLTAAADARRNN-RRANANARRNA---DANRNRARAANDAFGNDNA-TLNAAANADNAAAANRAL-TYTNNAAGSG-FANDDAAAAANDARNDNA-AADDNDDNAAA-NNNAANLFLTTSL-GGLLGNAR-DTFWLRN--RAPVWSRDLQPLI-N-FTLDRR-D---FGLIFPHFDARDRD-YKVPRN--FKLGNFLLGFLGTLGFTYLS-FFLFFYLFNADAAANELL-YLFFFAATSTGSLTL--L----YRDR----N--SFFGFYN---DTGYGNLLLFSFNDFMAADNLFSLLAFLLYFSGLTFG-NNADRDR------------------NNATFL-TFFLNDAATFFTTFYGGFLFNRLLFTRDDNAAARGLFFARRAANNANDLYGGLGWLTGTFLNAFYFTDDFFFT-NDRAAG-LLLADGL-SLNDAGYNAAASTNAARNNAFSTFFNAQ-LLLNRA-----------A-FFFHNRA-LLGYLNFLL--SGTLLDNA----YFDRDD---LSNADFFGDTYFAFLAANAFLGTGFKTFTTSFNALLKF-AAAFGTFFTNAALTGTSLLYSGGTAFSFYNAASLLGFGFNAAALTLTFFYNNANSLYLNRASLFSDTLDFGRNDNRAAATLFGYLFYRAGATTYSFFYGTGFNSFHNAAANQLYAADRNAGLLGTLDANDANLWFFDDLLTFLLNAANTVTLLRDRAFFGVGNLGFTGGRFW-----ADDRANTYTTGYSCNN-AGGFRNAATFGWVGMGFFRRTTSSFFL-TNAAARGFLLYYGGLLTETVKTLGAALTDTAAADCYSTGGSGAFTLL-VYFTTARDDANDDNGGLSVFFGL--DDNAADNDAKL-TTGLTAFDNNNRLGWTTYTFNDAANLGSGGKTF--NADNLFFNADNAALLFAARFLFGTFTDAAF--NRRNNAGD-FLGLFLDRAD-RANARARRARAAAGFF-DFYTGFTTLGTRDANARAFLGFFA-LFFDNMLLA-DNNAANDRFFEA--DLLFLDAAFFANDFTNDAARAGLDLALLTF-LRNAGTFGGLTGSLLLTNAAAADNNAD-NNRNR-DRAAFL-FTFLTARLRADGLGTLFL--LFLLGFFFYANA-DARNADSLLLT--FFLFANDAFFLGFFR---NDNNANNRRRNDN---------ARNAANR----------------------------------------------
Bulgaria               -------------------------------------------------HAWPLADFYRDAGFTADAASL-AADR-DADA-RDF-YNAAGLTSLN-AADNNHYIADDAAADLGFDDGTRNTTDADDTF-GDA-NDARR--DD-ARDAL-VTFN-ADAQLHPTSFDAADDLYGPQFHDAADALGVFRDAAAAGLLYLNAL--DDR-NFAAFSFFTNDADTTGTTGNADAA-AAAGLLGGDFLLRDDR--NNFFL------DRRTTFFTNADDRATGGTGGRDRAARNAATLFLAYFFLRDDNDFLLSFLFGDNNDTLGDDRGGGTDDLTFILLYADIA-GLYDDRNGTFFTGFFADANDNNLLTGLLGTSFTDDRAAISFFDAALFFSFGGYDANNSTTLDADYLLFSQFAFFMGFLRDNANAAARNFLTELLALCTLRAANFGCFNRAPKQNNRNRNRAAATDGLLRAAYLLLFA---RALFFFSAFFTGNDNARAADAAADARYSGTGLGSFSLYLDDDDFSFY-LYTFTGATYSNAADNAFTGRGQWDD-AAADRKHTTAGLNANNAARAA-TT-FFGFPMIAANDIWPFDNRRAFLAF-LLPKNNDAADDIIEPLTLLGGDANRNDADADDAAANDDN-DDNLGFVYAAAAAFHTLNDASTTN-AARRDDSFFLLY--------FFLYFFLLSFTRLFL-RDRARRFLFD-NR-GLYFF---DLLSF-LLSFF---LLYDDRRTYLTFFNNANL--LF-KEVPKLRDDRARDNNFWPVMWLFF-NNAALLGFS-GRDDDDARDDDNAAAAAADDANANDNDDRAAANRANNR---RDA-DNRDRNAADARADDANRADNNAADAADANAADANNARN-DNDNNDDRDADDDDNDDNNDDDRDANNARRNRRNDAADNADDAADAFSSGYGMYLNNMFFLGVKGFDATTLGGTVSDRAFGSNDNAAAYTLDDNNADYVGTTFGGNALTAARDCRDFLNAAAFLCWVTF-LLEAFSETSDTYYLADDGGYRANDFGQLNAAAFTTGSFNNAVLNAAFGLFADRANADARLFTLNDAFVLYTGGLRADAAARDADPIKPQKDGNNFAYLFSFLFGDFTYA--DRDD-DDDSGLTLFLYLFSRARLTDARMCNACEWHAAAPWIDDDNPSVDLTFNSSFNANDAD-SFYLNRAAFSLYNAAALYYAAANAAADTFGLNSGGFFFLGRRGLRA-FFGSTFMGFLIYFLFFLDDAAYYYFARDRAARALSSSNAAARDRALLGFSVLRANALGLGGDAANNADDFGKGFGDDNANANRTLTWTLDDNADDTTFTFNNDSFDFFYSRATSSLLF-TDKDDAFTTPFTSSGNDNATYYNDHYFLDDAADDFLSQDAGLPGGLNANARLTYGALLTNLTGGADGFLLKNSLYG-FL---DDDNFLTSFYRN-------------------RWFFLTDRTTGFGFFNALYGTLFF--LDR-AAFLLFGTSFAANDDTSGFNRAAWGALAFFYR-DNYNGYSLLLYDAN-ADFVYLTFFNRRFLALFLSI-FLTELARDFGLGFGFRRAALSGFDDRA-------------------DRALLDDFSLLNAAAFFYLDNFFDAADLTYFDDAAALTLTFTLNDNRDNFNNAVGFGFLGVDNRAADDAVTFLTLTVRAALNANNAGYTLLDANDAGFLFLGGFDRADRANLTTFLFLTNADDARFTRRRTFLLLTTYFTALGRARRNRRRNDRNHTGLTCLLNATDSGGTFSLY-GGFTNAFGKYVVLMMCLYSF-LTLCFGGCFFTLFNRAALFGLLCTT-LCFGFLYSFCEEFVVSWTLAAGLTTSFYLGTTYGNAFFCGFTGQA----------------------------------------------------------------------------------------------------------------------------------------------------------------------------------------------------------------------------------------------------------------------------AALLAARAFFNADTF-LLWRANDAGLNNRNAFTNAANKFFLGARGFLTRAGGTTVPGGETLWFSL--LLT-DD---R--GFFF-YLKFGMTTPVGGTTDNDAFGSFQVF-TTTLFFF-LSTSFHV---LLSFTLDAAFDTLLTDNNA-ARGFFGLNDLADAFAFFFDNANAADLLLNDADNDFGLYFFVQNRLYGYFLLLADNDFGGGLVHLYTLNARNANDRF-GFYTFYDDNNNAADSLGSLTLAAAAD-SFSTFNDAAADDD-LGYLYAAGFLTAAADADDNN-RRANANARRNA---DANRNRARAANDAFGNDNA-TLNAAANADNAAAANRAL-TYTNNAAGSG-FANDDAAARANDARNDNA-AADDNDDNAAA-NNNAANLFLTTSL-GGLLGNAR-DTFKGRN--DNPKKPADLGELI-N-FTFDDR-D---LGLIFMTFRARDRN-PWWPRN--TWLGNFLLGFLGTLFFTYYL-SGLFFYTFNADAAANFLL-LLFFFAATSTGSLTY--L----YDDR----N--SFSGFYN---DTGYGNLLLFFFNDFLAADNLGSLLDFTYFSSGLLFG-NNARRNR------------------NNATFL-TFFLNDAATFFTTFYGGFLFARLLFTRDDNAAARGLFFARRAANNANDLYGGLGWLTGTFLNAFYFTDDFFFT-NDRAAG-LLLADGL-SLNDAGYNAAASTNAARNNAFSTFGNAG-LLLDDA-----------A-FFFTNRA-TLGYLNGLL--SGTLLDNA----YFDRDD---LSNADFFGDTYFAFTAANAFLGTGFKTFTTSFNALLKF-AAAFGTFFTNAALTGTSLLYSGGTAFSFYNAASLLGFGFNAAALTLTFFYNNANSLYLNRASLFSDTLDFGRNDNRAAATLFGYLFYRAGATTYSFFYGTGFNSFHNAAANQLYAADRNAGLLGTLDANDANLWFFDDLLTFLLNAANTVTLLRDRAFFGVGNLGFTFTTFQ-----ADDRANTYTTGYSCNNTAGGFRNAATFGWVGMGFFRRTTSSFFF-TNAAARGLLLYYGGLLTETVKTLGAALTDTAGADCYSTGGSGAFTLR-VYFTTARDDAADDNGGLSV-FGLADDRNAADNDAHLGGLGLTAFDNNFLLGWTTYTFNDAANLGSGGKTFFLNADNLFFNADNAALLFAARFTFGGFTDAAFFTNRRNNAGD-GTGLFLDRAD-RANARARRARAAAGFF-DFYTGFTTLGTRDANARAFLGFFA-LFFDNMLLA-DNNAANDRFFEA--DLLFLDAAFFANDFTNDAARAGLDLALLTF-LRNAGTFGGLTGSLLLTNAAAADNNAD-NNRNR-DDAAFL-FTGTTGLLRADGLTTLGL--LFLLGFFFYANA-AARNADSLLLT--FFLFANDAFFLGFFR---NDNNNN---------------------------------------------------------------------
Caespitotheca          -------------------------------------------------HAWPLADFYDDAGFTADAASL-RADD-DADA-RRF-YNAAGLTSLN-AADNNHYIADDAAADLGFDDGTRNTTDADDTF-GDA-NDARR--DD-ARDAL-VTFN-ADAQLHPTSFDAADDLYGPQFHDAADALGVFRDAAAAGLLLLNAL--DDR-NFAAFFFFTNDADTTGTTGNADAA-AAAGLLGGDFLLRDDR--NNFFL------DRRTTFFTNADDRATGGTGGRDDAARNAATLFLAYFFLRDDNDFLLSFLFGDNNDTLGDDRGGGTDDLTFILLYADIA-GLYDDRNGTFFTGFTADADNNNGLTGLLGTSFTDDRAAISFFDAALFFSFGGYDANNSTTLDADYLLFSQFAFFMGFLRDNANAAARNFLTELLALCTLRAANFGCFNRAPKQNNRNRNRAAATDGLLRAAYLLLFA---RALFFFSAFFTGNDNARAADAAADARYSGTGLGSFSLYLDDDDFSFY-LYTFTGATYSNAADNAFTGRGQWDD--AADRKHTTAGLNANNAARAA-TT-FFGFPMIAANDFWPFDNRRAFLAF-LLPKNNDAADDLIEPLTLLGGDANRNDADADDAAANDDN-DDNLGFVYAAAAAFHTLNDASTTN-AARRDDSFFLLY--------FFLYFFLLSFTRLFL-RDRADRFLFD-NR-GLYFF---DLLSF-LLSFF---LLYDDRRTLLTFFANANL--LF-KEVPKLRDDRARDNNFWPVMWLFF-NNAALLGFF-GRDDDDARDDDNAAAAAADDANANDNDDRAAANRANNR---RDA-DNRDRNAADARADDANRADNNAADAADANAADANNARN-DNDNNDDRDADDDDNDDNNDDDRDRNNARRNRRNDAADNADDAADAFSSGYGMYLNNMFFLGVKGFDATTLGGTVSDRAFGSNDNAAAYTLDDNNADYVGTTFGGNALTAARDCRDFLNAAAFLCWVTF-LLEAFSETSDTYYLADDGGYRANDFGQLNAAAFTTGSFNNAVLNAAFGLFADRANADARLFTLNDAFVLYTGGLRADAAARDADPIKPQKDGNNFAYLFSFLFGDFTYADDDDDD-DDDSGLTLFLYLFSRARLTDARMCNACEWHAAAPWIDDDNPSVDLTFNSSFNANDAD-SFYLNRAAFSLYNAAALYYAAANAAADTFGLNSGGFFFLGRRGLRA-FFGSTFMGFLIYFLFFLDDAAYYYFARDRAARALSSSNAAARDRALLGFSVLRANALGLGGDAANNADDFGKGFGDDNANANRTLTWTLDDNADDTTFTFNNDSFDFFYSRATSSLLF-TDKDDAFTTPFTSSGNDNATYYNDHYFLDDAADDFLSQDAGLPGGLNANARLTYGALLTNLTGGDDGFLLQNSLYG-FL---RDDNFLTSFYRN-------------------RHFFLTDRTTGFGFFNALYGTLFF--LDR-AAFLLFGTSFAANDDTSGFNRAAWGALAFFYR-DNYNGYSLLLYDAN-ADFVYLTFFNRRFLALFLSI-FLTELARDFGLGFGFRRAALSGFDADR-------------------DD-LLDDFVTLNANAFGVLDNFFDAADLTYFDDAAALTLTFTLNDNRDNFNNAVGFGFLGVDNRAADDAVTFLTLTVRAALNANNAGYTLLDANDAGFLFLGGFDRADRANLTTFLFLTNADDARFTRRRTFLLLTTYFTALGRARRNRRRNDRNHTGLTCLLNATDSGGTFSLY-GGFTNAFFKYVVLMMCLYFF-LLYCFFFYFGFYFNRNALSLTLSLL-LCSFFLLSFCEEFVVSWLLAAGLTTSFYLGTTYGNAFFCGFTGQA----------------------------------------------------------------------------------------------------------------------------------------------------------------------------------------------------------------------------------------------------------------------------AALLAARAFFNADTG-LLWDANDAGLNNRNAFTNAANKFFTGARGFLTRAGGTTVPGGETLWFFY--LTFDRN---D--LGFS-LLKFGMTTPVGGTTDNDAFGGSQVF-LTTTFFF-LSLFSSR---LLSFLLDAAFDTLLYDNNA-ARSFFGLNDLADAFAFFFDNANAADLLLNDADNRFFLYFF-YNRYLFYFLLLNNNDGGGFLVHYTTLNARNANDRF-GFYTFYDDNNNAADSLGSLTLAAAAD-SFSTFNDADADDD-LGYLYAAGFLTAAADADDNN-RRANANARRNA---DANRNRARAANDAFGNDNA-TLNAAANADNAAAANRAL-TYTNNAAGSG-FANDDAAARANDARNDNA-AADDNDDNAAA-NNNAANLFLTTSL-GGHLGNAR-DTFMSRN--RDEHKPADLGLLK-A-FGFDDRDN---LTLWFFTFRARDRN-PWQMRN--YELGNFLLGFLGTLFFTYLS-FFLFFYLFNARAANNFLL-FTGFFAATSTGVLTL--T----HRRDRARNN--QGFGFVA---DTGYGNLLTGLFNRFLRADALFSLLDFLLYFSGLLFG-NNARRNR------------------NNATFL-TFFLNDAATFQTTFYGGFLFARLLFTRDDNAAARGLFFARRAANNANDLYGGLGWLTGTFLNAFYFTDDFFFH-NDDNAQALLLADGL-SLNAAGYNAAASTNAARNDAFSTFGNAG-LLLINDR--------AAAIFFFTNRA-TLGYLNGLL--SGTLLDNA----YFDRDD---LSNADFFGDTYFAFTANNAFLGTGFKTFTTSFNARRRN-AAANADNNDNAALTGTSLLYSGATAFSFYNAASLLGFGFNAAALTLTFFYNNANSLYLNRASLFSDTLDFGRNDNRAAATLFGYLFYRAGA-TYSFFYGTGFNNNR-------------------------------------------------------------------------------------------------------------------------------------------------------------------------------------------------------------------------------------------------------------------------------------------------------------------------------------------------------------------------------------------------------------------------------------------------------------------------------------------------------------------------------------------------------------------------------------
Candida                -------------------------------------------------HAWPLADFYRDAGFTADAASL-AADD-DADA-RAF-YNAAGLTSLN-AADNNHYIADDAAADLGFDDGTRNTTDADDTF-GDA-NDDRR--DDDARDAL-GTFNDADAQLTPTSFDAADDLYGPGFHDAADALGTFRDDAAAGTLTLNALLDRDD-FFAAFGFGTNDADTTGTTGNADAA-AAAGTLGGDFTLDDR----NFGL------DDDTTFGTNADDRATGGTGGRDDDDRNAATLFLAYSFLRDDNDFLYSFLFGDNNDTLGDDRGGGTDDLTFILLYADIA-GLYDDRNGTFFTGFFADANDNNLLTGLLGTSFTDDRAAISFFDAALFFSFGGYAANNSTTLNADYLLFSQFAFFMGFLRDNANAAARNFLTELLALCTLRAANFGCFNRAPKQNNRNRNRAAATDGLLRAAYLLTFA---RALGFFSAFFTGNDNARAADAAADAALSGTGLGSFSLLLADDRFFFY-LYTFTGATYFNAADNAFTGRGQWND-AAADAKHTTAGLNANNAARAA-TT-FFGFPMIAANDIWPFDNRRAFLAFRLLPKNNDAADDIIEPLTLLGGDANRNDADADDAAANDDN-DDNLGFVYAAAAAFHTLNDASTTN-AARDDDSFFYLY--------FFFTFPLLSFTRLFG-DDD-DDTLFD-ND-GLYFFAA-DPLGL-LLSFS---LLYDDRRTYLTFFRDAAL--LI-LEGSWLRDD---NDNFKYTMFIFF-RNAALLGFS-GRDDDDARDDDNAAAAAADDANANDNDDRAAANRANNR---NDADDNRDRNAADADADDANRADNNAADAADNNAADANNARN-DDDNNDDRDADDDDNDDNNDDDRDANNARRADRNDAADNADDAADAFSSGLFMYLNNMFFLGVKGFDATTLGGTVSDRAFGSNDNAAAYTLDDNNADYVGTTFGGNALTAARDCRDFLNAAAFLCWVTF-LLEAFSELFDTYYLADDGGYRAA-FGQLNAAAFTTGSFNNAVLNAAFGYFADRANADARLSTLNDAFVLYTGGLRADAAARDADPIKPQKDGNNFAYLFSFTFFDFTYD--DDDD-ANDSGLLLGLYLFSRARLTDARMCNACEWHAAAPWIDDDNPSVDLTFNSSFNANDAD-SFYLNRAAFSLYNAAALYYAAANNAADTFGLNSGGFFFLGRRGLRA-FFGSTFMGFLIYFLFFLDDAAYYYFARDRAARALSSSNAAARDRALLGFSVLRANALGLGGDAANNADDFGKGFGDDNANANRTLTWTLDDNADDTTFTFNNDSFDFFYSRATSSLLF-TDKDDAFTTPFTSSGNDNATYYNDHYFLDDAADDFLSQDAGLPGGLNANARLTYGALLTALTGGADGFTFFDSLYG-FL---ADDDFLTSFYDN-------------------DLLGLTDRTTGFGFFNALYGTLFF--YDDRAASLLFGTSFAANDDTSGFNRAAWGALAFFYR-DNYNGYSLLLYDAN-ARFVYLTFFNRRFLALFLSI-FLTELARDFGLFFGFRRANLSGFDRDA---------------------ALLDDFSLLNANAFFYLDDFFDAADLTYFDNAAALTLLFTLNDNRDNFNNAVGFGFLGVDNDAADDAVTFLTLTVRAALNANNAGYTLLDANDAGSLFLGGFDRADRANLTTFLFYTNADDARFTRRRTFLLLTTYFTALGRARRN-RRNDRNHTGFTCLLNATDSGGTFSLY-VGFTNAFSLLVIGMMETLYF-LTYCFGGFCFFSFNRNALYLLCLTT-LCSGFLSFGMEETIVFFYLAAGLTVSFYLGTTYGNAFFCGLTGQA----------------------------------------------------------------------------------------------------------------------------------------------------------------------------------------------------------------------------------------------------------------------------AALLAARAFFNADTF-LLWRANDASLNNRNAFYNAANKFFLGAAGFLTRAGGTTVPGGETLWFSL--FYLDDD------FSLF-YLKFGMTTPVGGTTDNAAFGGFFVGDLTTTSFS-LLLFFLV---HYDMYKDADFDTLLTDNNA-ARGFFGLNDLARAFAFFFDNANAADLLLNDNRNAWSE-SQVFARLLFFFYLYNDNDGGGFTVLLTTLNARNANDRF-GFYTFYDDNNNAADSLGSLTLDAAND-SFSTFNDAAADDR-LGYLYAAGFLTAAADADDNN-RNANANARRNA---DANRNAARAANDALGNDNA-TFNAAANADNAAAANAAL-TYTNAAAGSG-FANDNAAAAANDARNDNA-AADDNDDNAAA-NNNAANFSLTTSG-FGTLGNAR-DYFFTAD--DDVPLQDNLWPLY-------RDRD---RNNSFPKFNRRNRDNHFPVDD--GLLSNFLLGSLGTLFFTYTS-FQPIFPKQNNADAADFML-SFGFFAATSTSSLGL--S----FRDD----RDNLYFTFYN---DYGYGNLLTLYF--ELNADAHWPLIAPHLYGSGLLFG-NNARDNR------------------NNATFY-TFFLADAATFGTLTYGGFYLNRLLFTRDDNAAARGLFFARRAANNANDLYGGLSWLTGTFLNAFYFTDDFFFT-NDAAAG-LLLNDGL-SLNDAGYNAAASTNAARNAAFSTFFNNS-LLLADDA------------FFFYNRA-LLGYLNGLL--SGTLLDNA----YFDNDD---LSNADFFGDTYFAFTAANAFLGTGFKYFTTSFNALLKF-AAAFGTFFTNAALTGTSLLYSGGTAFSFYNAASLLGFGFNAAALTLTFFYNNANSLYLNDASLFSDTLDFGRNDNRAAATLFGYLFYRNGATTYSFFYGTGFNSFHNAAANQLYAADRNAGLLGTLDANDANLWFFDDLLTFLLNAANTVTLLRDRAFFGVGNLGSGGFLTL----NDADRANTYTTGYSCNNTAGGFRNAATFGWVGMGGFDRTTSSFFT-YNAAADSGLLYYGGLTTETVKTLGAALTDTAGADCYSTGGSGAFTLL-VYFTTNRDDAADDNGGLSVFFGLAADDNAADNAAFGFLTTYTAFDNNFLLGWTTYTFNDAANLGSGGKTFFLNADNLFFNADNAALLFAARFTFGGFTDAAGFTNRRNNAGD-FLGLFLDRAD-RANARARRARAAAGFF-DFYTGFTTLGTRDANARAFLLFFA-LFFDNMLLA-DNNAANDRFFEA--DLLFLDAAFFANDFTNDAARAGLDLALLFF-LRNAGTFGGLTGSLLLTNAAAADNNAD-NNRNR-DRAAFL-FTFLTGLTDADGLTTLGL--LFTFGVVFLDND-DDDNARFLVVT--LGLFANDAFFLGFFR---NDNNANNDRANDN---------ARNAANR----------------------------------------------
Capronia               -------------------------------------------------HAWPLADFYRDAGFTADAASL-ARDD-DADA-RRF-YNAAGLTSLN-AADNNTYIADDAAADLGFDDGTRNTTDADDTF-GDA-NDARR--DD---DAL-KTFN-ADAQLHPTSFDAADDLYGPQFHDAADALGWFRDAAAAGLLLLNAL--DDR-NFAAFFFFTNDADTTGTTGNADAA-AAAGLLGGDFLLRDDR--NNFFL------DRRTTFFTNADDRATGGTGGRDDAARNAATLFLAYFFLRDDNRFLLSFLFGDNNDTLGDDRGGGTDDLTFILLYADIA-GLYDDRNGTTFTGGFADANANNLTTGLGGTSFTRDDAAISFFDAALFFSFGGYDANNSTTLDADYLLFSGFAFFMGFLRDNANAAARNFLTELLALCTLRAANFGCFNRAPKQNNRNRNRAAATDGLLRAAYLLLFA---RALFFFSAFFTGNDNARAADAAADARYSGTGLFSFSLYLDDDRFSFY-LYLFTGATYSNAADNAFTGRGQWRD-AAADRKHTTAGLNANNAARAA-TT-FFGFPMIAANDIWPFDNRRAFLAF-LLPKNNDAADDIIEPLTLLGGDANRNDADADDAAANDDN-DDNLLFWYAAAAAFHTLNDASTTN-AARRDDSFGLLY--------FSLYFGTLYFTRLTL-RDAADRFGFR-NR-GLSFG---DTLSF-YLSFF---TLYDDRRTYLTFFNNAAL--LK-LEVPKLRDDRARDNNFWPVMFWFF-NNAALLGFS-GRDDDDARRDDNAAAAAADDANANDNDDRAAANRANNR---RDD-DNRDRNAADARADDANRADNNAADAADANAADANNARA--DRNNDDRDADDDDNDDNNDDDRDANNARRNRDNDAADNADDAADAFSSGYGMYLNNMFFLFVKGFDATTLGGTVSDRAFGSNDNAAAYTLDDNNADYVGTTFGGNALTAARDCRDFLNAAAFLCWVLF-LLEAFSETSDTYYLADDGGYRANDFGQLNAAAFTTGSFNNAVLNAAFGLFADRANADARLFTLNDAFVLYTGGLRADAAARDADPLKPQKDGNNFAYLFSGLFFDFFYD--DDDD-DADSLLLLFTYLFSRARLTDARMCNACEWHAAAPWFDDDNPSKDLFFNSSFNANDAD-SFYLNRAAFSLYNAAALYYAAANAAADTFGLNSGGFFFLGRRGLRA-FFLSTFMGFLIYFLFFLDDAAYYYFARDRAARALSSSNAAARDRALLGFSVLRANALTTGLDDANNADDFGKGFGDDNADANRTLTWTLDDNADDFTGGFNNDSFDFFYSRATSSLLF-TDKDDAFTTPFTSSGNDNATYYNDHYFLDDAADDFLSQDAGLPGGLNANARLTYFALLTNLTGGADGFLLQNFYYF-GL---DDDDFTLSSLRN-------------------RHFFLTDRTTGFGFFNALYVTTFF--LDR-AAFLLGGVSFAANDALSGFNRAAWGALAFFYR-DNYNGYSLLLYDAN-ADFVYLTFFNRRFLALFLSI-FLTELARDFGLGFGFRRANLSGFDARA-------------------DRALLDDFSLLNAAAFFYLDNFFDAADLTYFDDAAALTLTFTLNDNRDNFNNAVGFGFLGVDNRAADDAVTFLTLTVRAALNANNAGYFLLDANDAGSLFLGGFDRADRANLTTFLFYTNADDARFTRRRTFLLLTTYFTALGRARRNRRRNDRNHTGLTCLLNATDSGGTFSLY-KGFTNAFSLLVVFMMCLYFF-LTLCFGFCFFTLFNRAALFGLLCLT-LCFGFLLSFCEELVVFFYLAAGLTWSFYLGTTYGNAFFCGFTGQA----------------------------------------------------------------------------------------------------------------------------------------------------------------------------------------------------------------------------------------------------------------------------AALLAARAFFNADTF-LLWRANDAGLNNRNAFTNAANKFFLGARGFLTRAGGTTVPGGETLWFSL--LYL-DD---D--FSFF-YLKFGMTTPVGGTTDNDAFGSFQVF-TTTLFFF-LELRMHW---LLFFTYDAAGDTTLTDNNA-ARGFGGTNDLADAFAFFFDNANAARLLLNDRDDNSGLLFFKQNDE-FMFLLLADNDFGGGLVHLYTLNARNANDRF-GFYTFYDDNNNAADSLGSLTLAAAAD-SFSTFNDAAADDD-LGYLYAAGFLTAAADADDNN-RRANANARRNA---DANRNRARAANDAFGNDNA-TLNAAANADNAAAANRAL-TYTNAAAGSG-FANDDAAARANDARNDNA-AADDNDDNAAA-NNNAANLFLTWSL-GGLLGNAR-DTFISRN--RNPIFPDDKLLLK-D-VLLDDR-D---FFVWFFFWDADDRR-PLIPDN--YILGNFLLGGLGTLFFTYLY-FFFFFTLFNDDAAANSLL-LFFFFAATSTGVLWE--L----LRDD----R--FFMKFVANARDTGYGNLLLLFFNDFYRADNLFGLLDLLLSFSGLLFG-NNAARNR------------------NNATFT-TFFLNDAATFFTTFYKGFLFARLLFTRDDNAAARGLFFARRAANNANDLYGGLGWLTGTFLNAFYFTDDPFFT-NDRAAGRLLPNAGL-SLNNAGYNAAASTNAARNNAFSTGFNAG-FLYDR--------------SFLTNRA-LTGYLNGLL--SGTLLDNA----YFDRDD---LSNADFFGDTYFAFTAANAFLGTGFKTFTTSFNALLKF-AAAFGTFFTNAALTGTSLLYSGGTAFSFYNAASLLGFGFNAAALTLTFFYNNANSLYLNRASLFSDTLDFGRNDNRAAATLFGYLFYRAGATTYSFFYGTGFNSFHNAAANQLYAADRNAGLLGTLDNNDANLWFFDDLLTFLLNAANTVTLLRDRAFFGVGNLGFTGGLFV-----DDDRANTYTTGYSCNNTAGGFRNAATFGWVGMGFFRRTTSSFFT-TNAAARGGLLYYGGLLTETVKTLGAALTDTAGADCYSTGGSGAFTLL-VYFTTARDDAADDNGGLSVFFGLADDDNAADNDAVLFTTGLTAFDNNFLLGWTTYTFNDAANLGSGGKTFFLNADNLFFNADNAALLFAARFYFGFFTDAAFFTNRRNNAGD-SLGLFLDRAD-RANARARRARAAAGFF-DFYLGGTFLGTRRANARAFLLFFA-LFFDNMLLA-DNNAANDRFFEA--DLLFLDDAFFANDFTNDAARAGLDLALLFF-LRNAGTFLGTTFSLLLTNAAAADNNAD-NNRNR-DDAAFL-FTFYTGLLDADGLLTLSL--LFTLGLFFYDNA-RADNADSLLFT--FGLFANDAFFLGFFR---NDNNANNDRRNDN---------ARNAANR----------------------------------------------
Catapyrenium           --------------------------------------------------AWPLADFYRDRGFTADAASL-ARDD-DADA-RRF-YNAAGLTSLN-AADNNHYIADDAAADLGFDDGTANTTDADDTF-GDA-NDARR--DD---DAL-KTFN-ADAQLHPTSFDAADDLYGPQFHDAADALGWFRNAARAFLLLLNAL--DDR-NFNAFFFFLNDADTTGTYGNADAA-AAAGLLSGDFLLRDRR--NNFFL------RDRTYFFTNADDRATSGTGGRDDAARNAATLFLALFFLRRDNRFLLFFLFGDNNDTLGDDRGGGTDDLTFILLYADIA-GLYDDRNGTFFTGFFNDRDDNNLLTGLLGTSFTRDRAAISFFDAALFFSFGGYDANNSTTLNADYLLFSQFAFFMGFLRDNANAAARNFLTELLALCTLRAANFGCFNRAPKANNRNRNRAAATDGLHRAATLLLFA---RALFFFGNQFTGNDNARNANAAADARYSGTGLGSFSLYLDDDRFSFY-LYTFTGATYSNAADNAFTGRGQWRD-AAADRKHTTAGLNANNAARAA-TT-FFGFPMIAANDIWPFDNRRAFLAF-LLPKNNDAADDIIEPLTLLGGDANRNDADADDAAANDDN-DDNLGFWYAAAAAFHTLNDASTTN-AARRDDSFFTLP--------FSLLFQTLYFTRDVL-RDAARRFV-D-NR-GLSFG---DHLFF-YLPFG---LLYDDRRTYLTFFNNAAP--LK-PQVPILRDDDANDNNFIPVHPWFP-NNAALLGFS-GRDDDDARRDDNAAAAAADDANANDNDDRAAANRANNR---RNN-DNRDRNAADARADDANRADNNAADAADANANDANNARA--NRANDDRDADDDDNDDNNDDDRDANNARRNRDNDAADNADDAADAFSSGYGMYLNNMFFLFVKGFDATTLGGTVSDRAFGSNDNAAAYTLDDNNADYVGTTFGGNALTAARDCDDFLNAAAFLCWVLF-LLEAFSETSDTYYLADDGGYRANDFGQLNAAAFTTGSFNNAVLNAAFGLFADRANADARLFTLNDAFVLYTGGLRADAAARDADPKKPQKDGNNFAYLFSGLFFDFTYD--DDDDANADSGLLLFTYLFSRARLTDARMCNACEWHAAAPWWDDDNPSKDLTFNSSFNANDAD-SFYLNRAAFSLYNAAALYYAAANAAADTFGLNSGGFFFLGRRGLAA-FFLSTFMGFLIYFLFFLDDAAYYYFARDRAARALSSSNAAARDRALLGFSVLRANALGTSFNAANNADDFGKGFGDDNANANRTLTWTLDDNADDLYGTFADDSFDFFYSRATSSLLF-TDKDDAFTTPFTSSGNDNATYYNDKYFLDDAADDFLSWDAGLPGGLNANARLTYFALLTNLTGGADGFLLKNTYLS-GL---RNRNFTYFSGRN-------------------RWFFLTDRTTGFGFFNALYVTTFF--LDR-AAFLLGGVSFAANDALSGFNRAAWGALAFFYR-DNYNGYSLLLYDAN-ADFVYLTFFNRRFLALFLSI-FLTELARDFGLLFFFRRANLSGFDRDA-------------------RRALLDDFSLLNAAAFFYLRNFFDAADLTYFDNAAALLLFFTLNDNRDNFNNAVGFGFLGVDNDAADDAVTFLTLTVRAALNANNAGYFLLDANDAGSLFLGGFDRADRANLTTFLFYTNARDARFTRRRTFLLLTTYFTALGRARRNRRRNDRNHTGLTCLLNATDSGGTFSLY-KGFTNAFSLLVVFMMCLYFF-LTYQFGLPFFTLFNRAALFGLLPFT-LHSGFLLSFCEELVVFFYLAAGLTWSFYLGTTYGNAFFCGFTGQA----------------------------------------------------------------------------------------------------------------------------------------------------------------------------------------------------------------------------------------------------------------------------AALLAARAFFNADTF-LLWRANDAGLNNRNAFTNAANKFFLGARGFLTRAGGTTVPGGETLWFSL--LLL-RD---RNNFFFF-YLKFGMTTPVGGTTDADAFGSFQVF-LTTLFFF-LQ-NQYL---SLFFLLDAALDLFLTDNNA-ARGFLFFNDLARAFAFFFDNANAADLLLNDRRANFFLLFYFSNDH-NHFLLLNNNDFGGFLVHLYTLNARNANDRF-GFYTFYDDNNNAADSLGSLTLDAAAD-SFSTFNDAAADDD-LGYLYAAGFLTAAADARRNN-RRANANARRNA---DANRNRARAANDAFGNDNA-TLNAAANADNAAAANRAL-TYTNAAAGSG-FANDDAAARANDADNDNA-AADDNDDNAAA-NNNAANLFLTTFL-GGYLGNAR-DTFISRN--DNCISPDDILLLINN-ILYRRDRD---SFIIFFFIDARDRR-PYICDN--YILGNFLLGGLGTLFFTYLF-FFYFFYLFNDNAAANQLL-LLFFFAATSTGTLWG--L----LDDR----N--FFTKFGR---DTGYGNLLLFFFNDFHAADNLFSLLDSLLLFSGLLFG-NNAARNR------------------NNATFT-TFFLNDAATFSTTFLGGFLFNRLLFTRDDNAAARGLFFARRAANNANDLYGGLGWLTGTFLNAFYFYDDFFFH-NDRAAQALLLRDSL-SLNDAGYNAAASTNAARNNAFSTGGNAG-LLLINDR--------ARAIFFFTNRA-TTGYLNGLL--SGTLLANA----YFDRDD---LSNADFFGDTYFAFTAANAFLGTGFKTFTTSFNALLKF-AAAFGTFFTNAALTGTFLLYSGGTAFSFYNAASLLGFGFNAAALTLTFFYNNANSLYLNRASLFSDTLDFGRNDNRAAATLFGYLFYRAGATTYSFFLGTGFNSFHNAAANQLYAADRNAGLLGTLDNNDANLWFFDDLLTFLLNAANTVTLLRDRAFFGVGNLGFTGGLFW-----DDDRANTYTTGYSCNNTAGGFRNAATFGWVGMGFFRRTTSSFFT-TNAAARGGLLYYGGLLTETVKTLGAALTDTAGADCYSTGGSGAFTLL-VYFTTNRDRANDDNGGLSVFFGLADDDNAADNRAKLFTTGLTAFDNNFLLGWTTYTFNDAANLGSGGKTFFLNADNLFFNADNAALLFAARFYFGFFTDAAFFTNRRNNAGD-FLGLFLDRAD-RANARARRARAAAGFF-DFYLGGTFLGTRRANARAFLLFFA-LFFDNMLLA-DNNAANDRFFEA--DLLFLDDAFFANDFTNDAARAGLDLALLFF-LRNAGTFLGTTFSLLLTNAAAADNNAD-NNRNR-DDAAFL-FTFLTGLLDADGLLTLSL--LFTLGFFFYDNA-AADNADSLLLT--FGLFANDAFFLGFFR---NDNNNNNDDDNDN---------ARNAANR----------------------------------------------
Chaetomium             -------------------------------------------------HAWPLADFYRDAGFTADAAFL-AAD--DADA-RRF-LNAAGLTSLN-AADNNHYIADDAAADLGFDDGTRNTTDADDTF-GDA-NDARR--DD-ARDAL-GTFN-ADAQLHPTSFDAADDLYGPQFHDAADALGTFRDAAAAGTLLLNAL--DDR-NFAAFFFGTNDADTTGTTGNADDA-AAAGLLGQDFLLRDDR--NNFFL------DRDHTFFTNADDRATGGTGGRDDRDRNAATLFLALFFLRDDNRFLLFFLFGDNNDTLGDDRGGGTDDLTFILLYADIA-GLYDDRNGLFFLTFFNDRDDNNLLGFLLFTSFTNARAAISFFDAALFFQFSFYDANNSLYLNARHLLFSQFAGFMGFLRDNANAAARNFLTELTALCTLRAANFGCFNRAPKQNNRNRNRAAATDGLLRAAYLLLFA---RALFFFSAFFTGNDNARAADAAADARYSGTGLGSFSLYLDDDRFSFY-LYTFTGATYSNAADNAFTGRGQWDD-AAADRKHTTAGLNANNAARAA-TT-FFGFPMIAANDIWPFDNRRAFLAF-LLPKNNDAADDIIEPLTLLGGDANRNDADADDAAANDDN-DDNGFFWYAAAAAFHTLNDASTTN-AARRDDSFSLLY--------GFLLFSLLSFTRLFL-RDRARRFLFD-NR-GLYFF---RYLFF-LTSFF---YLYDDRRTYLTFFANAAL--LF-IEVPKLRDDRARDNNFWPVMILFF-NNAALLGFS-GRDDDDARDRDNAARAAADDANADRNRDDAAANAANNR---RDA-DNRDRNAADARADDANRADNNAADAADANAADANNARN-DNDNNDDRDADDDDNDDNNDDDRDANNARRNRRNDAADNADDAADAFSSGLGMYLNNMFFLGVKGFDATTLGGTVSDRAFGSNDNAAAYTLDDNNADYVGTTFGGNALTAARDCRDFLNAAAFLCWVTF-LLEAFSETFDTYYLADDGGYRAN-FGQLNAAAFTTGSFNNAVLNAAFGLFADRANADARLFTLNDAFVLYTGGLRADAAARDADPLKMQVDGNNFAYLFSGLFFRFTYA--D-DD-DDDSGLLLFTYLFSRARLTDARMCDACEVHAAAEWFDDDNPSKDLLTNSSFNANDAD-SFYLNRAAFSLYNAAALYYAAANAAADTFGLNSGGFFFLGRRGLRA-FFFSTFMGFLIYFLFFLDDAAYYYFARDRAARALSSSNAAARDRALLGFSVLRANALGLFGDNANNADDFGKGFGDDNANANRTLTWTLDDNADDTLFTFNNDSFDFFYSRATSSLLF-TDKDDAFTTPFTSSGNDNATYYNDHYFLDDAADDFLSQDAGLPGGLNANARLTYGALLTNLTGGADGFLLKNTGYT-FL---DDDNFLGSTGRN-------------------RWFFLTDRTTGFGFFNALYGTLFF--LDR-AAFLLFGTSFAANDDTSGFNRAAWGALAFFYR-DNYNGYSLLLYDAN-ADFVYLTFFNRRFLALFLSI-FLTELARDFGLGFGFRRANLSGFDAR---------------------DRLLDDFFLLNNAAFFLLRNFFDAADLTYFDDAAALTLTFTLNDNRDNFNNAVGFGFLGVDNRAADDAVTFLTLTVRAALNANNAGYLLLDANDAGSLFLGGFDRADRANLTTFLFYTNADDARFTRRRTFLLLTTYFTALGRARRNRRRNDRNRDALTCLLNATDSGGTFSLY-IGFTNAFFKTVILMMCLYFF-LLLCFGFCFFTLFNRAALFGLLCLT-LCFFFLLSFCEEFIVGWLLAAGLTISFYLGTTYGNAFFCGF--------------------------------------------------------------------------------------------------------------------------------------------------------------------------------------------------------------------------------------------------------------------------------AALLAARAFFNADTF-LLIDANDAGLNNRNAFTNAANIFFLGARGFLTRAGGTTVPGGETLWFFL--YDR-----------SF-LLKFGMTTPVGGTTDNRAFGSFQGF-LTTTGFF-LNHSFKC---LL-VYHDNAFDLLLLDNNA-ARFFFFLNRLADAFAFSFDNANANRLYL-RNDADQSVDFFCWNRLYQ-FLLTNDNDGGGFLTHLYTLNARNANDRFAGFYGFYDDNNNAADSLTSLTLAAAAD-SFSGFNDAAADDDALTYLYAAGFLTAAADARRNNRRRANANARRNA---DANRNRARAANDAFGNDNADTLNAAANADNAAAANRALDTYTNAAAGSG-FNNDDAAADANRARNDNARAADDNDDNAAANNNNAANLFLTWST-FGLLGNAR-DVMISIRNNRNIWFPADLGYLI---FMWNDDRD---KELIFSTFRARDRR-PLKIRNNIYIEVNFLLGFLGTLFFTYLY-LFLSFNFFNADAAANSYL-LYFFFAAHSTGSLTL--L----YRR--------SFFGFYN---DTGYQNLLLSFFNRSYAADNLL-LYRFLFSFSGLLFG-NNDDRNR------------------NNATFL-TFFLNDAATFFTLGYKGFLFARLLFTRDDNAAARGLFFARRAANNANDLGGFFYTTVSLFLNAFYFTDDFFFT-NDAAAG-LLLNRGL-SLNDAGYNAAASTNAARNDAFSTFGNAF-LYDR----------------SFLNRA-TLGYLNGLL--SGTLLDNA----YFDDDD---LSNADFFGDTYFAFTANNAFLFYVGGSLLTTFNALLKF-AAAFGTFFTNAALYGTFLTYSFGTAFSFYNAASLLGFGFNAAALTLTFFYNNANSLYLNRASLFSDTLDFGRNDNRAAATLFGYLFYRAGATLYSGFLGTSFNSFHNAAANQLYAADRNAGLLGTLDANDANLWFFDDELLFLLNAANTVTLLRDRAFFGVGNLGFTFTTFW-----RDDRANTYTTGYSCNNTAGGFRNAATFGWVGMFFGRDHFSSFFLNHDDDDDQFLLYYLQTLLETVKTLGAALTDTAGADCYSTGGSGAFLLL-VYFTTARDDAADDNGGLSVFFFLADDRNAADNDAKLGGLGLTAFDNNFLLGWTTYTFNDAANLGSGGKTFFLNADNLFFNADNAALLFAARFLFFFFTDAAFFTNRRNNAFDNFFGLFLDRAD-RANARARRARAAAGFF-RFYTGFTGLGTRDDNARAFLGFFARIPFDNMLLADDNNAANDRFFEAADRLPIYDAASFARDFTNDAARAGLDLALLTFRLRNAGTFTGLTGSLLLTNAAAADNNAD-NNRNRDRRAAFLNFTLLLGLLRADGLLLLFLRDLYHHQFFFYANA-AARNADSLLLHDNQQSFANDAFFLFFMRRNDNNNANNDRRANDN--------AARNAANR----------------------------------------------
Chorioactis            -------------------------------------------------HAWPLADNYRDAGFTADAASL-AAAR-DADA-RAF-YNAAGLTS-N-AADNNHYIADDAAADLGFDDGTRNTTDADDTF-GDA-NDARR--DD-ARDAL-VTFN-ADAQLHPTSFDAADDLYGPQFHDAADALGVFRDAAAAGTLLLNAL--RRRDNFAAFFFGTNDADTTGTYGNADAA-AAAGLLGGDFLLDDR----NFFL------DRRTTFFTNADDRATSGTGGRDDAARNAATLFLAYFFLRDDNRFLLSFLFGDNNDTLGDDRGGGTDDLTFILLYADIA-GLYDDRNGTFFTGFNADANDNN-LTGLLGTSFTDDRAAISFFDAALFFSFGGYDANNSTTLNADYLLFSQFAFFMGFLRDNANAAARNFLTELLALCTLRAANFGCFNRAPKQNNRNRNRAAATDGLLRAAYLLLFA---RALFFFSAFFTGNDNARAADAAADARYSGTGLGSFSLLLDDDRFFFY-LYTFTGATYSNAADNAFTGRGQWDD-AAADAKHTTAGLNANNAARAA-TT-FFGFPMIAANDIWPFDNRRAFRA--LLPKNNDAADDIIEPLTLLGGDANRNDADADDAAANDDN-DDNLGFVYAAAAAFHTLNDASTTN-AARRDDSFFLLY--------FFLYFFTLSFTRLFL-RDRARRFLFD-NR-GLYFG---DLLSF-LLSFF---LLYDDRRTYLTFFRDAAL--LV-KEVPKLRDDRARDNNFWPVMWVFF-NNAALLGFS-GRDDDDARDDDNAAAAAADDANANDNDDRAAANRANNR---ADD-DNRDRNAADARADDANRADNNAADAADANAADANNARN-DNRNNDDRDADDDDNDDNNDDDRDANNA-RNRRNDAADNADDAADAFSSGYGMYLNNMFFLGVKLFDATTLGGTVSDRAFGSNDNAAAYTLDDNNADYVGTTFGGNALFAARDCRDFLNAAAFLCWVTF-LLEAFSETSDTYYLADDGGYRAN-FGQLNAAAFTTFGFNNAVLNAAFGLFADRANADARLFTLNDAFVLTLGGLRADAAARDADPIKPQKDGNNFAYLFSFLFGDFTYR--DDDD-DDDSGLTLFLYLFSAARLTDARMCNACEWHAAAPWIDDDNPSVDLTFNSSFNANDAD-SFYLNRAAFSLYNAAALYYAAANNAADTFGLNSGGFFFLGRRGLRA-FFGSTFMGFLIYFLFFLDDAAYYYFARDRAARALSSSNAAARDRALLGFSVLRANALGLGTDAANNADDFGKGFGDDNANANRTLTWTLDDNADRGTFTFNNDSFDFFYSRATSSLLF-TDKDDAFTTPFTSSGNDNATYYNDHYFLDDAADDFLSQDAGLPGGLNANARLTYGALLTNLTGGADGFLLQNSLLL-FL---DDDDFLFFFYRN-------------------RHFFLTDRTTGFGFFNALYGTLFMADYDR-AASELFGTSFAANDDTSGFNRAAWGALAFFYR-DNYNGYSLLLYDANAADFVYLTFFNRRFLALFLSI-FLTELARDFGLGFGFRRAALSGFDARA-------------------DRALLDDFSLLNNAAFFYLDNFFDAADLTYFDDAAALTLTFTLNDNRDNFNNAVGFGFLGVDNRAADDAVTFLTLTVRAALNANNAGYTLLDANDAGSLFLGGFDRADRANLTTFLFYTNADDARFTRRRTFLLLTTYFTALGRARRNRRRNDRNHTGLTCLLNATDSGGTFSLY-VGFTNAFSLLVILMMCLYFF-LLYFGSFCFFTLFNRAALFGLLCLY-TLSFFLLSFCEEFIVFFYLAAGLTVSFYLGTTYGNAFFCGFTGQA----------------------------------------------------------------------------------------------------------------------------------------------------------------------------------------------------------------------------------------------------------------------------AALLAARAFFNADTF-LLWRANDAGLDNRNAFTNAANKFFLGANGFLTRAGGTTVPGGETLWFSL--FLLDDD------FFLF-YLKFGMTTPVGGTTDNNAFGSFKEV-LTTLFSF-YSFFFKF---LLFFLLDAAFDTLLTDNNA-ARGFFGLNDLADAFAFFFDNANAADLLLNDDRDRFFLLFFLWNDLLLYSLYLADNDFGGFVMWLYTLNARNANDRF-GFYTFYDDNNNAADSLGSLTLAAAAD-SFSTFNDAAARDR-LGYLYAAGFLTAAADADDNN-RNANANARRNA---DANRNRARAANDAFGNDNA-TLNAAANADNAAAANRAL-TYTNAAAGSG-FANDDAAARANDARNDNA-AADDNDDNAAA-NNNAANLFLTWSG-FGLLGNAR-DLGFLNN--NAFSWFADLGPIP-D-LFFDDR-D---LLFPIPTFRARDDN-LKYLDR--FLTFNFLLGFLGTLFFTYFL-SFLFFYFFNADAAANGLY-YFFFFAATSTSSLLL--S----LDDR----N--FYFFFYN---DYGYGNLLLLSSNDFTRADNLLSLLDFLYFLSGLLFG-NNARRNR------------------NNATFL-TFFLNDAATFFTLTYKGFLFARLLFTRDDNAAARGLFFARRAANNANDLYGGLGWLTGTFLNAFYFYDRFFFT-NNAAAG-LLLDDSL-SLNDAGYNAAASTNAARNNAFSTFTNAQ-FLLNRAR------------FFLHNRA-GLGYLNGLL--SGTLLDNA----YFDRDD---LSNADFFGDTYFAFTANNAFLGTGFKTFTTSFNALLKF-AAAFGTFFTNAALTGTSLLYSGGTAFSFYNAASLLGFGFNAAALTLTFFYNNANSLYLNRASLFSDTLDFGRNDNRAAATLFGYLFYRAGATTYSFFYGTGFNSFHNAAANQLYAADRNAGLLGTLDANDANLWFFDDRRDNRRNAANDDDRRRD------------------------------------------------------------------------------------------------------------------------------------------------------------------------------------------------------------------------------------------------------------------------------------------------------------------------------------------------------------------------------------------------------------------------------------------------------------------------------------------------------------------------------------
Chytridium             -------------------------------------------------HAWPLADFYRDAGFTNDAAGLAAADD-DADA-RDF-TNAAGLTSLN-AADNNHYIADDAAADLGFDDGTANTTDADDTF-GDA-NDARR--DD-ARDAL-VTFN-ADAQLHFYSFDAADDLYSLQFHDAADALGVFRAARAAQTLLLNALYDDDDDSFAAFFFGHNDARTTGTYGNADDD-AANKLECKRHPPNRAA--RRPPQ------DDDWCMFWNADDRATSGTGGDDDDDRNAATLFTAYFFLDDDNDFLLSGLFGDNNDTLGDDRGGGTDDLTFILLYADIA-GLYDDRNGTFFTGFFADANANNLLTGLLGTSFTDDDAAISFFDAALFFGFGGYDANNSTTLNADTLLFSQFAFFMGFLRDNANAAARNFLTELLALCTLRAANFGCFNRAPKQNNRNRNRAAATDGLLRAAYLLTFA---RALGFFSAFFTGNDNARAADAAADAALGGTGLGSFGLTLDDARFGFT-LYTFTGATTFNAADNAFTGRGQVDD-AAADRVHTTAGLNANDAARAA-TT-FFGFPMIAANDIWPFDNRRAFLAF-LLPKNNDAADDIIEPLTLLGGDANRNDADADDRAANDDN-DDNLQFVYAAAAAFHTLNDASTTN-AADDDDSFGYLY--------SFLLGGFYSFTDWSFNRNRAANLYKA-AR-GLYSL---DTTFF-LYSFS---TLYADDRTTTTFFNNAAY--TGASFWPKYADDDADDDASWPKLYTGS-NNAALLGGG-GRDNDDARDDDNAAAAAADDANANDNDDDAAAARANNR---DDA-DNRDDNAADARADDANRADNNAADAARNNAADANNAR--DDDNDDDRDADDDDNDDNNDDD-NANAAADNAANDAADNADDAADAFSSGLGMYYNNMFFLGVVGFDATTLLGTVSDRAFGSNDNAAAYTLDDNNADYVGTFFGGNALTAARDTRDFLNAAAFLGVVTF-LLEASSETFDTYYLADDGGYRAA-FGQLNAAAFTTGSFNNAVLNAAFGLFADRANADARLFTLNDAFVLYTGGLRADAAARDADPKKPQKDGNNFAYLFSGLGGDFTYA--RAADDADDSGLTTFTYLFSRARLTDADMCNACEWHAAAPWWDDDNPSVDLHFNSSFNANDAD-SFYLNRAAFSLYNAAALYYAAANNAADTFGLNSGGFFFLGRRGLRA-FFGSTFMGFLIYFLFFLDDAAYYYFARDRAARALSSSAANARDRALLGFSVLRANALGTGFDAANNADDFGKGFGDDNANANRTLTWTLDDNADDLTGTFNNDSFDFFYSRATSSLLF-TDKDDAFTTPFTSSGNDNATYYNDHYFFDDAADDLLSQDAGLPGGLNANARLTYGALLTNLTGGADGFTTGRFTYG-GL---AADDFTTSGLNNDD-----------------DTGGLTDRTTGFGFFNALYGTTFG--TNDDDAGTLGGTSFAANDDTSGFNRAAWGALAFFYR-DNYNGYSLLLYDAN-ADFVYLTFFNRRFLALFLSI-FLTELARDFGTFGGFNRAAKGGFDAAD------------------DDRALLDDFSLLNNAAFFYLDNFFDAADLTTWDNAAALTTLGTLNDNRDNFNNAVGFGFLGVDNRAADDAVTFLTLTVRAALNANNAGYTLLDANDAGSLFYFGFDRADRANLTLSLFYTNADDARFTRRRTFLLLTTYFTALGRARRNRRRNDRNHTGLTCLLNATDSGGTFSLY-VGFTNAFGLLVILMMETYFG-YGGVVVGFLSFGGNRAATTLYFLTV-VVTTSTLSGMEEFIVFFTLAAGLTVSFYLGTTYGNAFFCGFTGQA----------------------------------------------------------------------------------------------------------------------------------------------------------------------------------------------------------------------------------------------------------------------------AALLAARAFFNADTL-LLWDANDAGLNNRNAFTNAANKFFFGARGFLTRAGVYTVPGGCTLWLGL--TFTDDR------GLGF-TFKFGCTTPVGSVTDRDAFGGSKPI-YVTLSFF-SFLGFKL---YFFSTYDAAFDLLFYDNNA-ARSLFFLADLADAFAFFFDNANAADLLLNDRDDDSGYLLSFWNRLTFLYLLYNDNDFGVSIPWYTTLNAANANDRF-FGYGFYDDNNNAADSLTSTLLAAAAD-SFSTFNDAAADAR-LGYLYAAGFLTAAADAADNN-RNANANARRNA---DANRNAARAANDALLNDNA-FFNAAANADNAAAANAAL-TYTNAAAGSG-FANDDAAARANDARNDNA-AADDNDRAAAA-NNNAAALFHTTSG-GGLLGNDA-DYFLSKD--NRSPQGADLGPLW---MTYRADDA---SGEKFPTFRARDDD-THPYDN-WYFLSNFTLGFLGTLGFTYYS-FYYVFNGFDARAAANKLP-WYEGGRNTVFGARDD--N-------------------------DTLVGNTTMSKP--FWAADNLT-LVNSSLYSSGLTFG-NNARDNR------------------NNATFL-TFGLNAAATFFTTTYGGQLFARLLFTRDDNAAARGLFFARRAANNANDLLGGLGKGTGTFLNAFYFYDDFFFT-NNRAAG-LLLNASL-SLNDAGYNAAASTNAADNRAFSTFFNAV-LLMRA--------------EFFVNRA-LLGYLNGLL--SFTLTNNA-----VDRDD---VDNAAGFGDLYFAFTAANAFLGTGTWTFTTFFNALLKF-AAAFGTFFTNAALTGTSLLYSGGTAFSFYNAASLLGFGFNAAALTLTFFYNNANSLYLNDASLFSDTLDFGRNDNRAAATLFGYLFYRAGATTYSFFYGTGFNSFHNAAANQLYAADRNAGLLGTLDANDANLWFFDDLLLTLLNAANTVTLLRDRAFFGVGNLGFGGFLTL----ADADRANTYTTGYSCNNTAGGFRNAATFGWVGMGFFRRTTSSFFT-TNAAARGGLLYYGGLLTETVKTLGAALTDTAGADCYSTGGSGAFTLT-VFFTTARDDAADDNGGLLVGFGLA-DRNAADN-AFGFLTTLTAFDNNFLLGWTTYTFNDAANLGSGGKTFFLNADNLFFNADNAALLFAARFTTFGFTDAAFFTNRRNNAGD-GLGLFLDRADADANARARRARAAAGFF-DFYTGFTTLGTRDANARAFLGFFA-LFFDNMLLA-DNNAANDRFFEA--RLLFLDAAFFANDFTNDAARAGLDLALLTF-LRNAGTFGGLTGSLLLTNAAAADNNAD-NNRNR-DRAAFL-FTFTTGLLRADGLTLGGL--LFTLGFSFYAAA-DNRNADSLYLT--FGLFANDAFFGFFFR---NDNNRNNDRDNDN---------AANAANR----------------------------------------------
Cladonia               -------------------------------------------------HAWPLADFYRDAGFTADAASL-AADR-DADA-RNF-YNAAGLTSLN-AADNNHYIADDAAADLGFDDGTRNTTDADDTF-GDA-NDARR--DD-ARDAL-VTFN-ADAILTPTSFDAADDLYGPGFIDAADALGVFRDAAAAGLLYLAAL--DDR-NFAAFSFFTNDADTTGTTGNADAA-AAAGLLGGDFLLRDDR--NNFFL------DRRTTFFTNADDRATGGTGGRDDRARNAATLFLAYFFLRDDNAFLLSFLFGDNNDTLGDDRGGGTDDLTFILLYADIA-GLYDDRNGTFFTGFTADANANNGLTGLLGTSFTDDRDAISFFDAALFFSFGGYDANNSTTLDADYLLFSQFAFFMGFLRDNANAAARNFLTELLALCTLRAANFGCFNRAPKQNNRNRNRAAATDGLLRAAYLLLFA---RALFFFSAFFTGNDNARAADAAADARYSGTLLGSFSLYLDDDDFSFY-LYTFFGATYSNAADNAFTGRGQWDD-AAADRKHTTAGLNANNAARAA-TT-FFGFPMIAANDIWPFDNRRAFLAF-LLPKNNDAADDIIEPLTLLGGDANRNDADADDAAANDDN-DDNLGFVYAAAAAFHTLNDASTTN-AAARDDSFFLLY--------FFLYFGLLSFTRLFL-RDRARRFLFD-NR-GLYFF---RTLSF-LLSFF---LLYDDRRTYLTFFNNAAL--LS-KEVPFKRDDRADDNNWLPVMWYFF-NNADLLGFS-GRDDDDARDDDNAAAAAADDANANDNDDRAAANRANNR---RDA-DNRDRNAADARADDANRADNNAADAADANAADANNARN-DNDNNDDRDADDDDNDDNNDDDRDANNARRNRRNDAADNADDAADAFSSGYGMYLNNMFFLGVKGFDATTLGGTVSDRAFGSNDNAAAYTLDDNNADYVGTTFGGNALTAARDCRDFLNAAAFLCWVTF-LLEAFSETSDTYYLADDGGYRANDFGQLNAAAFTTGSFNNAVLNAAFGLFADRANADARLFTLNDAFVLYTGGLRADAAARDADPIKPQKDFNNFAYLFSGLFFDFTYA--DDAD-DDDSGLLLFTYLFSRARLLDARMCNACEWHAAAPWIDDDNPSVDLTFNSSFNANDAD-SFYLNRAAFSLYNAAALYYAAANADADTFGLNSGGFFFLGRRGLRA-FFLSTFMGFLIYFLFFLDDAAYYYFARDRAARALSSSNAAARDRALLGFSWLRANALGLGGDAANNADDFGKGFGDDNANANRTLTWTLDDNADDTTFTFNNDSFDFFYSRATSSLLF-TDKDDAFTTPFTSSGNDNATYYNDHYFLDDAADDFLSQDAGLPGGLNANARLTYGALLTNLTGGADGFLLQNFYLG-FL---DDDNFLTFSLRN-------------------RHFFLTDRTTGFGFFNALYGTLFF--LDR-AAFLLFGTSFAANDDTSGFNRAAWGALAFFYR-DNYNGYSLLLYDAN-ADFKYLTFFNRRFLALFLSI-FLTELARDFGLGFGFARAALSGFDDRA-------------------DRDLLDDSGLLNNAAFFTYDNFFDAADLTYFDDAAALTLTFTLNDNRDNFNNAVGFGFLGVDNRAADDAVTFLTLTVRAALNANNAGYFLLDANDAGSLFLFGFDRADRANLTLFLFYTNADDARFTRRRTFLLLTTYFTALGRARRNRRRNDRNHTGLTCLLNATDSGGTFSLY-KGFTNAFSLLVVLMMCLYFF-LLLQFGFCFFTLFNRAALFGLLCLT-LHFFFLLSFCEEFVVFFYLAAGLTWSFYLGTTYGNAFFCGFTGQA------------------------------------------------------------------------------------------------------------------------------------------------------------------------------------------------------------------------------------------------------------------------------LLAARAFFNADTF-LLWDANDAGLNNRNAFTNAANKFFLGARGFLTRAGGTTVPGGETLWFFY--LLT-DD---R--GFFS-LLKFGMTTPVGGTTDNDAFGSFQWF-TTTLFFS-YNHMFLS---LFFFTLDAAFDLLYTDNNA-ARGSFFLNDLADAFAFFFDNANAADLLLNDADNDFGLLLFYFADLEQ-SYLLADNDFGGGLKHLYTLNARNANDRF-GFYTFYDDNNNAADSLGSLTLAAAAD-SFSTFNDAAADDD-LGYLYAAGFLTAAADARRNN-RRANANARRNA---DANRNRARAANDAFGNDNA-TLNAAANADNAAAANRAL-TYTNNAAGSG-FANDRAAAAANDARNDNA-AADDNDDNAAA-NNNAANLFLTTSL-GGLLGNAR-RTFVHRN--RAPSISADLGELL-R-YLFDDR-D---LFSFFMTFRARDRN-YIYPDN--QVLGNFLLGFLGTLFFTYLF-FFLFFYLFNADAAANFLL-WVFFFAATSTGSLTL--L----YDRR----N--SFFGFYN---DTGYGNLLLVKFNDFLAADNLFSLLAFLLLFSGLLFG-NNARRNR------------------NNATFL-TFFLNDAATFFTTFYGGFLFARLLFTRDDNAAARGLFFARRAANNANDLYGGLGWLTGTFLAAFYFTDDFFFT-NDRAAG-LLLADGL-SLNDAGYNAAASTNAARNNAFSTFGNAQ-LLLDDN-----------A-FFFHNRA-TLGYLNGLL--SGTLLANA----YFDRDD---LSNADFFGDTYFAFTARNAFLGTGFKTFTTSFNALLKF-AAAFGTFFTNAALTGTSLLYSGGTAFSFYNAASLLGFFFNAAALLLTFFYNNANSLYLNRASLFSDTLDFGRNDNRAAATLFGYLFYRAGATTYSFFYGTGFNSFHNAAANQLYAADRNAGLLGTLDANDANLWFFDDLLTFLLNAANTVTLLRDRAFFGVGNLGFTGGLFW-----DDDRANTYTTGYSCNNTAGGFRNAATFGWVGMGFFRRTTSSFFT-TNAAARGGLLYYGGLLTETVKTLGAALTDTAGADCYSTGGSGAFTLL-VYFTTARDDANDDNGGLSVFFGLADDDNAADNDAKLFTTGLTAFDNNFLLGWTTYTFNDAANLGSGGKTFFLNADNLFFNADNAALLFAARFLFGFFTDAAFFTNRRNNAGD-FYGLFLDRAD-RANARARRARAAAGFF-DFYTFGTTLGTRDANARAFLLFFA-LFFDNMLLA-DNNAANDRFFEA--ALLFLDAAFFANDFTNDAARAGLDLALLFF-LRNAGTFGGTLGSLLLTNAAAADNNAD-NNRNR-DRAAFL-FTSLTGLLRADGLLTLFL--LFLLGFFFYANA-AARNADSLLLT--FFLFANDAFFLGFFR---NDNNNNN--------------------------------------------------------------------
Coccomyces             -------------------------------------------------HAWPLADFYRDAGFTADAASL-AADA-DADA-RRF-YNAAGLTSLN-AADNNHYIADDAAADLGFDDGTRNTTDADDTF-GDA-NDARR--DD-ARDAL-GTFN-ADAQLHPTSFDAADDLYGPQFHDAADALGTFRDAAAAGLLLLNAL--DDR-NFAAFFFFTNDADTTGTTGNADAA-AAAGLLCGDFLLRDDR--NNFFL------DRATCFFTNADDRATGGTGGRDRAARNAATLFLAYFFLRDDNRFLLSFLFGDNNDTLGDDRGGGTDDLTFILLYADIA-GLYDDRNGTFFTGFFADANDNNLLTGLLGTSFTDDRAAISFFDAALFFSFGGYDANNSTTLDADYLLFSQFAFFMGFLRDNANAAARNFLTELLALCTLRAANFGCFNRAPKQNNRNRNRAAATDGLLRAAYLLLFA---RALFFFSAFFTGNDNARAADAAADARYSGTGLGSFSLYLDDDDFSFY-LYTFTGATYSNAADNAFTGRGQWDD-AAADRKHTTAGLNANNAARAA-TT-FFGFPMIAANDIWPFDNRRAFLAF-LLPKNNDAADDIIEPLTLLGGDANRNDADADDAAANDDN-DDNLGFVYAAAAAFHTLNDASTTN-AARRDDSFFLLY--------FFLYFFTLSFTRLFL-RDRARRFLFD-NRAGLYFG---DLLSFRLLSFF---LLYDDRRTLLTFFNNANL--LV-KEVPKLDDDRADDANFWPVMWVFF-NNAALLGFF-GRDDDDARDDDNAAAAAADDANANDNDDRAAANRANNR---ADA-DNRDRNAADARADDANRADNNAADAADANAADANNARNDDNRNNDDRDADDDDNDDNNDDDRDANNARRNRRNDAADNADDAADAFSSGYGMYLNNMFFTFVKGFDATTFLTGVSRDAFGSNDNAAAYTLDDNNADYVTGFLGGNALTAARDCRDFLNAAAFLCWVLG-LLEAFSETSDTYYLADDGGYRANDFGQLNAAAFTTGSFNNAVLNAAFGLFADRANADARLFTLNDAFVLYTGGLRADAAARDADPIKPQKDGNNFAYLFSFLFGDFTYA--DRDD-DDDSGLTLFLYLFSRARLTDARMCNACEWHAAAPWIDDDNPSVDLTFNSSFNANDAD-SFYLNRAAFSLYNAAALYYAAANAAADTFGLNSGGFFFLGRRGLRA-FFGSTFMGFLIYFLFFLDDAAYYYFARDRAARALSSSNAAARDRALLGFSVLRANALGLGGDAANNADDFGKGFGDDNANANRTLTWTLDDNADDTTFTFNNDSFDFFYSRATSSLLF-TDKDDAFTTPFTSSGNDNATYYNDHYFLDDAADDFLSQDAGLPGGLNANARLTYGALLTNLTGGADGFLLQNSLYG-FL---DDDNFLTSFYRN-------------------RHFFLTDRTTGFGFFNALYGTLFF--LDR-AAFLLFGTSFAANDDTSGFNRAAWGALAFFYR-DNYNGYSLLLYDAN-ADFVYLTFFNRRFLALFLSI-FLTELARDFGLGFGFRRAALSGFDDRA-------------------DRALLDDGSLLNAAAFFYTDNFFDAADLTYFDDAAALTLTFTLNDNRDNFNNAVGFGFLGVDNRAADDAVTFLTLTVRAALNANNAGYTLLDANDAGFLFLGGFDRADRANLTTFLFLTNADDARFTRRRTFLLLTTYFTALGRARRNRRRNDRNHTGLTCLLNATDSGGTFSLY-GGFTNAFFWYVILMMCLLSF-LTYQSFLYFGTYFNRAALSGTLSFL-YHSGFLYFFCEEFIVSKLLAAGLTTSFYLGTTYGNAFFCGFTGQA---------------------------------------------------------------------------------------------------------------------------------------------------------------------------------------------------------------------------------------------------------------------------------------------LDRANDAGLNNRNAFTNAAN-FNRAARGF-TRAGGTVYSGAANLWPFL--YLL-DD---R--FFSF-LPKF---TYSVGTTDNRAFGSFQVF-LTTLFFF-YFLSFVG---LLSF-LDAAFDTLTTDNNA-ARGGFGLNDLADAFAFFFDNANAADLLLNDADNDFALYFFTVNRLYFLSLLLADNDFGGFLVHLYTLNARNANDRF-GFYTFYDDNNNAADSLGSLTLDAAAD-SFSTFNDNDARDD-LGYLYAAGNLTAAADADDNN-RRANANARRNA---DANRNRARAANDAFGNDNA-TLNAAANADNAAAANRAL-TYTNNAAGSG-FANDDAAARANDARNDNA-AADDNDDNAAA-NNNAANLFLTTSL-GGYLGNAR-DTFSINN--R-FLKPADLGPLK---WFFDDR-D---LLKWFPTFRARDRN-PWFLRN--IYLGNFLLGFLGTLGFTYYK-FNLFFYT-NADAAANFLL-TGFFFAAHS--FSTL--F----LRDR----N--FLFGYLN---DDAYQNLLLTGFNDFLAADNRGSLLDF-LWSSGLTFG-NNARRNR------------------NNATFL-TFFLNDAATFSTTFYGGFLFARLLFTRDDNAAARGLFFARRAANNANDLYGGLGWLTGTFLNAFYGTDDFFFT-ADRAAG-LLLADGT-SLNDAGYNAAASTNAARNNAFSTFGNAG-LLLDDA-----------A-FFFTNRA-TLGYLNGLL--SGTLLDNA----YFDRDD---LSNADFFGDTYFAFTAANAFLGTGFKTFTTSFNALLKF-AAAFGTFFTNAALTGTSLLYSGGTAFSFYNAASLLGFGFNAAALTLTFFYNNANSLYLNRASLFSDTLDFGRNDNRAAATLFGYLFYRAGATTYSFFYGTGFNSFHNAAANQLYAADRNAGLLGTLDANDANLWFFDDLGLFLLNAANTVTLLRDRAFFGVGNLGFTFTTFW-----ADDRANTYTTGYSCNNTAGGFRNAATFGWVGMGFFRRTTSSFFL-TNAAARGFLLYYGGLLTETVKTLGAALTDTAGADCYSTGGSGAFTLL-VYFTTNRDDAADDNGGLSVFFGLADDRNAADNDAKLGGLGLTAFDNNFLRGWTTYTFNDAANLGSGGKT-FLNADNLFFNADNAALLFAARFLFGFFTDAAFFTNRRNNAGD-GTGLFLDRAD-RANARARRARAAAGFF-DFYTGFTTLGTRDANARAFLGFFA-LFFDNMLLA-DNNAANDRFFEA--DLLFLDAAFFADRFTNDAARAGLDLALLTF-LRNAGTFGGLTGSLLLTNAAAADNNAD-NNRNR-DDAAFL-FTGTTGLLRADGLLTLFL--LFLLGFFFYANA-AARNADSLLLT--FFLFANDAFFLFTFR---NDNNAN---------------------------------------------------------------------
Cochliobolus           -------------------------------------------------HAWPLADFYRDAGFTADAASL-AA-D-DADA-RRF-YNAAGLTSLN-AADNNHYIADDAAADLGFDDGTRNTTDADDTF-GDA-ADARR--DD-ARDAL-VTFN-ADAQLHPTSFDAADDLYGPQFHDAADALGVFRDNAAAGTLLLNAL--DDR-NFAAFFFGTNDNDTTGTYGNADAA-AAAGLLGGDFLLRDDR--NNFFL------DDDTTFFTNADDRATSGTGGRDDDARNNATLFLAYGFLRDDNRFLTSFLFGRNNDTLGDDRGGGTDDLTFILLYADIA-GLYDDRNGTFFTGGFNDADDNNLTTGLLGTSFTDDRAAISFFDAALFFSFGGYDANNSTTLNADYLLFSQFAFFMGFLRDNANAAARNFLTELLALCTLRAANFGCFNRAPKQNNRNRNRAAATDGLLRAAYLLLFA---RALFFFSAFFTGNDNARAADAAADARYSGTGLGSFSLYLDDDDFSFY-LYTFTGATYSNAADNAFTGRGQVDD-AAARRVHTTAGLNANNAARAA-TT-FFGFPMIAANDIWPFDNRRAFLAF-LLPKNNDAADDIIEPLTLLGGDANRNDADADDAAANDDN-DDNLGFVYAAAAAFHTLNDASTTN-AAARDDNFFYLY--------FFLYFFLFSFTRLFL-RDRARRFLFD-NR-GLYLF---DLLSF-LLSFS---LL-DDRRTYLTFGANAAL--LV-KEVPILRDDDARDNNFIPVMWVFF-NNAATLGFS-GRDDDDARDDDNAAAAAADDANANDNDDRAAANRANNR---RDD-DNRDRNAADARNDDANRADNNAADAADAAAADANNNRN-DNRNDDDRDADDDDNDDNNDDDRDANANARNRRNRAADNADDAARAFSGGLGMYLNNMFFLGVKGFDATTLGFTVSDRAFGSNDNAAAYTLDDNNADYVGLTFGGNALTAARDCRDFLNAAAFLCWVTF-LLEAFSETFDTTYLADDGGYRANDFGQLNAAAFTTGSFNNAVLNAAFGLFADRANADARLFTLNDAFVLYTGGLRNDAAARDADPKKPQKDGNNFAYLFSFLFGDFTYR--DDDD-DRDSGLTLFLYLFSRARLTDARMCNACEWHAAAPWWDDDNPSVDLTFNSSFNADDAD-SFYLNRAAFSLYNAAALYYAAANAAADTFGLNSGGFFTLGRRGLRA-FFLSTFMGFLIYFLFFLDDAAYYYFARDRAARALSSSNAAARDRALLGFSVLRANATFGGGDAANNADDFGKGFGDDNANANRTLTWTLDDNADDTTTLGNNDSFDFFYSRATSSLLF-TDKDDAFYTLFTSSFNDNALYYNDHYFLDDAADDFLSQDAGLFGSLNANARLTYGRTLTNLTGGADGFLLQNSLYG-FL---DDDNFLTSFYRN-------------------RHFFLTDRTTGFGFGNALYGTLGG--LDR-AAFTTFGTSFAANDDTSGFNRAAWGALAFFYR-DNYNGYSLLLYDAN-ADFVYLTFFNRRFLALFLSI-FLTELARDFGLGFGFRRAALSGFDDRD-------------------DRALLDDFSLLNAAAFFYLDNFFDAADLTYFDDAAALTLTFTLNDNRDNFNNAVGFGFLGVDNRAADDAVTFLTLTVRAALNANNAGYFLLDANDAGSLFLSTFDRADRANLGYFLFYTNADDARFTRRRTFGLLTTYFTALGRARRNRRRNDRNHTGLTCLLNATDSGGTFSLY-IGFTNAFSLFVVLMMCLYFF-LTHFFFFCFFTYFNRAALSGLLCLL-LLQGFLLSFCEEFVVLFYLAAGLTISFYLGTTYGNAFFCGFTGQA----------------------------------------------------------------------------------------------------------------------------------------------------------------------------------------------------------------------------------------------------------------------------AALLAARAFFNADTF-LLIDANDAGLNNRNAFTNAANIFFLGARGFLTRAGGTTVPGGETLWFSL--TLT-DD---R--GFGF-YLKFGMTTPVGGTTDNRAFGSFFIF-LTTTFFL-VDVMSHG---FLFSYLRAAFDTLLTDNNA-ARGFFGLNDLARAFAFFFDNANAADLLLNDARNDFSYLFLTQNRYEV-VFLLNDNDGGGFLILLYTLNARNANDRF-GFYTFYDDNNNAADSLGSLTLDAAAD-SFSGFNDAAADDD-LTYLYAAGFLTAAADADDNN-RRANANARRNA---DANRNRARAANDAFGNDNA-TLNAAANADNAAAANRAL-TYTNNAAGSG-FANDRAAARANRARNDNA-AADDNDDNAAA-NNNAANLFLTTSL-GFLLGNAR-DTFLYDN--RAPVWSRDLGYLI-N-FFLDDD-D---FLLIFSTFRARDRD-YKVPDA--SFLGNFLLGFLGTLGFTYTS-FFLFFTFFNADAAANMYL-TLYPYRAKMVGLLTL--Y----LDDR----N--FSFGFFR---RTVEWASPSFGFARSERADALLGLLAFLLYGSGLTFG-NNDRRNR------------------NNATFL-TFFLNDAATFFLTFYGGFLFNRLLFTRDDNAAARGLFFARRAANNANDLYGGLGWLYGTFLNAFYFYDDFFFY-NDRAAS-LLLNASL-SLNDAGYNAAASTNAARNNAFSTFFNAG-LLLNRA-----------A-FFFTNRA-LLGYLNGLL--SGTLLDNA----EFDDDAR--LMNAAFFGDTYFAFTAANAFLGTSFKTFTTSFNALLKF-AAAFGTSFTNAALTGTFLYYSGGTAFSFYNAASLLGFGFNAAALTLTFFYNNANSLYLNRASLFSDTLDFGRNDNRAAATLFGYLFYRAGATTYSSFLGTGFNSFHNAAANQLYAADRNAGLYGTLDANDANLWFFDDLLTFLLNAANTVTLLRDRAFFGVGNLGSTGGLFT-----ADDRANTYTTGYSCNNTAGGFRNAATFGWVGMGFFRATFSSFFT-TNAAARGGLLYYLGLLTETVKTLGAALTDTAGADCYSTGGSGAFLLLDWYFTTARDDAADDNGGLSKFFFLADDDNAADNAAGLFTTGYTAFDNNFLLGWTTYTFNDAANLGSGGKTFFLNADNLFFNADNAALLFAARFGFFFFTDARFFTNRRNNAFD-GLGLFLDRAD-RANARARRARAAAGFF-DFYTSFTTLGTRDANARAFLGFFA-LFFDNMLLA-DNNAANDRFFEA--DLLFLDAAFFANDFTNDAARAGLDLALLTF-LRNAGTFGGLYGSLLLTNAAAADNNAD-NNRNR-DRAAFL-FTFTLGLLDADGLLLLTL--LFLLFFFFLAAA-ADDDARFLLLL--FFLFANDAFFLGFFR---NDNNANNRDRNDN---------ARNAANR----------------------------------------------
Diaporthe              -------------------------------------------------HAWPLAAFYRDAGFTDDAAFL--ARA-DAAA-RNF-LNAAGLTSLN-AADNNHYIADDAAADLGFDDGTRNTCDADDTF-GDA-NDARR---D-ARDAL-GTFN-ADAQLHPTSFDAADDLYGPQFHDAADALGTFRDDAAAGTLLLNAL--DDR-NFAAFFFGTNDADTTGTTGNADDA-AAAGLLGQDNLIRDDR--NNIF-------DRAHTFFTNADDRATGGTGGRDDRDRNAATLFLAYFFLRDDNDFLLSFLFGDNNDTLGDDRCGGTDDLTFILLYADIA-GLYDDRNGLFFLTFFNDRDDNNLLGFLLFTSFTDARAAISFFDAALFFQSSFYDANNSLYYNARHLLFSQFAGFMGFLRDNANAAARNFLTELTALCTLRAANFGCFNRAPKQNNRNRNRAAATDGLLRAAYLLLFA---RDLFFFSAFFTGNDNARAADAAADARYSGTGLGSFSLYLDDDDFSFY-LYTFTGATYSNAADNAFTGRGQWDD-AAADRKHTTAGLNANNAARAA-TT-FFGFPMIAANDIWPFDNRRAFLAF-LLPKNNDAADDIIEPLTLLGGDANRNDADADDAAANDDN-DDNLGFVYAAAAAFHTLNDASTTN-AARRDDSFFLLY--------FFLYFSLLSFTRTFL-RDRARRFLGD-NR-GLYFF----YLSF-LLSFF---LLYDDRR-YLTFFNNANL--LF-KEVPKLRDDRARDNNFWPVMWLFF-NNAALLGFS-ARDDDDARDNDNAAAAAADDANANDNDDRAAANRANNR---ADA-DNRDRNAADARADDANRADNNAADAADANAADANNARNDRNRNNDDRDADDDDNDDNNDDDRDANNARRNRRNDAADNADDAADAFSSGLGMYLNNMFFLGVKGFDATTLGGTLFDRAFGSNDNAAAYTLDDNNADLFGTTFGGNALTAARDCRDFLNAAAFLCWVTF-LLEAFSETFDTYYLADDGGYRAN-FGQLNAAAFTTGSFNNAVLNAAGGLFADRANADARLFTTNDAFVLYTGGLRADAAARDADPKKPGLDGNNFAYLFSFLFFDFTYA---DDD-RDDSGLLLFLYLFSRARLTDARCHNAQCFTAAAPWWDDDNPSVDLTFNSSFNANDAD-SFYLNRAAFSLYNAAALYYAAANAAADTFGLNSGGFFFLGRRGLAA-FFFSTFMGFLIYFL-FLDDAAYYYFARDRAARALSSSNAAARDRALLGFSVLRANALGLGGRDANNADDFGKGFGDDNANANRTLTWTLDDNADDTTFTFNNDSFDFFYSRATSSLLF-TDKDDAFTTPFTSSGNDNATYYNDHYFLDDAADDFLSQDAGLPGGLNANARLTYGALLTNLTGGADGFLLRNDNLL-FH---NRRDQLFF-------------------------FFLTDRTTGFGFFNALYGYRNF--LDR-AAFL--STSFAANDDTSGFNRAAWGALAFFYR-DNYNGYSLLLYDAN-ADFVYLTFFNRRFLARFLSI-FLTELARDFGLGFGFRRANLSGFDDR---------------------RDLLDDFNTLNNAAFG-LRNFFDAADLTYFDNAAALTLTFTLNDNRDNFNNAVGFGFLGVDNRAADDAVTFLTLTVRAALNANNAGYLLLDANDAGSLFLGGFDRADRANLTTFLFYTNADDARFTRRRTFLLLTTYFTALGRARRNRRRNDRNHTGLTCLLNATDSGGTFSTY-IGFTNAFFKTVVLMMCLYFP-LHIQFMFANNDLFNRAALF----LE-LHIQFPLSFCEEFVVGWLLAAGLTISGYLGTTYGNAFFCGFTGQA----------------------------------------------------------------------------------------------------------------------------------------------------------------------------------------------------------------------------------------------------------------------------AALLAARAFFNADTF-LLIDANDAGLNNRNAFTNAANIFFLGARGFLTRAGGTTVPGGETLWFFL--LDR-----------FF-LLKFGMTTPVGGTTDNRAFGSFQVF-LTTLVFF-LNHMFWM---LL-VYLRNAFDTLLLDNNA-ARFFFGLNRLARAFAFFFDNANANRLLLNDAD--FSVRFFEKARLEQ-FLLVNDNDFGGFLVHLYTLNARNANDRF-GFYGFYDDNNNAADSLTSLTLDAAAD-SFSGFNDAAADRD-LTYLYAAGFLTAAADARRNN-RRANANARRNA---DANRNRARAANDAFGNDNA-TLNAAANADNAAAANRAL-LYTNAAAGSF-FNNDDAAADANDARNDNA-AADDNDDNAAA-NNNAANLGLTWGT-FGLLGNAR-DTFMFRR--NNFIFPRDLGYKQ---FFFNDDRD---LLLHWSTFRARDRR-PLILNN--LELGNFLLGFLGTLFFTYYY-LFLSFNFFNADAANAIHF-FLFFFAAHSTGSLGL--L----LDRR------NFFFTFYN---DTGYQNLLLFLLNNQINADALL-LYRFLFSSSGLLFG-NNDRRNR------------------NNATFL-TFFLNDAATFFTLGTKGFTFARLLFTRDDNAAARGLFFARRAANNANDLFTLLQTTGSGSLNAFLFTDDFFFT-NDAAAG-LLLNRGL-FLNDAGYNAAASTNAARNRAFSTFGNAF-LYDR----------------SFLNRA-TLGYLNGLL--SGTLLDNA----YFDRRD---LSNAAFFGDTYFAFTAANAFYTYTGGHFFGLFNALLKF-AAAFGLGFTNAALYGTFLTYSTGTAFSFYNAASLLGFGFNAAALTLTFFYNNANSLYLNRASLFSDTLDFGRNDNRAAATLFGYLFYRAGATGYSGFLGTSFNSFHNAAANQLYAADRNAGLTFTLDANDANLWFFDDQLLFLLNAANTVTLLRDRAFFGVGNLGFTFTTFQ----DRDDRANTYTTGYSCNNTAGGFRNAATFGWVGMFFGRDHFSSFFLDGDADADTFLLYYLQTLLETVKTLGAALTDTAGADCYSTGGSGAFLLL-VYFTTARDDANDDNGGLSVFFFLADDRNAADNDAHLGGLGLTAFDNNFLLGWTTYTFNDAANLGSGGKTFFLNADNLFFNADNAALLFAARFLFFFFTDAAFFLNRRANAFD-FTGLFLDRAD-RANARARRARAAAGFF-RFYTGFTGLGTRDDNARAFLGFFA-LFFDNMLLA-DNNAANDRFFEA--DLLFLDAAFFARDFTNDAARAGLDLALLTF-LRNAGTFTGLTGSLLLTNAAAADNNAD-NNRNR-DRAAFL-FTGLLFLLRADGLLLLFL--LLLLGFFFYANA-AARNADSLLLT--FFFFANDAFFLFFHR---NDNNNNNDRANDN---------ARNAANR----------------------------------------------
Dothidea               -------------------------------------------------HAWPLADFYRDAGFTADAASL-AA-R-DADA-RNF-YNAAGLTSLN-AADNNHYIADDAAADLGFDDGTRNTTDADDTF-GDA-NDARR--DD-ARDAL-VTFN-ADAQLHPTSFDAADDLYGPQFHDAADALGVFRDAAAAGLLLLNAL--DDR-NFAAFFFFTNDADTTGTTGNADAA-AAAGLLGSRFLLRDDR--NNFFL------DRRYTFFTNADDRATGGTGGRDDAARNAATLFLAYFFLRDDNRFLLSFLFGDNNDTLGDDRGGGTDDLTFILLYADIA-GLYDDRNGTFFTGFFADANDNNLLTGLLGTSFTADRAAISFFDAALFFSFGGYDANNSTTLDADYLLFSQFAFFMGFLRDNANAAARNFLTELLALCTLRAANFGCFNRAPKQNNRNRNRAAATDGLLRAAYLLLFA---RALFFFSAFFTGNDNARAADAAADARYSGTGLGSFSLYLDDDAFSFY-LYTFTGATYSNAADNAFTGRGQWDD-AAADRKHTTAGLNANNAARAA-TT-FFGFPMIAANDIWPFDNRRAFLAF-LLPKNNDAADDIIEPLTLLGGDANRNDADADDAAANDDN-DDNLGFVYAAAAAFHTLNDASTTN-AARRDDSFFLLY--------FFLYFFLLSFTRLFL-RDRARRFLFD-ND-GLYFF---DLLSF-LLSFF---LLYDDRRTYLTFFNNANL--LS-VCVPILRDDRARDNNFIPVCVYFF-NNAALLGFS-GRDDDDARDDDNAAAAAADDANANDNDDRAAANRANNR---RDD-DNRDRNAADARADDANRADNNAADAADANAADANNARN-DNRNNDDRDADDDDNDDNNDDDRDANNARRNRRNDAADNADDAADAFSSGYGMYLNNMFFLGVKGFDATTLGGTVSDRAFGSNDNAAAYTLDDNNADYVGTTFGGNALTAARDCRDFLNAAAFLCWVTF-LLEAFSETSDTYYLADDGGYRANDFGQLNAAAFTTGSFNNAVLNAAFGLFADRANADARLFTLNDAFVLYTGGLRADAAARDADPIKPQKDGNNFAYLFSFLFGDFTYA--DRAD-DDDSGLTLFLYLFSRARLTDARMCNACEWHAAAPWIDDDNPSVDLTFNSSFNANDAD-SFYLNRAAFSLYNAAALYYAAANAAADTFGLNSGGFFFLGRRGLRA-FFLSTFMGFLIYFLFFLDDAAYYYFARDRAARALSSSNAAARDRALLGFSVLRANALGLGGDAANNADDFGKGFGDDNANANRTLTWTLDDNADDTTFTFNNDSFDFFYSRATSSLLF-TDKDDAFTTPFTSSGNDNATYYNDHYFLDDAADDFLSQDAGLPGGLNANARLTYGALLTNLTGGADGFLLINSLLL-FL---DDDNFLFFFYRN-------------------RIFFLTDRTTGFGFFNALYGTLFF--LDR-AAFLLFGTSFAANDDTSGFNRAAWGALAFFYR-DNYNGYSLLLYDAN-ADFVYLTFFNRRFLALFLSI-FLTELARDFGLGFGFRRAALSGFDDRA-------------------DRALLDDFSLLNAAAFFYLDNFFDAADLTYFDDAAALTLTFTLNDNRDNFNNAVGFGFLGVDNRAADDAVTFLTLTVRAALNANNAGYFLLDANDAGSLFLGTFDRADRANLGTFLFYTNADDARFTRRRTFLLLTTYFTALGRARRNRRRNDRNHTGLGCLLNATDSGGTFSLY-VGFTNAFSLIVVLMMCLYFF-LLLCFFFCFFTLFNRAALFGLLCLL-LCFFFLLSFCEEFVVIFYLAAGLTVSFYLGTTYGNAFFCTFTGQA----------------------------------------------------------------------------------------------------------------------------------------------------------------------------------------------------------------------------------------------------------------------------------RANNNADTF-LLIDANDAGLNNRNAFTNAANIFFLGADGFLTRAGGTTVPGGCFLWFFL-------D---D--ADNF-LLKFLCTTPVGGTTDNDAFGSFQVF-LTTTVGF-FHQPLKF---LLFFTLDAAFDTLLTDNNA-ARGFFGLNDLADAFAFFFDNANAADLLLNDADNDFGLLFFLWRDFPHQLLTVADNDGGGFLVHLYTLNARNANDRF-GFYTFYDDNNNAADSLGSLTLDAAAD-SFSGFNDAAADDD-LTYLYAAGFLTAAADARDNN-RNANANARRNA---DANRNRARAANDAFGNDNA-TLNAAANADNAAAANRAL-TYTNNAAGSG-FANDDAAAAANRARNDNA-AADDNDDNAAA-NNNAANLFLTTSL-GGYLGNAR-DTFFGRD--DNSIVPDDIQEKQ-N-FTLDDR-D---FGLHWMHIDADDRA-PVIYDN--TLLGNFLLGFLGTLGFTYYL-SFLFFLLFNADAAANSLL-LTFFFAATSTSSLTT--L----YRRDDRNNN--SFGGFYN---DYGYGNLLLGFFNDFYAADALFFLLAFLYFSSGLTFG-NNDRRNR------------------NNATFL-TFFLNDAATFSTTFYGGFLFNRLLFTRDDNAAARGLFFARRAANNANDLYGGLGWLTGTFLNAFYFTDAFFFT-NDRAAG-LLLDDGL-SLNDAGYNAAASTNAARNNAFSTFGNAG-LLLNRA-----------A-FFFTNRA-TLGYLNGLL--SGTLLDNA----YFDRDD---LSNADFFGDTYFAFTAANAFLGTGFKTFTTSFNALLKF-AAAFGTFFTNAALTGTSLLYSGGTAFSFYNAASLLGFGFNAAALTLTFFYNNANSLYLNRASLFSDTLDFGRNDNRAAATLFGYLFYRAGATTYSFFYGTGFNSFHNAAANQLYAADRNAGLLGTLDANDANLWFFDDLLT-LLNAANDVTLLRDRAFFGV-NLGFTGGLFW-----DDDRANTYTTGYSCNNTAGGFRNAATFGWVGMGFFRRTTSSFFG-TNAAARGTLLYYGGLLTETVKTLGAALTDTAGADCYSTGGSGAFTLL-VYFTTDRDDANDDNGGLSVFFGLADDDNAADNRAKLFTTGLTAFDNNFLLGWTTYTFNDAANLGSGGKTFFLNADNLFFNADNAALLFAARFLFGFFTDAAFFTNRRNNAGD-GLGLFLDRAD-RANARARRARAAAGFF-DFYTGF-TLGTRDANARAFL-FFA-LFFDNMLLA-DNNAANDRFFEA--DLLFLDAAFFA-DFTNDAARAGLDLALLDF-LRNAGTFGALTGSLLLTNAAAADNNAD-NNRNR-DRAAFL-FTFTTGLLRADGLLTLFL--LFLLGTFFYANA-DDRNAASLLGT--FFLFANDAFFRGFFR---NDNNANNDRA-----------------------------------------------------------------
Elaphomyces            ---------------------------------------------------------YRDAGFTADAASL-AADR-DADA-RNF-YNAAGLTSRN-AADNNHYIADDAAADLGFDDGTRNTTDADDTF-GDA-NDARR--DD-NRDAL-GTFN-ADAILTPTSFDAADDLYGPGFIDAADALGTFRDNAAAGTLLLNAL--DRR-NFAAFFFGTNDADTTGTTGNADAA-AAAGLLGGDFLLRDDR--NNFFL------DDRTTFFTNADDRATGGTGGRDNRDRNAATLFLAYFFLRDDNRFLLSFLFGDNNDTLGDDRGGGTDDLTFILLYADIA-GLYDDRNGTFFTGFFADANDNNLLTGLLGTSFTNNRAAISFFDAALFFSFGGYDANNSTTLNADYLLFSQNAFFMGFLRDNANAAARNFLTELLALCTLRAANFGCFNRANRANNRNRNRAAATDGLLRAAYLLLFA---DRLFFFSAFFTGNDNARAADAAADARYSGTGLGSFSLYLDDDDFSFY-LYTFTGATYSNAADNAFTGRGQWRD-AAADRKHTTAGLNANNAARAA-TT-FFGFPMIAANDIWPFDNRRAFLAF-LLPKNNDAADDIIEPLTLLGGDANRNDADADDAAANDDN-DDNLGFVYAAAAAFHTLNDASTTN-AARRDDSFFLLY--------FFLYFFLLSFTRLFL-RDRARRFLFA-ND-GLYFF---DLLSF-LLSFF---LLYDDRRTYLTFFNNAAL--LI-LEVPFIRDDRARDNNILPVMFIFF-NNAALLGFS-GRDDDDARDNDNAAAAAADDANANDNDDRAAANRANNR---RDD-DNRDRNAADARADDANRADNNAADAADANAADANNARN-DNRNNDDRDADDDDNDDNNDDDRDANNARRNRRNDAADNADDAADAFSSGYGMYLNNMFFLFVKGFDATTLGFLVSDRAFGSNDNAAAYTLDDNNADYVFLTFGGNALTAARDCRDFLNAAAFLCWVLF-LLEAFSETSDTYYLADDGGYRANNFGQLNAAAFTTGSFNNAVLNAAFGLFADRANADARLFTLNDAFVLYTGGLRADAAARDADPKKPQKDGNNFAYLFSGLFFDFTYD--RDAD-NADSGLLLFTYLFSRARLTDARMCNACEWHAAAPWWDDDNPSVDLTFNSSFNANDAD-SFYLNRAAFSLYNAAALYYAAANAAADTFGLNSGGFFFLGRRGLAA-FFLSTFMGFLIYFLFFLDDAAYYYFARDRAARALSSSNAAARDRALLGFSVLRANALGSGGDAANNADDFGKGFGDDNANANRTLTWTLDDNADRTTYTFNADSFDFFYSRATSSLLF-TDKDDAFTTPFTSSGNDNATYYNDHYFLDDAADDFLSQDAGLPGGLNANARLWLFNLLL-YTGGADGFLLKNFYLL-FL---NDRRFLFFSLRN-------------------RWFFLTDRTTGSFFFNALPGTLFF--LDR-AAFLLFGTPFAANDNLFKFNRAAWGALAFFYR-DNYNGYSLLLYDAN-ADFVYLTFFNRRFLALFLSI-FLTELARDFGLGFFFRRANLSGFDARA-------------------RRNLLDDFSLLNANAFFYLDNFFDAADLTYFDDAAALLLTFTLNDNRDNFNNAVGFGFLGVDNRAADDAVTFLTLTVRAALNANNAGYFLLDANDAFFLGLGGFDRARRANLTTFTFLLNADDARFTRRRTFLLLTTYFTALGRARRNRRRNDRNHTGLTCLLNATDSGGTFSLY-KGFTNAFSLLVVLMMELYFF-LTLCFFFPFFTYFNRAALSGLLPLL-LCFGFLLSFMEEFVVFFYLAAGLTWSFYLGTTYGNAFFCGFTGQA--------------------------------------------------------------------------------------------------------------------------------------------------------------------------------------------------------------------------------------------------------------------------------------------------------------------------LTRAGGTTVPGGETLWGFL--LLHRDDDRDDNRQFFF-LTKFGMTTPVGGTTDNNAFGFFQVF-LTHLSFF-LSTYFVR---LLFFLLDAAFDSLLLDNNA-ARFFFYLNDLANAFAFFFDNANAADLLLNDRDNNFFLLFF-VNALSGYFLLYRDNDFQGFLVHLLTLNARNANDRF-GFYTFYDDNNNAADSLGSLTLDAANR-SFSTFNDAAADDR-LGYLYAAGFRDAAADARANN-RDNNANARRNA---DANRNRARAANDAFGNDNA-TLNAAANADNAAAANRAL-TYTNAAAGSG-FANDRAAANANDARNDNA-AADDNDDNAAA-NNNAANLFLTTFLNQGLLGNAR-DLFLLRN--NNFQPSDDLEELI-N-FLARNDND----FLIFMMFRARDDR-YPHLRN--FFLFNFLLGFLSTLFFHYLS-FGLFFTLTNDDAAANQLL-LHTFFAAMSTGSLFL--L----TRDD----RNNGFFLFYR---DTGYENLLGQFFNDFHRRDAGFGLLAFTLYFSQLLFG-NNARRNR------------------NNAYFL-TFFLNDAATFFTHFLGGFLFNRLLFTRDDNAAARGLFFARRAANNANDLYGGLGWLTGLFLNAFYFWDRFFFY-NDRAAS-LLLNDKL-SLNRAFYNAAASLNAADNNAFSTFFNAS-LLFWRRRRRRNRNNNNNNKLFFYNRA-LLGYLNGLL--SGTLLDNA----YFDRDD---LSNARFFGDTYFAFTAANAFLFTGFKTFTTSFNARRRN-AAANADNNDNAARDADNLLYSSGTAFSFYNAASLLGFGFNAAALTLTFFYNNANSLYLNRASLFSDTLDFGRNDNRAAATLFGYLFYRNGATYYSFF----------------------------------------------------------------------------------------------------------------------------------------------------------------------------------------------------------------------------------------------------------------------------------------------------------------------------------------------------------------------------------------------------------------------------------------------------------------------------------------------------------------------------------------------------------------------------------------------
Erysiphe               -------------------------------------------------HAWPLADFYRDAGFTADAASLAAADD-DADA-RRF-YNAAGLTSLN-AADNNHYIADDAAADLGFDDGTRNTTDADDTF-GDA-NDARR--DD-ARDAL-VTFN-ADAQLHPTSFDAADDLYGPQFHDAADALGVFRDAAAASLLLLNAL--DDR-NFAAFFFFYNDADTTGTYGNADDA-AAAGLLGGDFLLRDDR--NNFFL------DRDTTFFTNADDRATSGTGGRDRAARNAATLFLAYFFLRDDNDFLLSFLFGDNNDTLGDDRGGGTDDLTFILLYADIA-GLYDDRNGTFFTGFTADADNNNGLTGLLGTSFTDDRAAISFFDAALFFSFGGYDANNSTTLDADYLLFSQFAFFMGFLRDNANAAARNFLTELLALCTLRAANFGCFNRAPKQNNRNRNRAAATDGLLRAAYLLLFA---RALFFFSAFFTGNDNARAADAAADARYSGTSLGSFSLYLDDDDFSFY-LYTFYGATYSNAADNAFTGRGQWDD-AAADRKHTTAGLNANNAARAA-TTNFFGFPMIAANDIWPFDNRRAFLAF-LLPKNNDAADDIIEPLTLLGGDANRNDADADDAAANDDN-DDNLGFVYAAAAAFHTLNDASTTN-AARRDDSFSLLY--------FFLYFFLLSFTRLFL-RDRARRFLFD-ND-GLYFF---DLLSF-LLSFF---YLYDDRRTLLTFFNNANL--LF-KEVPKLRDDRARDNNFWPVMWLFF-NNAALLGFF-GRDDDDARDDDNAAAAAADDANANDNDDRAAANRANNR---RDA-DNRDRNAADARADDANRADNNAADAADANAADANNARN-DNDNNDDRDADDDDNDDNNDDDRDRNNARRNRRNDAADNADDAADAFSSGLGMYLNNMFFLGVKGFDATTLGGTVSDRAFGSNDNAAAYTLDDNNADYVGTTFGGNALTAARDCRDFLNAAAFLCWVTF-LLEAFSETFDTYYLADDGGYRANNFGQLNAAAFTTGSFNNAVLNAAFGLFADRANADARLFTLNDAFVLYTGGLRADAAARDADPIKPQKDGNNFAYLFSFLFGDFTYA-DDDDD-DDDSGLTLFLYLFSRARLTDARMCNACEWHAAAPWIDDDNPSVDLTFNSSFNANDAD-SFYLNRAAFSLYNAAALYYAAANAAADTFGLNSGGFFFLGRRGLRA-FFGSTFMGFLIYFLFFLDDAAYYLFARDRAARALFSSNAAARDRALLGFSVLRANALGLGGNAANNADDFGKGFGDDNANANRTLTWTLDDNADDTTFTFNNDSFDFFYSRATSSLLF-TDKDDAFTTPFTSSGNDNATYYNDHYFLDDAADDFLSQDAGLPGGLNANARLTYGALLTNLTGGADGFLLQNSLYG-FL---RDANFLTSFYRN-------------------RHFFLTDRTTGFGFFNALYGTLFS--LNR-AAFYLFGTSFAANDDTSGFNRAAWGALAFFYR-DNYNGYSLLLYDAN-ADFVYLTFFNRRFLALFLSI-FLTELARDFGLGFGFRRAALSGFDADR-------------------DD-LLDDFVTLNAAAFGVLDNFFDAADLTYFDDAAALTLTFTLNDNRDNFNNAVGFGFLGVDNRAADDAVTFLTLTVRAALNANNAGYTLLDANDAGFLFLGGFDRADRANLTTFLFLTNADDARFTRRRTFLLLTTYFTALGRARRNRRRNDRNHTGLTCLLNATDSGGTFSLY-GGFTNAFFKYVVLMMCLYFF-LLYCFFFYFGFYFNRNALSLTLSLL-LCSFFLLSFCEEFVVSWLLAAGLTTSFYLGTTYGNAFFCGFTGQA----------------------------------------------------------------------------------------------------------------------------------------------------------------------------------------------------------------------------------------------------------------------------AALLAARRFFNADTG-LLWRANDAGLNNRNAFTNAANKFFTGARGFLTRAGGTTVPGGETLWFSL--TLL-DR---D--FFGF-YLKFGMTTPVGGTTDNDAFGGSQVF-LTTTSFFDYFYFFNY---TLFFLLDAAFDTLLTDNNA-ARGFFGLNDLADAFAFFFDNANAADLLLNDADNDFFLLFGS-NRLLSLSLLYADNDGGGFLVHYTTLAARNANDRF-GFYTFYDDNNNAADSLGSLTLAAAAD-SFSTFNDAAADDD-LGYLYAAGFLTAAADADNNN-RRANANARRNA---DANRNRARAANDAFGNDNA-TLNAAANADNAAAANRAL-TYTNNAAGSG-FANDDAAARANDARNDNA-AADDNDDNAAA-NNNAANLFLTTSL-GLLLGNAR-DTFMFRN--RDPHIMADLGLHY-D-FLFNDRDR---LFLSQFTFRARDRN-EIQPRN--LELGNFLLGFLGTLFFTYLF-FPTFFLTFNADAAANFLL-FTGFFAAHSTGSLTL--Y----LDDR----N--FSFGFYN---DTGYQNLLTGLFNDFLRADNLGFLLRGPLLFSGLLFG-NNARRNR------------------NNATFL-TFFLNDAATFFFTFYGGFLFARLLFTRDDNAAARGLFFARRAANNANDLYGGLGWLTGTFLNAFYFTDDFFFT-NNDAAG-LLLADGL-SLNNAGYNAAASTNAARNDAFSTFGNAQRLLLDDD-----------N-FFFHNRA-TLGYLNGLL--SGTLLDNA----YFDRDD---LSNADFFGDTYFAFTAANAFLGTGFKTFTTSFNALLKF-AAAFGTFFTNAALTGTFLLYSGGTAFSFYNAASLLGFGFNAAALTLTFFYNNANSLYLNRASLFSDTLDFGRNDNRAAATLFGYLFYRAGATTYSFFLGTGFNSFHNAAANQLYAADRNAGLLGTLDANDANLWFFDDLLTFLLNAANTVTLLRDRAFFGVGNLGFTFTTFQ-----RDDRANTYTTGYSCNNTAGGFRNAATFGWVGMGFFRRTTSSFFT-TNAAARGGLLYYGGLLTETVKTLGAALTDTAGADCYSTGGSGAFTLL-VYFTTARDDAADDNGGLSVFFGLADRRNAADNDAHLGGLGLTAFDNNFLLGWTTYTFNDAANLGSGGKTFFLNADNLFFNADNAALLFAARFTFGGFTDAAFFTNRRNNAGD-GLGLFLDRAD-RANARARRARAAAGFF-DFYTGFTTLGTRDANARAFLGFFA-LFFDNMLLA-DNNAANDRFFEA--DLLFLDAAFFANDFTNDAARAGLDLALLTF-LRNAGTFGGLTGSLLLTNAAAADNNAD-NNRNR-DRAAFL-FTFTTGLLRADGLTTLGL--LFLLGFFFYANA-AARNADSLLLT--FFLFANDAFFLGFFR---NDNNNNNDDDNDN---------ARNAANR----------------------------------------------
Eupenicillium          -------------------------------------------------HAWPLADFYRDAGFTADAASL-AARD-DNDA-RDF-YNAAGLTSLN-AADNNHYIADDAAADLGFDDGTRNTTDADDTF-GDA-NDARR--DD-ARDAL-GTFN-ADAILTPTSFDAADDLYGPGFIDAADALGTFRDAAAAGLLLLNAL--DDRANFAAFFFFTNDADTTGTTGNADAA-AAAGLLGGRFLLRDDR--NNFFL------DRRTTFFTNAADRATGGTGGRDDAARNAATLFLAYFFLRDDNRFLLSFLFGDNNDTLGDDRGGGTDDLTFILLYADIA-GLYDDRNGTFFTGFFADANDNNLLTGLLGTSFTNNRAAISFFDAALFFSFGGYDANNSTTLNADYLLFSQFAFFMGFLRDNANAAARNFLTELLALCTLRAANFGCFNRAPKQNNRNRNRAAATDGLLRAAYLLLFA---RALFFFSAFFTGNDNARAADAAADARYSGTGLFSFSLYLDDDDFSFY-LYLFTGATYSNAADNAFCGRGQWDD-AAADRKHTTACLNANNAARAA-TT-FFGFPMIAANDIWPFDNRRAFLAF-LLPKNNDAADDIIEPLTLLGGDANRNDADADDAAANDDN-DDNLGFVYAAAAAFHTLNDASTTN-AARRDDSFFTLY--------SFLYFFLLSFTRLFL-RDRARRFLFA-ND-GLYFF---DLLSF-LYSFG---LLYDDRRTYLTFFNNAAL--LD-LEVPSIRDDRARDNNIYPVMF-FF-NNAALLGFS-GRDDDDARDNDNAAAAAADDANANDNDDRAAANRANNR---RDD-DNRDRNAADARADDANRADNNAADAADANAADANNARN-DNDNNDDRDADDDDNDDNNDDDRDANNARRNRRNDAADNADDAADAFSSGYGMYLNNMFFLFVKGFDATTLGFLVSDRAFGSNDNAAAYTLDDNNADYVFLTFGGNALTAARDCRDFLNAAAFLCWVLF-LLEAFSETSDTYYLADDGGYRANNFGQLNAAAFTTGSFNNAVLNAAFGLFADRANADARLFTLNDAFVLYTGGLRADAAARDADPKKPQKDGNNFAYLFSGLFF-FCYD--RDAD-AADSCLLLFTYLFSRARLTDARMCNACEWHAAAPWWDDDNPSVDLTFNSSFNANDAD-SFYLNRAAFSLYNAAALYYAAANAAADTFGLNSGGFFFLGRRGLAA-FFLSTFMGFLIYFLFFLDDAAYYYFARDRAARALSSSNAAARDRALLGFSVLRANALGGGGDAANNADDFGKQFGDDNANANRTLHWTLDDNADRTTTTFNADSFDFFYSRATSSLLF-TDKDDAFTTPFTSSGNDNATYYNDHYFLDDAADDFLSQDAGLPGGLNANARLWLFNLLL-YTGGADGFLLKNFYLL-FL---ADDDFLFFSLRN-------------------RWFFLTDRTTGSFFFNALYGTLFF--LDR-AAFLLFGTSFAANDNLFKFNRAAWGALAFFYR-DNYNGYSLLLYDAN-ADFVYLTFFNRRFLALFLSI-FLTELARDFGLGFFFRRANLSGFDARA-------------------DRALLDDGGLLNANAFFTTDNFFDAADLTYFDDAAALLLTFTLNDNRDNFNNAVGFGFLGVDNRAADDAVTFLTLTVRAALNANNAGYFLLDANDAFFLGLFGFDRADRANLTLFTFLLNADDARFTRRRTFLLLTTYFTALGRARRNRRRNDRNHTGLTCLLNATDSGGTFSLY-IGFTNAFSLLVVFMMCTYFF-LTYCFFQFFFTYFNRAALSGLLLHL-LCSGFLLSGCEELVVFFYLAAGLTISFYLGTTYGNAFFCGFTGQA----------------------------------------------------------------------------------------------------------------------------------------------------------------------------------------------------------------------------------------------------------------------------AALLARRAFFNADTF-LLIDANDAKLNNRNAFWNAANIFFLGANGFLTRAGGTTVEGGEFLWFSL--LLL-RD---R--FFFF-YLKFLMTTMVGGTTDNRAFGSFQVF-LTTLFFF-EFLFFKL---LLLSTLDAAFDFLLLDNNA-ARFFFLLNDLADAFAFFFDNANAADLLLNDADNNFGYFFFFWNRLLFLMLLLNDNDFGGFLVHLYTLNARNANDRF-GFYTFYDDNNNAADSLGSLTLDAAAD-SFSTFNDAAADDD-LGYLYAAGFLTAAADADDNN-RRNNANARRNA---DANRNRARAANDAFGNDNA-TLNAAANADNAAAANRAL-TYTNAAAGSG-FANDDAAARANRARNDNA-AADDNDDNAAA-NNNAANLFHTTSL-FGLLGNAR-DLFLLRN--RNPF-FDDLGPLI-N-FLARDRND----FLIFPTFDARDDR-LRLPRN--FFLFNFLLGFLFTLFFTYYF-FFLFFLLFNDRAAANFLL-LLTFFAAMSTGGLFL--L----LRRR-RN-N--FFFLFTR---DTGYENLLGFFFNDFLRADNLFFLLDFLLLSSGLLFG-NNAARNR------------------NNALFL-TFFLADAATFFTLFYGGQLFARLLFTRDDNAAARGLFFARRAANNANDLYGGLGWLTGLFLNAFYFTDRFFFT-NDRAAG-LLLNDGL-SLNRAFYNAAASLNAARNNAFSTFFNAG-LLLRDR-----------N-FFFTNRA-LLGYLNGLL--SGTLLDNA----YFDRDD---LSNADFFGDTYFAFTAANAFLFTGFKTFTTSFNALLKF-AAAFGTFFTNAALTGTSLLYSSGTAFSFLNAASLLGFGFNAAALTLTFFYNNANFLYLNRASLFSDTLDFGRNDNRAAATLFGYLFYRAGATYYSFFYGTGFNSFHNAAANQLYAADRNAGLLGTLDANDANLWFFDDLLTFLLNAANTVTLLRDRAFFGVGNLGFTGGLFL---NAADDRANTYTTGYSCNNTAGGFRNAATFGWVGMGFFRRTTSSFFT-TNAAARGGLLYYGGLLTETVKTLGAALTDTAGADCYSTGGSGAFLLL-VYFTTNRDDANDDNGGLSVFFFLADDANAADNADFLFTTGLTAFDNNFLLGWTTYTFNDAANLGSGGKTFFLNADNLFFNADNAALLFAARFLFGFFTDAAFFTNRRNNAGD-FLGLFLDRAD-RANARARRARAAAGFF-DFYTGFTTLGTRDANARAFLLLFA-LFFDNMLLA-DNNAANDRFFEA--DLLFLDAAFFANDFTNDAARAGLDLALFFF-LRNAGTFGGLTGSLLLTNAAAADNNAD-NNRNR-DRAAFL-FTFLTGLLRADGLLTLFL--LFTLFFFFYANA-AARNARSLLLL--FGLFANDAFFLGFFR---NDNNNNNDRRNDN---------ARNAANR----------------------------------------------
Eurotium               -------------------------------------------------HAWPLADFYRDAGFTADAASL-ARDD-DADA-RDF-YNAAGLTSLN-AADNNHYIADDAAADLGFDDGTRNTTDADDTF-GDA-NDARR--DD-ARDAL-GTFN-ADAILTPTSFDAADDLYGPGFIDAADALGTFRDAAAAGLLYLNAL--DDR-NFAAFSFFTNDADTTGTTGNADAA-AAAGLLGGRFLLRDDR--NNFFL------DRRTTFFTNAADRATGGTGGRDAANRNAATLFLAYFFLRDDNRFLLSFLFGDNNDTLGDDRGGGTDDLTFILLYADIA-GLYDDRNGTFFTGFFADANDNNLLTGLLGTSFTNNRAAISFFDAALFFSFGGYDANNSTTLNADYLLFSQFAFFMGFLRDNANAAARNFLTELLALCTLRAANFGCFNRAPKQNNRNRNRAAATDGLLRAAYLLLFA---RALFFFSAFFTGNDNARAADAAADARYSGTGLFSFSLYLDDDDFSFY-LYLFTGATYSNAADNAFTGRGQWRD-AAADRKHTTAGLNANNAARAA-TT-FFGFPMIAANDIWPFDNRRAFLAF-LLPKNNDAADDIIEPLTLLGGDANRNDADADDAAANDDN-DDNLGFVYAAAAAFHTLNDASTTN-AARRDDSFFTLY--------SFLYFFLLSFTRLFL-RDRARRFLFA-ND-GLYFF---DLLSF-LYSFG---LLYDDRRTYLTFFNNAAL--LD-LEVPSIRDDRARDNNIYPVMF-FF-NNAALLGFS-GRDDDDARDNDNAAAAAADDANANDNDDRAAANRANNR---RDD-DNRDRNAADARADDANRADNNAADAADANAADANNARN-DNRNNDDRDADDDDNDDNNDDDRDANNARRNRRNDAADNADDAADAFSSGYGMYLNNMFFLFVKGFDATTLGFLVSDRAFGSNDNAAAYTLDDNNADYVFLTFGGNALTAARDCRDFLNAAAFLCWVLF-LLEAFSETSDTYYLADDGGYRANNFGQLNAAAFTTGSFNNAVLNAAFGLFADRANADARLFTLNDAFVLYTGGLRADAAARDADPKKPQKDGNNFAYLFSFLFFDFTYD--RDAD-AADSGLLLFLYLFSRARLTDARMCNACEWHAAAPWWDDDNPSVDLTFNSSFNANDAD-SFYLNRAAFSLYNAAALYYAAANAAADTFGLNSGGFFFLGRRGLAA-FFLSTFMGFLIYFLFFLDDAAYYYFARDRAARALSSSNAAARDRALLGFSVLRANALGGGGDAANNADDFGKGFGDDNANANRTLTWTLDDNADRTTTTFNADSFDFFYSRATSSLLF-TDKDDAFTTPFTSSGNDNATYYNDHYFLDDAADDFLSQDAGLPGGLNANARLWLFNLLL-YTGGADGFLLKNFYLR-FL---ADDDFL-FSLRN-------------------RWFFLTDRTTGSFFFNALYGTLFF--LDR-AAFLLFGTSFAANDNLFKFNRAAWGALAFFYR-DNYNGYSLLLYDAN-ADFVYLTFFNRRFLALFLSI-FLTELARDFGLGFFFRRANLSGFDARA-------------------DRALLDDFSLLNANAFFYLRNFFDAADLTYFDDAAALLLTFTLNDNRDNFNNAVGFGFLGVDNRAADDAVTFLTLTVRAALNANNAGYFLLDANDAFFLGLFGFDRADRANLTLFTFLLNADDARFTRRRTFLLLTTYFTALGRARRNRRRNDRNHTGLTCLLNATDSGGTFSLY-IFFTNAFSLLVVLMMCLYFF-LTLHQFFFFFTYFNRAALSGLLLLL-HQFGFLLSFCEEFVVFFYLAAGLLISFYLGTTYGNAFFCGFTGQA----------------------------------------------------------------------------------------------------------------------------------------------------------------------------------------------------------------------------------------------------------------------------AALLAARAFFNADTF-LLWRANDAGLNNRNAFTNAANKFFLGANGFLTRAGGTTVPGGETLWFSL--LLL-DR---R--FFFF-YLKFGMTTPVGGTTDNDAFGSFQVF-LTTLFFS-YFLFFKL---LLLFTLDAAFDFLYLDNNA-ARFSFLLADLNNAFAFFFDNANAADLLLNDRDNNFGLFFFFWNDLLFLSYLLADNDFGGFLVHLYTLNARNANDRF-GFYTFYDDNNNAADSLGSLTLDAAAD-SFSTFNDAAADDD-LGYLYAAGFLTAAADARDNN-RRNNANARRNA---DANRNRARAANDAFGNDNA-TLNAAANADNAAAANRAL-TYTNAAAGSG-FANDDAAARANRARNDNA-AADDNDDNAAA-NNNAANLFHTTSL-FGLLGNAR-DLFLYDR--RNPF-FDDLGPLI-N-FLDDDRNN----FLIFPTFDARDDR-LRLPNN--SFLFNFLLGFLFTLFFTYYS-FFLFFLLFNDRAAANSLL-LLTFFAATSTGQLFL--L----LRDR----N--FFFLFHR---DTGYGNLLGFFFNDFYRADNLFFLLAFLLYSSGLLFG-NNAARNR------------------NNALFL-TFFLADAATFFTLFYGGQLFARLLFTRDDNAAARGLFFARRAANNANDLYEGLGWLTGLFLNAFYFYDRFFFT-NDRAAG-LLLNDSL-SLNRAFYNAAASLNAARNNAFSTFFNAF-LLLRRDR--------NAN-FFFLNRA-LLGYLNGLL--SGTLLDNA----YFDRDD---LSNADFFGDTYFAFTAANAFLFTGFKTFTMSFNALLKF-AAAFGTFFTNAALTGTSLLYSGGTAFSFLNAASLLGFGFNAAALTLTFFYNNANFLYLNRASLFSDTLDFGRNDNRAAATLFGYLFYRAGATTYSFFYGTGFNSFHNAAANQLYAADRNAGLLGTLDNNDANLWFFDDRRDNRRNAANTVTLLRDRAFFGVGNRANDAARNR---NDAADRANTYTTGYSCNNTAGGFRNAATFGWVGMGFFRRTTSSFFT-TNAAARGGLLYYGGLLTETVKTLGAALTDTAGADCYSTGGSGANRDL-VYFTTNRDDAND-NGGLSVF---------------------------------------------------------------------------------------------------------------------------------------------------------------------------------------------------------------------------------------------------------------------------------------------------------------------------------------------------------------------------------------------
Galiella               -------------------------------------------------HAWPLADFYRDAGFTADAASL-AADR-DADA-RAF-YNAAGLTSLN-AADNNHYIADDAAADLGFDDGTRNTTDADDTF-GDA-NDARR--DD-ARDAL-VTFN-ADAQLHPTSFDAADDLYGPQFHDAADALGVFRDAAAAGTLLLNAL--RRRDNFAAFFFGTNDADTTGTYGNADAA-AAAGLLGGDFLLDDR----NFFL------DRRTTFFTNADDRATSGTGGRDDAARNAATLFLAYFFLRDDNDFLLSFLFGDNNDTLGDDRGGGTDDLTFILLYADIA-GLYDDRNGTFFTGFFADANDNNLLTGLLGTSFTDDRAAISFFDAALFFSFGGYDANNSTTLDADYLLFSQFAFFMGFLRDNANAAARNFLTELLALCTLRAANFGCFNRAPKQNNRNRNRAAATDGLLRAAYLLLFA---RALFFFSAFFTGNDNARAADAAADARYSGTGLGSFSLLLDDDRFFFY-LYTFTGATYSNAADNAFTGRGQWDD-AAADRKHTTAGLNANNAARAA-TT-FFGFPMIAANDIWPFDNRRAFLAF-LLPKNNDAADDIIEPLTLLGGDANRNDADADDAAANDDN-DDNLGFVYAAAAAFHTLNDASTTN-AARRDDSFFTLY--------FFLYFFLLSFTRLFL-RDRARRFLFD-NR-GLYFF---DLLSF-LLSFG---LLYDDRRTYITFFRDAAL--LV-KEVPKLRDDDARDNNFWPVMWVFF-NNAALLGIS-GRDDDDARDDDNAAAAAADDANANDNDDRAAANRANNR---ADD-DNRDRNAADARADDANRADNNAADAADARAADANNARN-DNRNNDDRDADDDDNDDNNDDDRDANNARRNRRNDAADNADDAADAFSSGYGMYLNNMFFLGVKLFDATTLGGTVSDRAFGSNDNAAAYTLDDNNADYVGTTFGGNALFAARDCRDFLNAAAFLCWVTF-LLEAFSETSDTYYLADDGGYRAN-FGQLNAAAFTTFGFNNAVLNAAFGLFADRANADARLFTLNDAFVLTLGGLRADAAARDADPIKPQKDGNNFAYLFSFLFGDFTER--DDDD-RNDMGLTLFLYLFSRARLTDARMCNACEWHAAAPWIDDDNPSVDLTFNSSFNANDAD-SFYLNRAAFSLYNAAALYYAAANNAADTFGLNSGGFFFLGRRGLRA-FFGSTFMGFLIYFLFFLDDAAYYYFARDRAARALSSSNAAARDRALLGFSVLRANALGLGTDAANNADDFGKGFGDDNANANRTLTWTLDDNADRGTFTFNNDSFDFFYSRATSSLLF-TDKDDAFTTPFTSSGNDNATYYNDHYFLDDAADDFLSQDAGLPGGLNANARLTYGALLTNLTGGADGFLLKNSLLL-FL---DDDDFLFFFYRN-------------------RWFFLTDRTTGFGFFNALYGTLFMADYDR-AASELFGTSFAANDDTSGFNRAAWGALAFFYR-DNYNGYSLLLYDAN-ADFVYLTFFNRRFLALFLSI-FLTELARDFGLGFGFRRAALSGFDARA-------------------DDDLLDDFSLLNNAAFFYLDNFFDAADLTYFDDAAALTLTFTLNDNRDNFNNAVGFGFLGVDNRAARDAVTFLTLTVRAALNANNAGYTLLDANDAGSLFLGGFDRADRANLTTFLFYTNADDARFTRRRTFLLLTTYFTALGRARRNRRRNDRNHTGLTCLLNATDSGGTFSLY-VGFTNAFSLLVVLMMCLYFF-LLLSGFFCFFTLFNRAALFGLLCLL-TYFFFLLSFCEEFVVFFYLAAGLTVSFYLGTTYGNAFFCGFTGQA----------------------------------------------------------------------------------------------------------------------------------------------------------------------------------------------------------------------------------------------------------------------------AALLAARAFFNADTF-LLWRANDAGLDNRNAFTNAANKFFLGAAGFLYRAGGTTVPGGETLWFQL--GLLDDD---N--FFTF-HLKFGMTTPVGGTTDNNAFGSFKEG-LTTLFGG-FSGFFKF---LYSFLLDAAFDTLLTDNNA-ARGFFGLNDLNRAFAFFFDNANAADLLLNDNRDDFFLYSFLWNDLLTYLTTLADNDFGGFTMWLYTLNARNANDRF-GFYTFYDDNNNAADSLGSLTLAAAAD-SFSTFNDAAARDR-LGYLYAASFLTAAADADDNN-RNANANARRNA---DANRNRARAANDAFGNDNA-TLNAAANADNAAAANRAL-TYTNAAAGSG-FANDDAAAAANDARNDNA-AADDNDDNAAA-NNNAANLFLTWSG-FGLRGNAR-DLSFTNA--DDSSWFADLGPIF-NDVFLDDD-D---FLVLIPTFRARDDN-LKYYDR--GLYFNFLLGFLGTLGF-TFY-SGLFFLFFNADAAANGLL-PSFFFAATSTSSLTL--L----LDDR----N--FFFGFYN---DYGYGNLLLYPFNDFTAADNLLFLLDFTYSLGALTFG-NNARRNR------------------NNATFL-TFFLADAAT-FTLTYKGFLFARLLFTRDDNAAARGLFFARRAANNANDLYGGLGWLTGTFLNAFYFTDRFFFT-NDAAAG-LLLRDGL-SLNNAGYNAAASTNAARNNAFSTFFNAG-LTLRDDN------------FGFTNRA-LLGYLNGLL--SGTLLDNA----YFDRDD---LSNADFFGDTYFAFTANNAFLGTGFKTFTTSFNALLKF-AAAFGTFFTNAALTGTSLLYSGGTAFSFYNAASLLGFGFNAAALTLTFFYNNANSLYLNRASLFSDTLDFGRNDNRAAATLFGYLFYRAGATTYSFFYGTGFNSFHNAAANQLYAADRNAGLLGTLDANDANLWFFDDLLTFLLNAANTVTLLRDRAFFGVGNLGFTGGLFC-----DRDRANTYTTGYSENNTAGGFRNAATFGWVGMGFFRRTTSSFFT-TNNAADGGLLYYGGLLTETVKTLGAALTDTAGADMYSTGGSGAFTLL-VYFTTNRDDAADDNGGLSVFFGLADDDNAADN-DCLFTTGLTAFDNNFLLGWTTYTFNDAANLGSGGKTFFLNADNLFFNADNAALLFAARFLGGFFTDAAFFTNRRNNAGD-GLGLFLDRAD-RANARARRARAAAGFF-DFYTGFTTLGTRDANARAFLGFFA-LFFDNMLLA-DNNAANDRFFEA--DLLFLDAAFFANDFTNDAARAGLDLALLTF-LRNAGTFGGLTGSLLLTNAAAADNNAD-NNRNR-DRAAFL-FTFTTGLLRADGLLTTFL--LFTLGTFFYANA-AARNADSLLGT--FGLFANDAFFLGFFR---NDNNANNRRANDN---------ARNAA------------------------------------------------
Geoglossum             -----------------------------------------------------LADFYRDAGFTDDAASL-AADR-DADA-RNF-YNAAGLTSLN-AADNNHYIADDAAADLGFDDGTRNTTDADDTF-GDA-NDARR--RD-ARDAL-VTFN-ADAGLHPTSFDAADDLYGPQFTDAADALGVFRDAAAAGLLLLNAL--DDD-RFAAFFFFTNDADTTGTTGNADAA-AAASLLGGDFLLRDDR--NNFFL------DRRTTFFYNADDRATGGTGGRDAAARNAATLFLAYFFLRDDNRFLLSFLFGDNNDTLGDDRGGGTDDLTFILLYADIA-GLYDDRNGTFFTGFFADANDNNLLTGLLGTSFTDDRAAISFFDAALFFSFGGYDANNSTTLDADYLLFSQFAFFMGFLRDNANAAARNFLTELLALCTLRAANFGCFNRANRANNRNRNRAAATDGLLRAAYLLLFA---RALFFFSAFFTGNDNARAADAAADARYSGTGLGSFSLYLDDDAFSFY-LYTFTGATYSNAADNAFTGRGQWDD-AAADRKHTTAGLNANNAARAA-TT-FFGFPMIAANDIWPFDNRRAWLAF-KLPKNNDAADDIIEPLTLLGGDANRNDADADDAAANDDN-DDNKQGDDAAAAAFHTLNDAGTTD-AARRDDSFFLLY--------FFLYFFLLKFTRLFL-RDRARRFLFD-NR-GLWFF---DLLSF-LLSFF---LLYDDRRTY-TFFRDANL--LG-KEVPKLRDDAADDNNFWPVMWTFF-NNAALLGNS-GRDDDDARDDDNAAAAAADDANANDNDDRAAANRANNR---RDA-DNRDRNAADARADDANRADNNAADAADANAADANNARN-DNDNNDDRDADDDDNDDNNDDDRDANNARRNRRNDAADNADDAADAFSSGYGMYLNNMFFLGVKGFDATTLGGTVSDRAFGSNDNAAAYTLDDNNADYVGTTFGGNALTAARDCRDFLNAAAFLCWVTF-LLEAFSETSDTYYLADDGGTRANDFGQLNAAAFTTGSFNNAVLNAAFGLFADRANADARLFTLNDAFVLYTGGLRADAAARDADPIKPQKDGNNFAYLFSFLFGDFTYA--ADDD-DADSGLTLFLYLFSRARLTDARMCNACEWHAAAPWIDDDNP--DTHWNSSFNANDAD-SFYLNRAAFSLYNAAALYYAAANAAADTFGLNSGGFFFLGRRGLRA-FFGSTFMGFLIYFLFFLDDAAYYYFARDRAARALSSSNAAARDRALLGFSDLRANALGLGGDAANNADDFGKGFGDDNANANRTLTWTLDDNADDTTFTFNNDSFDFFYSRATSSLLF-TDKDDAFTTPFTSSGNDNATYYNDHYFLDDAADDFLSQDAGLPGGLNANARLTYGALLTNLTGGADGFLLQNSLLG-FL---DDDNFLTFFYRN-------------------RHFFLTDRTTGFGFFNALYGTLFF--LDR-AAFLLFGTSFAANDDTSGFNRAAWGALAFFYR-DNYNGYSLLLYDAN-ADF-YLTFFNRRFLALFLSI-FLTELARDFGLGFGFRRAALSGFDARA-------------------DRALLDDFSLLNNAAFFYLDNFFDAADLTYFDDAAALTLTFTLNDNRDNFNNAVGFGFLGVDNRAADDAVTFLTLTVRAALNANNAGYTLLDANDAGFLFLGGFDRADRANLTTFLFLTNADDARFTRRRTFLLLTTYFTALGRARRNRRRNDRNRDALTCLHNATDSGGTFSLY-KGFTNAQSLLVVLMMCLYFF-LTLCFTFCQFFKFNRAALWLLHCLG-LCFGFLLSFCEEFVVFFYHAAGLTWSFYLGTTYGNAQFCGF--------------------------------------------------------------------------------------------------------------------------------------------------------------------------------------------------------------------------------------------------------------------------------AALLAARAFFNADTF-LLWRANDAGLNNRNAFTNAANKFFLGARGFLTRAGGTTVPGGETLWFFY--TLL-DR---D--FFGS-LLKFGMTTPVGGTTDNDAFGSFQVFDLTTLFFF-YVTSFLH---LLSFLLDAAFDTLLTDNNA-ARGFFGLNDLARAFAFFFDNANAADLLLNDADNDFFLYFFQFNDLYGVSLLLADNDFGGFLVHLYTLNARNANDRF-GFYTFYDDNNNAADSLGSLTLAAAAD-SFSTFNDAANDDD-LGYLYAAGFLTAAADARDNN-RNNNANARRNA---DANRNRARAANDAFGNDNA-TLNAAANADNAAAANRAL-TYTNNAAGSG-FANDDAAAAANDARNDNA-AADDNDDNAAA-NNNAANLFLTTSL-FGLLGNAR-DTFKLRD--RAPVWPADLGELI-N-FTFDDRDD---LGLIFMTFRARDRN-PKVPAN--FWLGNFLLGFLGTLFFTYTG-SGLFFYTFNANAAANQLL-GYSFFAATSTSSLTL--L----LDDR----N--FFFGFYN---DYGYGNLLYSTFNDFHRADNLGSLLAFTYTGSGLLFG-NNARRNR------------------NNATFL-TFFLNDAATFFTLFYGGFLFARLLFTRDDNAAARGLFFARRAANNANDLYGGLGWLTGTFLNAFYFYDDFFFT-NDRAAG-LLLADSL-SLNDAGYNAAASTNAARNNAFSTFFNAG-LLLDDA-----------A-FFFTNRA-LLGYLNGLL--SGTLLDNA----YFDRDD---LSNADFFGDTYFAFTAANAFLGTGFKTFTTSFNALLKF-AAAFGTFFTNAALTGTSLLYSGGTAFSFYNAASLLGFGFNAAALTLTFFYNNANSLYLNRASLFSDTLDFGRNDNRAAATLFGYLFYRAGATTYSFFYGTGFNSFHNAAANQLYAADRNAGLLGTLDANDANLWFFDDLLTFLLNAANTVTLLRDRAFFGVGNLGFTGGLFW-----ADDRANTYTTGYSCNNTAGGFRNAATFGWVGMGFFRRTTSSFFT-TNAAARGGLLYYGGLLTETVKTLGAALTDTAGADCYSTGGSGAFTLL-VYFTTARDDANDDNGGLSVFFGLADDRNAADNDAKLFTTGLTAFDNNFLLGWTTYTFNDAANLGSGGKTFFLNADNLFFNADNAALLFAARFLFGFFTDAAFFTNRRNNAGD-FLGLFLDRAD-RANARARRARAAAGFF-DFYTGFTTLGTRDANARAFLGFFA-LFFDNMLLA-DNNAANDRFFEA--DLLFLDAAFFANDFTNDAARAGLDLALLTF-LRNAGTFGGLTGSLLLTNAAAADNNAD-NNRNR-DRAAFL-FTFLTGLLRADGLLTLFL--LFLLGFFFYANA-AARNADSLLLT--FFLFANDAFFLGFFR---NDNNANNDRANDN---------ARNAANR----------------------------------------------
Halosarpheia           -------------------------------------------------HAWPLADFYRDAGFTADAAFL-AAD--DADA-RNF-LNAAGLTSLN-AADNNHYIADDADADGGFDDGTRNTTDADDTF-GDA-NRARR--DD-DDDAL-VLFN-ADAQLTPTSFDAADDLYGPGFHDAADALFVFRDNAAAGWLLLNAL--DDR-NFAAFFFKTNDADTTGTTGNADDR-AAAGLLGCDFLLRDDR--NNFFL------DDRCTFFTNADDRATGGTGGRDNRDRNAATLFLAYFFLRDDNRFLLSFLFGDNNDTLGDDRGGGTDDLTTILLYADIA-GLYDDRNGTFLFGFFNDRDDNDLLTLFLGTSFTDARAAISFFDAALFFQFSFYDANNSLYLNARHLLFSQFAGFMGFLRDNANAAARNFLTELTALCTLRAANFGCFNRAPKQNNRNRNRAAATDGLLRAAYLLLFA---RALFFFSAFFTGNDNARAADAAADARYFGTGLGSFSLYLDDDDFSFY-LYTFTGATLSNAADNAFTGRTQWDD-AAADRKHGTAGLNANNAARAA-TT-FFGFPMIAANDIWPFDNRRAFLAF-LLPKNNDAADDIIEPLTLLGGDANRNDADADDAAANDDN-DDNTFFWYAAAAAFHTLNDASTYN-AARRDDSFSLLY--------FFLLVFTLGFTRLLL-RDRARRFFFD-NR-GLTFG---DLVFF-LLSFF---YLYDDRRHYLLFHNNAAL--LI-LEVPFKRDDRARDNNWLPVMFIFF-NNAAQLFFS-QRDDDDARDDDNAAAAAADDANANDNRDRRANNRANNR---RDA-DNRDRNAADARADDANRADNNAADAADAAAADANNARN-RNDNNDDRDADDDDNDDNNDDDRDANNARRNRRNDAADNADDAADAFSSGLGMYLNNMFFLGVKGFDATTLGGTVFDRAFGSNDNAAAYTLDDNNADLVGTTFGGNALTAARDCRDFLNAAAFLCWVTF-LLEAFSETFDTYYLADDSGYAAN-FGQLNAAAFTTGSFNNAVLNAAFGLFADRANADARLFTLNDAFVLYTGGLDADAAARDADPLKPQKDGNNFAYLFSGLFGDFTYN--D-DD-DDDSGLTLFTYLFSRARLTDDRMCNACEWHAAAPWFRDDNPSKDLLGNSSFNANDAD-SFYLNRAAFSLYNAAALYYAAANNAADTFGLNSGGFFFLGRRGLRA-FFFSTFMGGLIYFLFFLDDAAYYYFARDRAARALSSSNAAARDRALLGFFVLRANALGLGFDNANNADDFGKGFGDDNADANRTLTWTLDDNADDLTFTFNNDSFDFFYSRATSSLLF-TDKDDAFTTPFTSSGNDNATYYNDHYFLDDAADDFLSQDAGLPGGLNANARLTYGALLTNLTGGADGFLLKAGVLT-FL---DRRNFLGFVTDN-------------------RWFFLTDRTTGFGFFNALYGTLFF--LDRAAAFLLFGTSFAANDDTSGFNRAAWGALAFFYRDDNYNGYSLLLYDAN-ADFVLLTFFNRRFLALFLSINFTTELARDFGLGGGFRRANLSGFDAD---------------------DDLLDDWSLLNNAAFFYKRNFFDAADLTYFDDAAALTTTFTLNDNRDNFNNAVGFGFLGVDNRAADDAVTFLTLTVRAALNANNAGYLLLDANDAGSLFLGGFDRADRANLTTFLFYTNADDARFTRRRTFLLLTTYFTALGRARRNRRRNDRNHTGLTCLLNATDSGGLFSLY-IGFTNAFFWYVVLMMCLYFF-LLLQFFFCFFLSFNRAALYFLLCLL-LHFFFLLSFCEEFVVSKLLAAGLTISFYLFTTYGNAFFCGFTGQA----------------------------------------------------------------------------------------------------------------------------------------------------------------------------------------------------------------------------------------------------------------------------AALLAARAFFNADTF-LLWDANDAGLNNRNAFTNAANKFFLGARGFLTRAGGTTVPGGETLWFSL--LLI---------IFFF-YLKFGMTTPVGGTTDNRAFGSFQGF-LTTTVFF-LNCPFKP---LK-VYLRNAFDTLLLDNNADARFFFGLNRLADAFAFFFDNANANRLLLNDAR--FSVRWFPWNRLPC-FLLVRDNDGGGFLTHLYTLNARNANDRF-GFYGFYDDNNNAADSLTSLTLDAAAD-SFSGFNDAAARDR-LTYLYAAGFLTAAADARDNN-RRANANARRNA---DANRNRARAANDAFGNDNA-TLNAAANADNAAAANRAL-TYTNAAAGSG-FANDDAAAAANRARNDNA-AADDNDDNAAA-NNNAANLFLTWST-SGLLGNAR-DTFKFRR--DNFIENRDYGPLI---PYLRDDRD---FSPIFPTSDARDRD--MILNN--LWLGNFLLGFLGTLGFTYYL-PFFKQNFFNANAAADSLN-FLFFFAATSTSSLTL--Y----DR----------SFGFYN---DYGYGNLLLFL--RFYDADNLL-HWNLLPFSSGLTFG-NNDDRNR------------------NNATFL-TFFLNDAATFFTYGYKGFLFARLLFTRDDNAAARGLFFARRAANNANDLGWLLYLGTGTFLNAFYFTDAFFFT-NRAAAG-LLLRDGL-SLNAAGYNAAASTNAARNNAFSTFGNAF-LYDR----------------SFLNRA-TLGYLNGLL--SGTLLDNA----YFDDRD---LSNADFFGDTYFAFTADNAFLGTGTFSFFKTFNALLKF-AAAFGGFFTNAALYGTFLTYSFGTAFSFYAAASLLGFGFNAAALTLTFFYNNANSLYLNRASLFSDTLDFGRNDNRAAATLFGYLFYRAGATLYSGFLGTSFNSFHNAAANQLYAADRNAGLLTTLDANDANLWFFDDDRRNRRNAANTVTLLRDRAFFGVGNLGFTFTTFA-----DRDRANTYTTGYSCNNTAGGFRNAATFGWVGMFFGRDHFSSFFLNHDDADDQFLLYYLQTLLETVKTLGAALTDTAGADCYSTGGSGAFLLL-YYFTTARDDDANDNGGLSSFFFLADDRNAADNDN-LGGLGLTAFDNNFLLGWTTYTFNDAANLGSGGKTFFLNADNLFFNADNAALLFADRFLFGFFCDAAFFTNRRANAFD-GFGLFLDRAD-RANARARRARAAAGFFDDFYTGTLGLGTRDANARAFLGFFA-LFFDNMLLA-DNNAANDRFFEA--DLLFLDAAFFARDFTNDAARAGLDLALLTF-LRNAGTFTFGTGSLLLTNAAAADNNAD-NNRNRNDRAAFL-FTLTLGLLRADCLLTLFL--RDDRANNFYANA-AARNADSL--------------------------------------------------------------------------------------------------
Hypocrea               -------------------------------------------------HAWPLADFYRDAGFTADAAFL-AAD--DADA-RRF-LNAAGLTSLN-AADNNHYIADDADADGGFDDGTRNTTDADDTF-GDA-ADARD--DD-ARDAL-VTFN-ADAQLHPTSFDAADDLYGPQFHDAADALGVFRDAAAAGVLLLNAL--DDR-NFAAFFFVTNDADTTGTYGNADDA-AAAGLLGQDFLLRRDR--NNFFL------DRDHTFFTNAADRATSGTGGRDANDRNAATLFEREFFLRDDNDFLLMMLFGDNNRTLGDDRGGGTDDLTTILLYADIA-GLYDDRNGTFTTTFFNDADDNDLLGGGLGTSFTNNRAAISFFDAALFFQFSFYDANNSLYLNARHLLFSQFAGFMGFLRDNANAAARNFLTELTALCTLRAANFGCFNRAPKQNNRNRNRAAATDGLLRAAYLLLFA---RALFFFSAFFTGNDNARAADAAADARYFGTGLGSFSLYLDDDDFSFY-LYTFTGATLSNAADNAFTGRGQWDD-AAADRKHTTAGLNANNAARAA-TT-FFGFPMIAANDIWPFDNRRAFLAF-LLPKNNDAADDIIEPLTLLGGDANRNDADADDAAANDDN-DDNTFFWYAAAAAFHTLNDASTTN-AARRDDSFFLLY--------FFLYFFLLSFTRLFL-RDRARRFLFD-NR-GLYFF---DLLSF-LLSFF---LLYDDRRHYLTFHNNAAL--LI-LEVPKLRDDRARDNNFWPVMFIFF-NNAAQLGFS-QRDDDDARDDDNAAAAAADDANANDNRDRAANNRANNR---RDA-DNRDRNAADARADDANRADNNAADAADANAADANNARN-DNDNNDDRDADDDDNDDNNDDDRDANNARRNRRNDAADNADDAADAFSSGLGMYLNNMFFLGVKGFDATTLGGTVSDRAFGSNDNAAAYTLDDNNADYVGTTFGGNALTAARDCRDFLNAAAFLCWVTF-LLEAFSETFDTYYLADDGGYRAN-FGQLNAAAFTTGSFNNAVLNAAFGLFADRANADARLFTLNDAFVLYTGGLRADAAARDADPLKPQKDGNNFAYLFSGLFEDFTYA--RADD-DDDSGLMLFTYLFSRARLTDARMCNACEWHAAAPWFRDDNPSKDLLGNSSFNANDAD-SFYLNRAAFSLYNAAALYYAAANAAADTFGLNSGGFFFLGRRGLRA-FFFSTFMGFLIYFLFFLDDAAYYYFARDRAARALSSSNAAARDRALLGFSVLRANALGLGGDNANNADDFGKGFGDDNANANRTLTWTLDDNADDTTFTFNNDSFDFFYSRATSSLLF-TDKDDAFTTPFTSSGNDNATYYNDHYFLDDAADDFLSQDAGLPGGLNANARLTYGALLTNLTGGADGFLLINTGYT-FL---DDDNFLGSTGRN-------------------RIFFLTDRTTGFGFFNALYGTLFF--LDR-AAFLLFGTSFAANDDTSGFNRAAWGALAFFYR-DNYNGYSLLLYDAN-ADFVYLTFFNRRFLALFLSI-FLTELARDFGLFFGFRRANLSGFDDR---------------------DRLLDDFFLLNNAAFFLLDNFFDAADLTYFDDAAALTLLFTLNDNRDNFNNAVGFGFLGVDNRAADDAVTFLTLTVRAALNANNAGYLLLDANDAGSLFLGGFDRADRANLTTFLFYTNADDARFTRRRTFLLLTTYFTALGRARRNRRRNDRNHTGLTCLLNATDSGGTFSLY-IGFTNAFFKFVILMMCLYFF-LLLCFGFCFFTSFNRAALYGLLCLT-LCFFFLLSFCEEFIVLWLLAAGLTISFYLGTTYGNAFFCGFTGQA----------------------------------------------------------------------------------------------------------------------------------------------------------------------------------------------------------------------------------------------------------------------------AALLAARAFFNADTF-LLIRANDAGLNNRNAFTNAANIFFLGARGFLTRAGGTTVPGGETLWFSL--LLWDD-------KFFF-YLKFGMTTPVGGTTDNDAFGSFQVF-LTTTVFF-LACPFIF---LL-FLLRNAFDTLLLDNNA-ARFFFGLNRLARAFAFFFDNANANRLLLNDRD--FFLDFFLINRLPC-FLLVRDNDGGGFLVHLYTLNARNANDRF-GFYGFYDDNNNAADSLTSLTLAAAAD-SFSGFNDADADND-LTYLYAAGFLTAAADADDNN-RRANANARRNA---DANRNRARAANDAFGNDNA-TLNAAANADNAAAANRAL-HYTNAAAGSQ-FNNDDAAADANDARNDNA-AADDNDDNAAA-NNNAANLFLTWFT-FGLLGNAR-DTFFSRN--RNPIFPADLGYLI---FFFNDDRD---LLLIFSTFRARDDR-PLIPDN--YLLGNFLLGFLGTLGFTYLS-YLFKFNFFNAAAAANSHV-VLFFFAAHSTSSLTL--L----LRD--------FFFGFYN---DYGYQNLLLFVVNRQYAADALL-LWNLFSYFSGLTFG-NNARRNR------------------NNATFL-TFFLNDAATFFTLGLKGFLFARLLFTRDDNAAARGLFFARRAANNANDLFWLYYLFTGTFLNAFYFTDRFFFT-NDRAAG-LLLRDGL-SLNDAGYNAAASTNAARNRAFSTFGNAF-LYDR----------------SFLNRA-TLGYLNGLL--SGTLLDNA----YFDDRD---LSNADFFGDTYFAFTAANAFLGTGLFSSFKLFNALLKF-AAAFGGFFTNAALYGTFLLYSTGTAFSFYNAASLLGFGFNAAALTLTFFYNNANSLYLNRASLFSDTLDFGRNDNRAAATLFGYLFYRAGATGYSFFLGTSFNSFHNAAANQLYAADRNAGLLTTLDANDANLWFFDDTLLFLLNAANTVTLLRDRAFFGVGNLGFTFTTFG-----ARDRANTYTTGYSCNNTAGGFRNAATFGWVGMFFGRRHFSSFFLNKDADADWFLLYYLQTLLETVKTLGAALTDTAGADCYSTGGSGAFLLL-VYFTTNRDDAADDNGGLSVFFFLADDRNAADNDATLGGLGLTAFDNNFLLGWTTYTFNDAANLGSGGKTFFLNADNLFFNADNAALLFAARFLFGFFTDAAFFTNRRANAFD-GFGLFLDRAD-RANARARRARAAAGFF-RFYTGFTGLGTRDDNARAFLGFFA-LFFDNMLLA-DNNAANDRFFEA--DLLFLDAAFFARDFTNDAARAGLDLALLTF-LRNAGTFTGLTGSLLLTNAAAADNNAD-NNRNR-DRAAFL-FTLTLGLLRADGLLTLFL--LLTLFFFFYANA-AARNADSLLLL--FGFFANDAFFLFFGR---NDNNANNDRNDN----------ARNAANR----------------------------------------------
Lecanora               -------------------------------------------------HAWPEADFYRDAGFTADAASL-AAD--RDDA-RNF-YNAAGLTSLN-AADNNHYIADDADADLGFDDGTRNTTDADDTF-GDA-NDARR--DD-ARDAL-VTFN-AD-QLHPTSFDAADDLYGPQFHDAADALGVFRDAAAAGLLYLNAL--DDR-NFAAFSFFTNDADTTGTTGNADAA-AAAGLLGGDFLLRDRR--NNFFL------DRRTTFFTNADDRATGGTGGRDDAARNAATLFLAYFFLRDDNRFLLSFLFGDNNDTLGDDRGGGTDDLTFILLYADIA-GLYDDRNGTFFTGFFADANDNNLLTGLLGTSFTNNRAAISFFDAALFFSFGGYDANNSTTLNADYLLFSQMAFFMGFLRDNANAAARNFLTELLALCTLRAANFGCFNRAPKQNNRNRNRAAATDGLLRAAYLLLFA---DALFFFSAFFTGNDNARAADAAADARYSGTGLGSFSLYLDDDDFSFY-LYTFTGATYSNAADNAFTGRGQWDD-AAADRKHTTAGLNANNAARAA-TT-FFGFPMIAANDIWPFDNRRAFLAF-LLPKNNDAADDIIEPLTLLGGDANRNDADADDAAANDDN-DDNLGFVYAAAAAFHTLNDASTTN-AAARDDSFFLLW--------FPLYFWLLSFTRLFL-RDRARRFLFD-ND-GLYFF---DKLSF-PLKFF---LLYDDRRTYLTFFNNAAL--LS-KEVP-IRDDRADDNNIRPVMWYFF-NNADLLGFS-GRDDDDARDDDNAAAAAADDANANDNDDRAAANRANNR---RDA-DNRDRNAADARADDANRADNNAADAADANAADANNARN-DNDNNDDRDADDDDNDDNNDDDRDANNARRNRRNDAADNADDAADAFSSGYGMYLNNMFFLGVKGFDATTLGGTVSDRAFGSNDNAAAYTLDDNNADYVGTTFGGNALTAARDCRDFLNAAAFLCWVTF-LLEAFSETSDTYYLADDGGYRANDFGQLNAAAFTTGSFNNAVLNAAFGLFADRNNNDARLFTLNDAFVLYTGGLRADAAARDADPIKPQKD-NNFAYLFSGLFFDMYVA--DDAD---DVSELLFTYLFSRARL-DARMCNACEWHAAAPWIDDDNPSVDLTFNSSFNANDAD-SFYLNRAAFSLYNAAALYYAAANARADTFGLNSGGFFFLGRRGLRA-FFESCFMVFEIYFL-FLDDAAYYYFADDRAARALSSSNAAARDRAL--QSSYRANAIGVGSNAANNADDFGKGFGDDNADANRTLTWTLDDNADDYTVTINNDSFDFFYSRATSSLLF-TDKDDAFTTPFTSSGNDNATYYNDHYFLDDAADDFLSQDAGLPGGLNANARLTYGALLTNLTGGADGFLLGNSYLG-PL---DADNFPTFSYNN-------------------RTFFLTDRTTGFGFFNALYQVHPN--HDR-AAQ-PQVHSFAANDDTSGFNRAAWGALAFFYR-DNYNGYSLLLYDAN-ADSYYHDNFNRRFLARFLSI-MLVELARDFGLGFGFARAALSGFDDRA-------------------DRALLDDFSLLNNAAFFYLDNFFDAADLTYFDDAAALTLTFTLNDNRDNFNNAVGFGFLGVDNRAADDAVTFLTLTVRAALNANNACYMLLDANDAGSLFLGGFDRADRANLTTFLFYTNADDARFTRRRTFLLLTTYFTALGRARRNRRRNDRNRDARDARRNADDNAADNNLY-KGSYNAFPITV-LMMCKYFK---LTQSQMQFTLFNRAALFGLHEHYAHGFNAWLSWCEEFNVGIPLARSYTWSF------------------------------------------------------------------------------------------------------------------------------------------------------------------------------------------------------------------------------------------------------------------------------------------------LLAARAFFNADTF-LLWRANDAGLNNRNAFTNAANKFFLGAAGFLTRAGGTTVPGGETLWFSL--YLL-DD---R--FFSF-YLKFGMTTPVGGTTDNDAFGSFQSQ-LTTLFFF-INHMFLS---LLFFTLDAAFDLLLTDNNA-ARGFFFLNDLARAFAFFFDNANAADLLLNDARNDFGLLFFYFARLEQ-ILLLADNDFGGFHYHLYTLNARNANDRF-GFYTFYDDNNNAADSLGSLTLAAAAD-SFSGFNDAAADDD-LTYLYAAGFLTAAADARRNN-RRANANARRNA---DANRNRARAANDAFGNDNA-TLNAAANADNAAAANRAL-TYTNNAAGSG-FANDRAAARANDARNDNA-AADDNDDNAAA-NNNAANLFLTTSL-GGLLGNAR-RTFVHRN--DNPFISADLGELL-D-LTFDDR-D---LGFFFMTFRARDRN-YILPRN--QVLGNFLLGFLGTLFFTYYF-FFLFFYLFNADAAANFLL-WVFFFAAHSTGSLTL--L----LRDR----N--FFFGFYN---DTGYQNLLLVKFNDFLAADNLFSLLAFLLLSSGLLFG-NNARRNR------------------NNATFL-TFFLNDAATFFTTFYGGFLFARLLFTRDDNAAARGLFFARRAANNANDVFGLTGWLFGTFLNAFYFTDDFFFT-NDRAAG-LLLADGL-SLNDAGYNAAASTNAARNNAFSTFGNAQ-LLLDNA-----------A-FFFHNRA-TLGYLNGLL--SGTLLANA----YFDRDD---LSNADFFGDTYFAFTARNAFLGTLFKTGFTLVNALLKF-AAAFGTFFTNADLTGTGLTYSGGTAFSFYNAASLLGFGFNAAALTLTFFYNNANSLYLNRASLFSDTLDFGRNDNRAAATLFGYLFYRAGATTYSGFTGTGFNSFHNAAANQLYAADRNAGLLGTLDANDANLWFFDDLLTFLLNAANTVTLLRDRAFFGVGNLGFTGGLFW-----DDDRANTYTTQYSCNNTAGGFRNAATFGWVGMGFFRRTTSSFFT-TNAAARGGLLYYGGLLTETVKTLGAALTDTAGADCYSHGGSGAFTLL-VYFTTARDDANDDNGGLSVFFGLADDDNAADNRAKLFTTGLTAFDNNFLLGWTTYTFNDAANLGSGGKTFFLNADNLFFNADNAALLFAARFLFGFFTDAAFFTNRRNNAGD-FYGLFLDRAD-RANARARRARAAAGFF-DFYTFGTTLGTRDANARAFLLFFA-LFFDNMLLA-DNNAANDRFFEA--DLLFLDAAFFANDFYNDAARASLDLALLFF-LRNAGTFGGTLGSLLLTNAAAADNNAD-NNRNR-DRAAFL-FTSLTGLLRADGLLTLFL--LFLLGFFFYANA-AARNADSLLLT--FFLFANDAFFLGFFR---NDNNANN--------------------------------------------------------------------
Leotia                 -------------------------------------------------HAWPLADFYRDAGFTADAASL-AARD-DADA-RDF-YNAAGLTSLN-AADNNHYIADDADADLGFDDGTRNTTDADDTF-GDA-NDARR--DD-ARDAL-VTFN-ADAQLHPTSFDAADDLYGPQFHDAADALGVFRDAAAAGYLLLNAL--DDR-NFNAFFFSTNDADTTGTTGNADDA-AAAGLLGSDFLLRDDR--NNFFL------DDDYTFFTNADDRATGGTGGRDDRDRNAATLFLAYFFLRDDNDFLLSFLFGDNNDTLGDDRGGGTDDLTFILLYADIA-GLYDDRNGTFFTGSFNDRDDNNLYTGLLGTSFTDDRAAISFFDAALFFSFSGYDANNSTYLNARYLLFSQFAFFMGFLRDNANAAARNFLTELLALCTLRAANFGCFNRAPKQNNRNRNRAAATDGLLRAAYLLLFA---RALFFFSAFFTGNDNARAADAAADARYSGTGTTSFSFYLDDDAFSLY-LYGGTGATYSNAADNAFTGRGQWDD-AAADRKHTTAGLNANNAARAA-TT-FFGFPMIAANDIWPFDNRRAFLAF-LLPKNNDAADDIIEPLTLLGGDANRNDADADDAAANDDN-DDNLGFVYAAAAAFHTLNDASTTN-AARRDRSFFLLY--------FFLYFFLLSFTRLFL-RDRARRFLFD-NR-GLYFF---DLLSF-LLSFF---LLYDDRRTYLTFFNNARL--LS-IEVPKLRDDRANDNNFWPVMIYFF-NNANLLGFS-GRDDDDARDNDNAAAAAADDANANDNDDRAAANRANNR---RDA-DNRDRNAADARADDANRADNNAADAADANAADANNARN-DNDNNDDRDADDDDNDDNNDDDRDANNARRNRRNDAADNADDAADAFSSGYGMYLNNMFFLGVKGFDATTLGGTVSDRAFGSNDNAAAYTLDDNNADYVGTTFGGNALTAARDCRDFLNAAAFLCWVTF-LLEAFSETSDTYYLADDGGYRANDFGQLNAAAFTTGSFNNAVLNAAFGLFADRANADARLFTLNDAFVLYTGGLRADAAARDADPKKPQKDGNNFAYLFSFLFGDFTYA--DRDD-DDDSGLTLFLYLFSRARLTDNRMCNACEWHAAAPWWDRDNPSVDLTFNSSFNANDAD-SFYLNRAAFSLYNAAALYYAAANAAADTFGLNSGGFFFLGRRGLRA-FFGSTFMGFLIYFLFFLDDAAYYYFARDRAARALSSSNAAARDRALLGFSVLRANALGLGGAAANNADDFGKGFGDDNANANRTLTWTLDDNADRTTFTFNNDSFDFFYSRATSSLLF-TDKDDAFTTPFTSSGNDNATYYNDHYFLDDAADDFLSQDAGLPGGLNANARLTYGALLTNLTGGADGFLLQNSLYG-FL---DDDNFLTSFYRN-------------------RHFFLTDRTTGFGFFNALYGTLFF--LDR-AAFLLFGTSFAANDDTSGFNRAAWGALAFFYR-DNYNGYSLLLYDAN-ADFVYLTFFNRRFLALFLSI-FLTELARDFGLGFGFRRAALSGFDDRA-------------------DRALLDDFFLLNAAAFFLLDNFFDAADLTYFDDAAALTLTFTLNDNRDNFNNAVGFGFLGVDNRAADDAVTFLTLTVRAALNANNAGYTLLDANDAFFLSLGGFDRADRANLTTFYFLLNARDARFTRRRTFLLLTTYFTALGRARRNRRRNDRNHTGLTCLLNATDSGGTFSLY-KGFTNAFSLLVVLMMELYFF-LTLCFFFCFFMLFNRAALFELLCLL-LCFGFLLSFMEEFVVFFYLAAGLTWSFYLGTTYGNAFFCGFTGQA----------------------------------------------------------------------------------------------------------------------------------------------------------------------------------------------------------------------------------------------------------------------------AALLAARAFFNADTF-LLWRANDAGLNNRNAFTNAANKFFLGARGFLTRAGGTTVPGGETLWFFL--LKE-R-------MWFF-LLKFGMTTPVGGTTDNDAFGPFQVF-LTTLFFF-LPTSF-Y---LLFFLLDAAFDLLLTDNNR-ARGFFFLNDLADAFAFFFDNANAARLLLNDADNDFFLLFFSDNRLYGPFLLLNDNDFGGFLVHLPTLNARNANDRF-GFYTFYDDNNNADDSLGSLTLAAAAD-SFSTFNDAAADDD-LGYLYAAGFLTAAADARRNN-RRANANARRNA---DANRNRARAANDAFGNDNA-TLNAAANADNAAAANRAL-TYTNNAAGSG-FANDDAAARANDARNDNA-AADDNDDNAAA-NNNAANLFLTTFL-FGLLGNAR-DTFFPKN--RNPIWPADLGYLI-N-FLFDDR-D---LFLIFSTFRARDRN-PKIPRN-WPLLGNFLLGFLGTLFFTYLL-SFLFFLLGNARAAANFLL-FFFLFAAHSTSSLTL-------LRRR----A--FNFGFYN---DYGYQNLFLLLFNRFLRADNTFFLLDFLYFFSGLLFG-NNARRNR------------------NNATFL-TFFLNDAATFFTLFLGGFLFARLLFTRDDNAAARGLFFARRAANNANDFFGGYGQYLGTFLNAFYFYDDFFFT-N-RAAG-LLLADSL-SLNAAGYNAAASTNAARNNAFSTFGNAF-LLLNRR-----------A-FFFLNRA-TLGYLNGLL--SGTLLDNA----YFDRDD---LSNADFFGDTYFAFTAANAFLGTFSHTSTTLLNALLKF-AAAFGTFFTNAALTGTFLSYSFGTAQSFYNAASLLGFGFNAAALTLTFFYNNANSLYHNRASLFSDTLDFGRNDNRAAATLFGYLFYRAGATLYSYFLGTGFNSFHNAAANQLYAADRNAGLLGTLDANDANLWFFDDLLTFLLNAANTVTLLRDRAFFGVGNLGFTFTTFE-----ADDRANTYTTGYSCNNTAGGFRNAATFGWVGMGFFRRTTSSFFG-GNNAARTTLLYYGGLLTETVKTLGAALTDTAGADCYSTGGSGAFTLL-VYFTTARDRANRDNGGLSVFFGLADDRNAADNDAMLGGLGLTAFDNNFLLGWTTYTFNDAANLGSGGKTFFLNADNLFFNADNAALLFAARFLFFGFTDAAFFTNRRNNAGD-FTGLFLDRAD-RANARRRRARAAAGFF-DFYTGGTTLGTRRANARAFLGFFA-LFFDNMLLA-DNNAANDRFFEA--RLLFLDAAFFANDFTNDAARAGLDLALLTF-LRNAGTFGGTTGSLLLTNAAAADNNAD-NNRNR-DRAAFL-FTGLTGLLRADGLTLLFL--LFLLGFFFYANA-ANRNADSLLLT--FFLFANDAFFLGFFR---NDNNNNNDRANDN---------ARNAANR----------------------------------------------
Leptosphaeria          -------------------------------------------------HAWPLADFYRDAGFTADAASL-AA-D-DADA-RRF-YNAAGLTSLN-AADNNHYIADDAAADLGFDDGTRNTTDADDTF-GDA-NDARR--DD-ARDAL-VTFN-ADAQLHPTSFDAADDLYGPQFHDAADALGVFRDAAAAGLLLLNAL--DDR-NFAAFFFFTNDADTTGTYGNADAA-AAAGLLGGRFLLRDDR--NNFFL------DDRTTFFTNADDRATSGTGGRDDDARNNATLFLAYFFLRDDNRFLLSFLFGRNNDTLGDDRGGGTDDLTFILLYADIA-GLYDDRNGTFFTGGFNDADDNNLTTGLLGTSFTDDRAAISFFDAALFFSFGGYDANNSTTLNADYLLFSQFAFFMGFLRDNANAAARNFLTELLALCTLRAANFGCFNRAPKQNNRNRNRAAATDGLLRAAYLLLFA---RALFFFSAFFTGNDNARAADAAADARYSGTGLGSFSLYLDDDDFSFY-LYTFTGATYSNAADNAFTGRGQVDD-AAARRVHTTAGLNANNAARAA-TT-FFGFPMIAANDIWPFDNRRAFLAF-LLPKNNDAADDIIEPLTLLGGDANRNDADADDAAANDDN-DDNLGFVYAAAAAFHTLNDASTTN-AAARDDNFFYLY--------FFLYFFLGSFTRLFL-RDRARRFLFD-ND-GLYTF---DLLSF-LLSFS---LL-DDRRTYLTFFANAAL--LV-KEVPILRDDRARDNNFIPVMWVFF-NN-ALLGFS-GRDDDDARDDDNAAAAAADDANANDNDDRAAANRANNR---RDD-DNRDRNAADARNDDANRADNNAADAADANAADANNARN-DNRNNDRRDADDDDNDDNNDDDRDANNARRNRRNDAADNADDAADAFSSGLGMYLNNMFFLGVKGFDATTLGGTVSDRAFGSNDNAAAYTLDDNNADYVGTTFGGNALTAARDCRDFLNAAAFLCWVTF-LLEAFSETFDTYYLADDGGYRANDFGQLNAAAFTTGSFNNAVLNAAFGLFADRANADARLFTLNDAFVLYTGGLRNDAAARDADPKKPQKDGNNFAYLFSFLFGDFTYR--DDDD-DRDSGLTLFLYLFSRARLTDARMCNACEWHAAAPWWDDD-PSVDLTFNSSFNANDAD-SFYLNRAAFSLYNAAALYYAAANAAADTFGLNSGGFFFLGRRGLRA-FFLSTFMGFLIYFLFFLDDAAYYYFARDRAARALSSSNAAARDRALLGFSVLRANATFGGGDAANNADDFGKGFGDDNANANRTLTWTLDDNADDTTTLGNNDSFDFFYSRATSSLLF-TDKDDAFTTPFTSSGNDNATYYNDHYFLDDAADDFLSQDAGLPGGLNANARLTYGALLTNLTGGADGFLLQNSLYG-FL---DDDNFLTSFYRN-------------------RHFFLTDRTTGFGFFNALYGTLFF--LDR-AAFLLFGTSFAANDDTSGFNRAAWGALAFFYR-DNYNGYSLLLYDAN-ADFVYLTFFNRRFLALFLSI-FLTELARDFGLGFGFRRAALSGFDDRD-------------------DRALLDDFGLLNAAAFFTLDNFFDAADLTYFDDAAALTLTFTLNDNRDNFNNAVGFGFLGVDNRAADDAVTFLTLTVRAALNANNAGYFLLDANDAGSLFLSTFDRADRANLGYFLFYTNADDARFTRRRTFLLLTTYFTALGRARRNRRRNDRNRDGLTCLLNATDSGGTFSLY-IGFTNAFSLIVVLMMCLYFF-LTLSFFFCFFTYFNRAALSGLLCLL-LYFGFLLSFCEEFVVIFYLAAGLTISFYLGTTYGNAFFCGFT-------------------------------------------------------------------------------------------------------------------------------------------------------------------------------------------------------------------------------------------------------------------------------AALLAARAFFNADTF-LLIDANDAGLNNRNAFTNAANIFFLGARGFLTRAGGTTVPGGETLWFSL--YLT-DD---D--GFSF-YLKFGMTTPVGGTTDNRAFGSFFIF-LTTTFFL-FDVSFLG---FLFSYLRAAFDTLLTDNNA-ARGFFGLNDLARAFAFFFDNANAADLLLNDARNDFSYLFLTFNRLYV-LFLLNDNDGGGFLILLYTLNARNANDRF-GFYTFYDDNNNAADSLGSLTLDAAAD-SFSGFNDAAADDD-LTYLYAAGFLTAAADARDNN-RRANANARRNA---DANRNRARAANDAFGNDNA-TLNAAANADNAAAANRAL-TYTNNAAGSG-FANDRAAADANRARNDNA-AADDNDDNAAA-NNNAANLFLTTSL-GFLLGNAR-DTFLLDN--DAMVWSRDLGYHW-N-FSLDDD-D---FYLKQSTFRARDRD-YKVERA--FFLGNFLLGFLGTLGFTYYS-FFLFFTTFNADAAANMYL-TLYPYRAKMVGLLTL--L----LDDD----N--FFFGFFR---RTVEWASPSFGFARSERADNLGGLLAFLLYSSGLTFG-NNDRRNR------------------NNATFL-TFFLNDAATFFLTFYGGFLFNRLLFTRDDNAAARGLFFARRAANNANDLYGGLGWLYGTFLNAFYFTDDFFFY-NDRAAS-LLLNNGL-SLNDAGYNAAASTNAARNNAFSTFFNAG-LLLTDD-----------DGFFFTNRA-LLGYLNGLL---GTLLDNA----YFDRDD---LSNAAFFGDTDFAFTAANAFLGTSFKTFTTSFNALLKF-AAAFGTSFTNAALTGTFLYYSGGTAFSFYNAASLLGFGFNAAALTLTFFYNNANSLYLNRASLFSDTLDFGRNDNRAAATLFGYLFYRAGATTYSSFLGTGFNSFHNAAANQLYAAD-NAGLYGTLDANDANLWFFDDLLTFLLNAANTVTLLRDRAFFGVGNLGFTGGLFW-----ADDRANTYTTGYSCNNTAGGFRNAATFGWVGMGFFRRTFSSFFT-TNAAARGGLLYYLGLLTETVKTLGAALTDTAGADCYSTGGSGAFTLL-VYFTTARDDNADDNGGLSVFFGLARDDNAADNDAKLFTTGLTAFDNNFLLGWTTYTFNDAANLGSGGKTFFLNADNLFFNADNAALLFAARFLFFFFTDAAFFTNRRANAGD-SLGLFLDRAD-RANARARRARAAAGFF-DFYTGFTTLGTRDANARAFLGFFA-LFFDNMLLA-DNNAANDRFFEA--DLLFLDAAFFANDFTNDAARAGLDLALLTF-LRNAGTFGGLTGSLLLTNAAAADNNAD-NNRNR-DRAAFL-FTFYTGLLRADGLLLLFL--LFLLFFFFLAAN-ADDDAAFLLLL--FFLFANDAFFLGFFR---NDNNANNRDRNDN---------ARNAANR----------------------------------------------
Meliola                -------------------------------------------------HAWPLADFYRDAGFTADAAFL-AAD--DADA-RAF-LNAAGLTSLN-AADNNHYIADDAAADLGFDDGTRNTTDADDTF-GDA-NDNRR--DD-DDDAL-VLFN-ADAQLHPTSFDAADDLYGPQFHDAADALFVFRDARNAFTLLLNAL--DDA-RFAAFFFGLNDNDTTGTYGNADDR-AAASLLGQDFLLDDDR--NNFFL------DRDHTFFYNADDRATSGTGGRRNRDRNAATLFLALFFLRDRNDFLLFFLFGDNNDTLGDDRGGGTDDLTFILLYADIA-GLYDDRNGTFFLTFFNDANDNNLLGFLLGTSFTNARAAISFFDAALFFQFSFYDANNSLYLNARHLLFSQFAGFGGFLRANANDNARNFLTTLTALCTLRAANFGCFNRAPKQNNRNRNRAAATDGLLRAAYLLLFA---RALFFFSAFFTGNDNARAADAAADARYSGTGLGSFSLYLDDDDFSFY-LYTFTGATYSNAADNAFTGRGQWDD-AAADRKHTTAGLNANNAARAA-TT-FFGFPMIAANDIWPFDNRRAFLAF-LLPKNNDAADDIIEPLTLLGGDANRNDADADDAAANDDN-DDNLSFVYAAAAAFHTLNDASTTN-AARRDRFFFLTY--------FFLLFFLLSFTRLFL-RDRARRFLFD-NR-GLYFF---RLLFF-LLSGF---LLLDDRRHPLTFFNNANL--LF-KEVPKLRDDDARDNNFWPVMWLFF-NNAALLGFP-QRNDDDARDDDNAARAAADRANADRNRDRRAANAANNR---RDA-DNRDRNNADNRADDANRADNNAADAADNAAADANNARN-DNRNNDDRDADDDRNDDNNDDDRDANNARRNRRNDAADNADDAADAFSSGLGMYLNNMFFLGVKGFDATTLGGTLSDRAFGSNDNAAAYTLDDNNADYFGTTFGGNALTAARDCRDFLNAAAFLCWVTF-LLEAFSETFDTYYLADDGGYRANDFGQLNAAAFTTGSFNNAVLNAAFGLFADRANADARLFTLNDAFVLYTGGLRADAAARDADPKKPQKDGNNFAYLFSGLFFDFTYA--DDAD-DDDSGLLLFTYLFSRARLTDARMCNACEWHAAAPWWDDDNPSVDLYFNSSFNANDAD-SFYLNRAAFSLYNAAALYYAAANAAADTFGLNSGGFFFLGRRGLRA-FFISTFMGSLIYFLFFLDDAAYYYFARDRAARALSSSNAAARDRALLFFSVLRNNALGLGGDNANNADDFGKGFGDDNANANRTLTWTLDDNADDTTFTFNNDSFDFFYSRATSSLLF-TDKDDAFTTPFTSSGNDNATYYNDHYFLDDAADDFLSQDAGLPGGLNANARLTYGALLTNLTGGRDGFLLINLFYL-FL---RRRNFLFSLFRN-------------------RIFFLTDRTTGFGFFNALYGTLFF--LDR-AAFLLFGTSFAANDDTSGFNRAAWGALAFFYR-DNYNGYSLLLYDAN-ADFVYLLFFNRRFLALFLSI-FYTELARDFGLLFGFRRANLSGFDAR---------------------DRLLDDFFLLNNAAFFLLRNFFDAADLTYFDNAAALTLFFTLNDNRDNFNNAVGFGFLGVDNRAADDAVTFLTLTVRAALNANNAGYILLDANDAFFLFLGGFDRADRAALTTFLFLLNADDARFTRRRTFLLLTTYFTALGRARRNRRRNDRNHTGLTCLLNATDSGGTFSLY-IGFTNAFSLTGVLMMELLSF-LLLQFFFCFFPLFNRAALFPLLCLL-LHFFFLYFFMEEFVTGFYLNAGLTISFYLGTTYGNAFFCGFTGQA----------------------------------------------------------------------------------------------------------------------------------------------------------------------------------------------------------------------------------------------------------------------------AALLAARAFFNADTFRLLIRANDAGLDNRNAFTNAANIFFLGARGFLLRAFGTTVPGGETLKSGL--TLTDDD---ARRGFGF-TYWFGMTTPVGGTLDNDAFGSFQVF-YLFLTFGRPNEQCSQ---VPKWYHDAASDLLLLDNNA-ARFFFFYNRLADAFAFFFDNANANRLLLNDARNNQSKWPVHYNACHM-PTLGANADFLFSLVHLYTLNARNANDRF-GFYGFYDDNNNAADSLTSLTLDAAARNFFSGFNDAAADDR-LTYLLAAFFLTAAADADRNN-RRNNANARRNA---DANRNRARAANDAFGNDNA-TLNAAANADNAAAANDAL-TYTNAAAGSG-FNNDDAAARANDARNDNA-AADDNDDNAAA-NNNAANRNRRRNR-NARDGNAR-DTFYGKR--DNGHWSADKPHYH-D-GLFDDRND---LFTQSQPWRDRRRANYKQTNNDWTSLGNFLLGFLGTLFSTYYS-LFLVFNFFNARAANRGHG-SYSFFAAHSTGSLTL--G----YRDR----ADNSTFGFYN---DTGYQNLLYSYTADQTANDALL-LVNFLFYSSGYLFG-NNAARNR------------------NNATFL-TFFLADAAT--------------------------------------------------------------------------------------------------------------------------------------------------------------------------------------------------------------------------------------------------------------------------------------------------------------------------------------------------------------------------------------------------------------------------------------------------------------------------------------------------------------------------------------------------------------------------------------------------------------------------------------------------------------------------------------------------------------------------------------------------------------------------------------------------------------------------------------------------------------------------------------------------------------
Microascus             --------------------------------------------------AWPLADFYRDAGFTADAAFL-AAD--DADA-RRF-LNAAGLTSLN-AADNNHYIADDADADGGFDDGTRNTTDADDTF-GDA-NRARN--DD-ARDAL-VTFN-ADAQLHPTSFDAADDLYGPQFHDAADALGVFRDAAAAGLLLLNAL--DDR-NFAAFFFFTNDADTTGTYGNADDA-AAASLLGERFLLRDDR--NNFFL------DRDMTFFYNADDRATSGTGGRDDDDRNAATLFLAYFFLRDDNRFLLSFLFGDNNDTLGDDRGGGTDDLTTILLYADIA-GLYDDRNGTFLFGFFNDRDDNDLLTLFLGTSFTDNRAAISFFDAALFFQFSFYDANNSLYLNARHLLFSQFAGFMGFLRDNANAAARNFLTELTALCTLRAANFGCFNRAPKANNRNRNRAAATDGLLRAAYLLLFA---RALFFFSAFFTGNDNARAADAAADARYFGTGLGSFSLYLDDDAFSFY-LYTFTGATLSNAADNAFTGRGQWDD-AAADRKHTTAGLNANNAARAA-TT-FFGFPMIAANDIWPFDNRRAFLAF-LLPKNNDAADDIIEPLTLLGGDANRNDADADDAAANDDN-DDNTFFWYAAAAAFHTLNDASTLN-AARRDDSFFLLY--------FFLLFFHLSFTRLLL-RDRARRFFFD-NR-GLYFQ---DLLFF-LLSFF---LLYDDRRHYLTFTNNAAL--LL-IEVPSIRDDRARDNNIYPVMIFFF-NNAAGLGFS-QRDDDDARDNDNAAAAAADDANANDNRDRRANNRANNR---RDA-DNRDRNAADARADDANRADNNAADAADANAADANNARN-RNDNNDDRDADDDDNDDNNDDDRDANNARRNRRNDAADNADDAADAFSSGLGMYLNNMFFLGVKGFDATTLGGTVFDRAFGSNDNAAAYTLDDNNADLVGTTFGGNALTAARDCRDFLNAAAFLCWVTF-LLEAFSETFDTYYLADDFGYAAN-FGQLNAAAFTTGSFNNAVLNAAFGLFADRANADARLFTLNDAFVLYTGGLDADAAARDADPLKPQKDGNNFAYLFSGLFEDFTYA--D-DD-RDDSGLMLFTYLFSRARLTDDRMCNACEWHAAAPWFRDDNPSKDLLGNSSFNANDAD-SFYLNRAAFSLYNAAALYYAAANAAADTFGLNSGGFFFLGRRGLRA-FFFSTFMGGLIYFLFFLDDAAYYYFARDRAARALSSSNAAARDRALLGFFVLRANALGLGFDNANNADDFGKGFGDDNANANRTLTWTLDDNADDLTFTFNNDSFDFFYSRATSSLLF-TDKDDAFTTPFTSSGNDNATYYNDHYFLDDAADDFLSQDAGLPGGLNANARLTYGALLTNLTGGADGFLLINVGLT-FL---DRDNFLGFTVRN-------------------RIFFLTDRTTGFGFFNALYGTLFF--LDR-AAFLLFGTSFAANDDTSGFNRAAWGALAFFYR-DNYNGYSLLLYDAN-ADFVLLTFFNRRFLALFLSI-FTTELARDFGLGFFFRRANLSGFDAR---------------------RDLLDDFFLLNAAAFFLLRNFFDAADLTYFDDAAALLLTFTLNDNRDNFNNAVGFGFLGVDNRAADDAVTFLTLTVRAALNANNAGYLLLDANDAGSLFLGGFDRADRANLTTFLFYTNADDARFTRRRTFLLLTTYFTALGRARRNRRRNDRNHTGLTCLLNATDSGGTFSLY-IGFTNAFFKLVVLMMCLYFF-LLLCFGFCFFLSFNRAALYFLLCLT-LCFFFLLSFCEEFVVFWLLAAGLTISFYLGTTYGNAFFCGFTGQA-----------------------------------------------------------------------------------------------------------------------------------------------------------------------------------------------------------------------------------------------------------------------------------------------------------------------------------------------------------NNNN-RRRNANDDNDAADDDNAAFGSFQVF-YTHDNN--KEGFSWF------LYIRNANDTLLLDNNA-ARFFFG---IRRNIAQFFDNANANRLLHNDARNDISFARNLKARYLTMW--------QGSLVHLYTLNARNANDRF-GF-VFYDDNNNAADSLVNLTLAAAAD-SFSGFNDAAARRR-LTYLYAAANRDAAADARRNN-RRANANARRNA---DANRNRARAANDAFGNDNA-TLNAAANADNAAAANRAL-TYTNAAAGSG-FANDDAAAAANRARNDNA-AADDNDDNAAA-NNNAANLFLTWSL-FGLLGNAR-DLFKFRR---RPWPPADLQPLI-N-YLFRDRND---LFSIFPHFRARDRR-PPKPNN--LWLFNFLLGFLGTLGFTYLFRLYLFFNFFNANAAANFHF-FLGFFAATSTSSLTL--Y--------------ARSFGFYN---DYGYGNLLTFLLNDQLAADALL-LLRFSFLFSGLTFG-NNARRNR------------------NNATFL-TFFLNDAATFFTLFYKGFLFARLLFTRDDNAAARGLFFARRAANNANDLFWLLYGGTGTFLNAFYFYARFFFT-NDRAAG-LLLRDSL-SLNDAGYNAAASTNAARNNAFSTFGNAF-LYDR----------------SFLNRA-TLGYLNGLL--SGTLLDNA----YFDDRD---LSNADFFGDTYFAFTAANAFLGTGTTSFFKLFNARRKS-AAAFGGFFTNAALYGTFLLYSTFTAFSFYAAASLLGFGFNAAALTLTFFYNNANSLYLNRASLFSDTLDFGRNDNRAAATLFGYLFYRAGALGYSFFLGTSFNSFHNAAANQLYAADRNAGLLTTLDANDAAYW----------------------------------------------------------------------------------------------AANRDDRADRRADDRDRAAARDDDAAADADNDAANAAFLLL-VYFTTARDDANDDNGGLSVFFFLRDDDNAADNDADRAARARDANDNNFLLGWTTYTFNDAANLGSGGKTFFLNADNLFFNADNAALLFADRFLFFFFCDAAFFTNRRNNAFD-FFGLFLDRAD-RANARARRARAAAGFF-DFYTGTLGLGTRDANARAFLGFFA-LFFDNMLLA-DNNAANDRFFEA--DLLFLDAAFFARDFTNDAARAGLDLALLTF-LRNAGTFTFGTGSLLLTNAAAADNNAD-NNRNR-DRAAFL-FTLLLGLLRADCLLLLFL--LLTLGFFFYANARADRNADSLLLT--FGFFANDANNRNNAAR--NDNNNNND-------------------------------------------------------------------
Monascus               -------------------------------------------------HAWPLADFYRDA---NDNDGP-RADD-DADA-RDP-TNAAARDSLN-AADNNHYIADDAAADLGFDDGTRNTTDADDTF-GDA-NDARR--DD-ARDAL-GTFN-ADAILTPTSFDAADDLYGPGFIDAADALGTFRDAAAAGLLLLNAL--DDR-NFAAFFFFTNDADTTGTTGNADAA-AAAGLLGGRFLLRDDR--NNFFL------DRRTTFFTNAADRATGGTGGRDAAARNAATLFLAYFFLRDDNRFLLSFLFGDNNDTLGDDRGGGTDDLTFILLYADIA-GLYDDRNGTFFTGFFADANDNNLLTGLLGTSFTNNRAAISFFDAALFFSFGGYDANNSTTLNADYLLFSQFAFFMGFLRDNANAAARNFLTELLALCTLRAANFGCFNRAPKQNNRNRNRAAATDGLLRAAYLLLFA---RALFFFSAFFTGNDNARAADAAADARYFGTGLFSFSLYLDDDRFSFY-LYLFTGATLSNAADNAFCGRFQHRD-AAADAQHLTACLNANNAARAA-TT-FFGFPMIAANDIWPFDNRRAFLAF-LLPKNNDAADDIIEPLTLLGGDANRNDADADDAAANDDN-DDNLGFVYAAAAAFHTLNDASTTN-AARRDDSFFTLY--------FFLYFFLLSFTRLFL-RDRADRFLFA-ND-GLYFF---DLLSF-LLSFG---LLYDDRRTYLTFFNNAAL--LD-LEVPSIRDDRARDNNIYPVMF-FF-NNAALLGFS-GRDDDDARDNDNAAAAAADDANANDNDDRAAANRANNR---RDD-DNRDRNAADARADDANRADNNAADAADANAADANNARN-DNRNNDDRDADDDDNDDNNDDDRDANNARRNRRNDAADNADDAADAFSSGYGMYLNNMFFLFVKGFDATTLGFLVSDRAFGSNDNAAAYTLDDNNADYVFLTFGGNALTAARDCRDFLNAAAFLCWVLF-LLEAFSETSDTYYLADDGGYRANNFGQLNAAAFTTGSFNNAVLNAAFGLFADRANADARLFTLNDAFVLYTGGLRADAAARDADPKKPQKDGNNFAYLFSGLFF-FTYD--RDAD-NADSGLLLFTYLFSRARLTDARMCNACEWHAAAPWWDDDNPSVDLTFNSSFNANDAD-SFYLNRAAFSLYNAAALYYAAANAAADTFGLNSGGFFFLGRRGLAA-FFLSTFMGFLIYFLFFLDDAAYYYFARDRAARALSSSNAAARDRALLGFSVLRANALGGGGDAANNADDFGKGFGDDNANANRTLTWTLDDNADRTTTTFNADSFDFFYSRATSSLLF-TDKRDAFTTPFTSSGNDNATYYNDHYFLDDAADDFLSQDAGLPGGLNANARLWLFNLLL-TTGGADGFLLKNFYLL-FL---ADDDFLFFSLRN-------------------RWFFLTDRTTGGFFFNALYGTLFF--LDR-AAFLLFGTSFAANDNLFKFNRAAWGALAFFYR-DNYNGYSLLLYDAN-ADFVYLTFFNRRFLALFLSI-FLTELARDFGLGFFFRRANLSGFDARA-------------------DRALLDDFFLLNANAFFLLDNFFDAADLTYFDDAAALLLTFTLNDNRDNFNNAVGFGFLGVDNRAADDAVTFLTLTVRAALNANNAGYFLLDANDAFFLGLFGFDRADRANLTLFTFLLNADDARFTRRRTFLLLTTYFTALGRARRNRRRNDRNRDARDARRNADDNAADFSLY-IGFTNAFSLLVILMMCLYFF-LLLQFFFQFFTYFNRAALSGLLHLL-LHFFFLLSFCEEFIVFFYLAAGLTISFYL-----------------------------------------------------------------------------------------------------------------------------------------------------------------------------------------------------------------------------------------------------------------------------------------------------------------NDAGLNNRNAFTNAANRNNRAANGFLTRAGGTTVPGGEFLWFSL--LLL-DR---R--FFFF-YLKFLMTTPVGGTTDNRAFGSFQVF-LTTLFFS-LYLGFKL---LLLFTLDAAFDFLLLDNNA-ARFFFLLNDLNNAFAFFFDNANAADLLLNDRDNNFGLFFFFWNRLTFSFYLLADNDFGGFLVHLYTLNARNANDRF-GFYTFYDDNNNAADSLGSLTLDAAAD-SFSTFNDAAADDD-LGYLYAAGFLTAAADARDNN-RRNNANARRNA---DANRNRARAANDAFGNDNA-TLNAAANADNAAAANRAL-TYTNAAAGSG-FANDDAAARANRARNDNA-AADDNDDNAAA-NNNAANLFLTTSL-FGYLGNAR-DLFLLDN--RNPF-FDDLGPLI-N-FLADDRND----FLIFPTFDARDDR-LRLPDN--FFLFNFLLGFLFTLFFTYLS-FFTFFLLFNDRAAANFLL-LLFFFAATSTSVLFL--L----LDRR----N--FFFLFVR---DYGYGNLLLFFFNDFLRADNLFFLLDGLLYFSGLLFG-NNAARNR------------------NNALFL-TFFLNDAATFSTLFYGGFLFARLLFTRDDNAAARGLFFARRAANNANDLYEGLGWLTGLFLNAFYFTDDFFFT-NNRAAG-LLLADGL-SLNRAFYNAAASLNAARNNAFSTFFNAQ-LLLDDR-----------N-FFFHNRA-LLGYLNGLL--SGTLLDNA----YFDRDD---LSNADFFGDTYFAFTAANAFLFTGFKTFTMSFNALLKF-AAAFGTFFTNAALTGTSLLYSGGTAFSFLNAASLLGFGFNAAALTLTFFYNNANFLYLNRASLFSDTLDFGRNDNRAAATLFGYLFYRAGATTYSFFYGTGFNSFHNAAANQLYAADRNAGLLGTLDNNDANLWFFDDLLTFLLNAANTVTLLRDRAFFGVGNLGFTGGLFL---AADDDRANTYTTGYSMNNTAGGFRNAATFGWVGMGFFRRTTSSFFT-TNAAARGGLLYYGGLLTETVKTLGAALTDTAGADEYSTGGSGAFLLL-VYFTTARDDAADDNGGLSVFFFLNDDANAADNDRFLFTTGLTAFDNNFLLGWTTYTFNDAANLGSGGKTFFLNADNLFFNADNAALLFAARFLFGFFTDAAFFTNRRNNAGD-SLGLFLDRAD-RANARARRARAAAGFF-DFYTGFTTLGTRDANARAFLLLFA-LFFDNMLLA-DNNAANDRFFEA--DLLFLDAAFFANDFTNDAARAGLDLALFFF-LRNAGTFGGLTGSLLLTNAAAADNNAD-NNRNR-DRAAFL-FTFYTGLLDADGLLTLFL--LFLLFFFFYANA-AARNARSLLLL--FFLFANDAFFLGFFR---NDNNNNNDRRNDN---------ARNAANR----------------------------------------------
Morchella              -------------------------------------------------HAWPLAAFYRDAGFTADAASL-AADA-DADA-RAF-YNAAGLTSLN-AADNNHYIADDAAADLGFDDGTRNTTDADDTF-GDA-NDARR--DD-ARDAL-VTFN-ADAQLHPTSFDAADDLYGPQFHDAADALGVFRDAAAAGLLLLNAL--DDRARFNAFFFFTNDADTTGTYGNADAA-AAAGLLGGDFLLDDR----NFFL------DRRTTFFTNADDRATSGTGGRDDAARNAATLFLAYFFLRDDNDFLLSFLFGDNNDTLGDDRGGGTDDLTFILLYADIA-GLYDDRNGTFFTGFFADANDNNLLTGLLGTSFTDDRAAISFFDAALFFSFGGYDANNSTTLDADYLLFSQFAFFMGFLRDNANAAARNFLTELLALCTLRAANFGCFNRAPKQNNRNRNRAAATDGLLRAAYLLLFA---RALFFFSAFFTGNDNARAADAAADARYSGTGLGSFSLYLDDDDFSFY-LYTFTGATYSNAADNAFTGRGQWDD-AAADRKHTTAGLNANNAARAA-TT-FFGFPMIAANDIWPFDNRRAFLAF-LLPKNNDAADDIIEPLTLLGGDANRNDADADDAAANDDN-DDNLGFVYAAAAAFHTLNDASTTN-AARRDDSFFTLY--------FFLYFFTLSFTRLTL-RDRARRFGFD-ND-GLYFG---DLLSF-LLSFG---LLYDDRRTYLTFFRDANL--LF-KEVPKLRDDDARDNNFWPVMWLFF-NNAALLGFS-GRDDDDARDDDNAAAAAADDANANDNDDRAAANRANNR---ADD-DNRDRNAADARADDANRADNNAADAADANAADANNARN-DNRNNDDRDADDDDNDDNNDDDRDANNARRNRRNDAADNADDAADAFSSGYGMYLNNMFFLGVKGFDATTLGGTVSDRAFGSNDNAAAYTLDDNNADYVGTTFGGNALTAARDCRDFLNAAAFLCWVTF-LLEAFSETSDTYYLADDGGYRANDFGQLNAAAFWTGSFNNAVLNAAFGLFADRANADARLFTLNDAFVLYTGKLRADAAARDADPIKPQKDGNNFAYLFSTFFGDFLYD--AADA-DADSFLTLLGYLFSRARLTDARMCNACEWHAAAPWIDDDNPSVDLTFNSSFNANDAD-SFYLNRAAFSLYNAAALYYAAANNAADTFGLNSGGFFFLGRRGLRA-FFGSTFMGFLIYFLFFLDDAAYYYFARDRAARALSSSNAAARDRALLGFSVLRANALGLGTDAANNADDFGKGFGDDNANANRTLTWTLDDNADRGTFTFNNDSFDFFYSRATSSLLF-TDKDDAFTTPFTSSGNDNATYYNDHYFLDDAADDFLSQDAGLPGGLNANARLTYGALLTNLTGGADGFLLKNSLLL-FL---DDDDFLFFFYRN-------------------RWFFLTDRTTGFGFFNALYGTLFF--LDR-AAFLLFGTSFAANDDTSGFNRAAWGALAFFYR-DNYNGYSLLLYDAN-ADFVYLTFFNRRFLALFLSI-FLTELARDFGLGFGFRRAALSGFDDRA-------------------DRALLDDSGLLNNAAFFTYDNFFDAADLTYFDDAAALTLTFTLNDNRDNFNNAVGFGFLGVDNRAADDAVTFLTLTVRAALNANNAGYTLLDANDAGSLFYGGFDRADRANLTTSLFYTNADDARFTRRRTFLLLTTYFTALGRARRNRRRNDRNRTGLTCLLNATDSGGTFSFY-KGFTNAFSLLVVLMMCLSFF-LLSFYFFCFFTLFNAAALFGLLCLL-SLYFFLLYFCEEFVVFFYLAAGLTWSLYLGTTYGNAFFCGFTG------------------------------------------------------------------------------------------------------------------------------------------------------------------------------------------------------------------------------------------------------------------------------AALLAARAFFNADTF-LLWRANDAGLNNRNAFTNAANKFFLGAAGFLTRAGGTTVYGGEFLWFGL--GYL-DD---R--FSTF-TLKFLMTTSVGGTTDDNDFGSFKEV-LYHLFFS-YQFFFKF---LLSFLLDAAFDTLLTDNNA-ARGFFGLNDLARAFAFFFDNANAADLLLNDNRDDFFLYFFLWNDLLLHSYLLADNDFQSFVMWLYTLNARNANDRF-GFYTFYDDNNNAADSLGSLTLAAAAD-SFSTFNDAAADDD-LGYLYAAGFLTAAADADDNN-DNNNANARRNA---DANRNRARAANDAFGNDNA-TLNAAANADNAAAANRAL-TVTNAAAGVG-FANDDAAAAANDARNDNA-AADDNDDNAAA-NNNAANLFLTWSG-FGLLGNARDDLFFVAA--NNFFWFADLGPLI-N-YLLDDR-D---FFSIFPTFRARDDN-LKLLRR--VLLFNFLLGFLGTLFFTYFG-SFLFFLFFNADAAANPDL-LLFFFAATSTSSLTL--L----YDRA----R--SFFGFYN---DYGYGNLLLFFFD--PAADNLLFLLAFLYTLSGLLFG-NNARRNR------------------NNATFLDTFFLADAATFFTLTYKGFLFARLLFTRDDNAAARGLFFARRAANNANDLYGGLGWLTGTFLNAFYFYDDFFFT-NDRAAG-LLLDDSL-SLNAAGYNAAASTNAARNNAFSTFFNAQ-LLLNRAA------------FFFHNRARLLGYLNGLLRNSWHLLRNA----GFDRDD---LTNAAFFQDKYFAFTANNAFLGTGFKTFTTSFNALLKF-AAAFGTFFTNAALTGTSLLYSGGTAFSFYNAASLLGFGFNAAALTLTFFYNNANSLYLNRASLFSDTLDFGRNDNRAAATLFGYLFYRAGATTYSFFYGTGFNSFHNAAANQLYAADRNAGLLGTLDANDANLWFFDDLLTFLLNAANTVTLLRDRAFFGVGNLGFTGGLFQ-----DRDRANTYTTGYSCNNTAGGFRNAATFGWVGMGFFRRTTSSFFT-TNRAARGGLLYYGGLLTETVKTLGAALTDTAGADCYSTGGSGAFTLL-VYFTTDRDDAADDNGGLSVFFGLADDDNAADNDAHLFTTGLTAFDNNFLLGWTTYTFNDAANLGSGGKTFFLNADNLFFNADNAALLFAARFLFGFFTDAAFFTNRRNNAGD-FLGLFLDRAD-RANARARRARAAAGFF-DFYTGFTTLGTRDANARAFLGFFA-LFFDNMLLA-DNNAANDDFFEA--DLLFLDAAFFANDFTNDAARAGLDLALLTF-LRNAGTFGGLTGSLLLTNAAAADNNAD-NNRNR-DRAAFL-FTFLTGLLRADGLLTLFL--LFLLGLFFYANA-AARNADSLLFT--FFLFANDAFFLGFFR---NDNNNNNDRANDN---------ARNAANR----------------------------------------------
Mucor                  -------------------------------------------------HAWPLADFYRDAGFTADAAGYAAADD-DADA-DDS-TNAAGLTSLN-AADNNHYIADDAAADLGFDDGVNATLDARNTF-ARADADDRD--DD-ARDAL-VTFN-ADAQLHPTSFDAADDLYGPQFHDAADALGVFRAAAAAGELLKAAE--RDDARMAAWFFMTNRARTTGTTGNAD---AAASLLGGRFHTNNND--AAGQLRANDDDRRRTTFFYNADDRATGGTGGDDDANRNNATLFLATSFLRDDNDFLYGFLFGRAND-LGRDRFGVTDDLTFILLYADIADFFYDNANGTTFTGGFADANANNLTTGLGGTSLLDARAAISFFDAALFFSFGGYDANNSTTLNADYLLFSQFAFFMGFLRDNANAANRNFLTELLALCTLRAANFGCFNRAPKQNNRNDNRAAATDGLLRAAYLLLFA---RALFFFSAFFTGNDNARAADAAADAALGGTFLGSFSL-HDDDAQNFY-LYTFLGATTFNAADNAFTGRGQWDD-AAADRKHTTAGLNANNADRAA-TT-FFGFPMIAANDIWPFDNRRAFLAF-LLPKNNDAADDIIEPLTLLGGDANRNDADADDAANNDDN-DDNLGFVYAAAARFVLLNDASTLA-AADDDDGFLLTY-DANADNAFSTSSKRDNFYRYTHADDNADRQGSR-DR-SL------DWYYG-YLSGF---FLTDDDDTDLTFFDDADSRDQVNECVCSKDDRNNDDNDWYCVCMVHY-RDANLLGF--GDNADDARRADNANRAAADRANANDNDDDAAANRANNR-DDDRA-ANRDDNAADNDNDDANRADNNAADAADNAAADADNAR--DDDANDRRRDADDDRNDDNNDDRANNAARDDAANDAADNADNAADAFGGGLFMYYNNFFGLGVVTFDATTYFFTLSRDAFGSNDNAAAYTLDDNNADYFGLLSGGNALGAARDCRDFLNAAAFLCVVTFATLLASSELFDTTTLADDFGYRAA-FFVLDAAAFTTGGFNNAVLNAAFGLFADDANADARLFTLNDAFVLTTGGLRARAAARDADPKKPGLDGNAFAYTFSFLTVNWTYA-----D-DADSGKVGFLYLGSRADLTDA-MHNAQEFTAAAPWWDDDNPSVDLTFNSSFNANDADNSFELNRAAFMLYNAAALYYAAANNAADTFGLNSGGFFFLGRRGLRA-FFGSTFMGFLIYFLFFLDDAAYYYFARDRAARALSSSNAAARDRALLGFSVLRANALGTGFDAANNADDFGKGFGDDNAAANRTLTWTLDANADDLTGTFNNDSFDFFYSRATSSLLF-TDKDDAFTTLFTSSGNDNATYYNDHYFFDDAADDLLSQDAGLFGGLNANARLTVGDTLTNLTGGADGFPLGNSYHA-AK---DDDDW--QSYDNADDAADANAD-DDADRDADRTFPLTDRTTGFGFGNALYCTLFF--LDDRAAFLLFGCSFAANDDTVGFNRAAWGALAFFYR-DNYNGYSLLLYDAN-ADFVYLTFFNRRFLALFLSI-FLTELARDFGTFGGGDRANKSGFDDDA-------------------DAALLDDGSLLNNAAFFYTDNFFDAAALTYWDNAAATTTLGTLNDNRDNFNNAVGFGFLGVDNDAADDAVTFLTLTVRAALNANNAGYTLLDANDAGSLFLGGFDRADRANLTTFLFYTNADDARFTRRRTFLLLTTYFTALGRARRNRRRNDRNHTGLTCLLNATDSGGTSFYYATGFTNAFLEVCVFPMETLCF-YGFGQVVGFFTTFNRAALGGLLTVV-HTLTSLCFGMEPLVCVMFLAAGLTGSSLYGTTYGNAFFCGFTGQA----------------------------------------------------------------------------------------------------------------------------------------------------------------------------------------------------------------------------------------------------------------------------AAGTAARAGTNADTT-LLHDANDAGLNNRNAFTNAANQFFGGANGFLTRAQCMTVPSGCGLWFTTDNMKW------DANKWEG-GLKFTCTYPVGECHDNDAFGGGKEVDTVHLVSF-KEKGLLC---PGWVCEDAAFDLLTTDNNA-ARGGFFLADLADNFAFFFDNANAADLLLNDRDDDMCVKTPCFDAFTWMWLYVDDNDFQVGVMWTTTLAAANANDRG-FFYTFYDDNNNAADSLGSLLTAAADD-SFFTFNDAAADRD-LGLLYAAGFLTAAADADDDN-RNANANARRNA---DANRNAARAANDALLNDNA-FFNAAANADNAAAANAAL-TYTNAAAGSG-FANDDAAARANDADNDNA-AADDNDDAAAA-NNNAARLSTTTSF-GFHLGNAR-DFFTVDN--RDWPYCADLGELL-DASGGDDRND---TTYFFMTFRARDDNRCSPKDA--VGLLDFLLGGLGCLGFTYYS-GTYVFNGFNAAAAAAVTG-FTGFFAATSTGSLLT--L----W----------KFGFFYN---DTGYGNLLTGLT--GVRADALT-LVNSGTYSSGLTFC-NNAARNR------------------NNDTFT-TFFLDDAATFQLTLYGGGYFARLLFTRDDNAAARGLFFARRAANNANDLLGHLGTGGFTFLAAFYGTDDFGFT-NARAAG-LTLADGT-SLNDAGFNAAALTNADDNADQKMGE-NY-KTYDD--------------SGWSNRA-MTEWHALLL--FFLSTRNA----KFDDDDAA-LWNAAGYFALLFAFFDAAAFLGLTTGTFQTFFNALLKF-AAAFGTFFTNAALTGTSLLYSGGTAFSFYNAASLLGFGFNAAALTLTFFYNNANSLYLNDASLFGDTLDFGRNDNRAAATLFGTLFYRAGATTYSFFYGTGFNSFHNAAANQLYAADRNAGLLGTLDANDANLWFFDDLLTFLLNAANTVTLLRDRAFFGVGNLGGGGGLTY---AAARNRANTYTTGYSCNNTAGGFRNAATFGWVGMGFFRRTTSSFFG-LNAAADFTLLYYGGLLTETVKTLGAALTDTAGADCYSTGGSGRSELH-WPDTTNRDDAADDNGG-PKQFMYRADDNAADND-SGFTTTTTAFDNNFLLGWTTYTFNDAANLGSGGKTFFLNADNLFFNADNAALLFAARFGFGGFTDAAFFTNRRNNAGD-GLGLFLDRAD-RANARARRARAAAGFF-DFYTGFTTLGTRDANARAFLGFFA-LFFDNMLLA-DNNAANDRFFEA--DLLFLDAAFFANDFTNDAARAGLDLALLTF-LRNAGTFGGLTGSLLLTNAAAADNNAD-NNRNR-DDAAFL-FTFTTGLLRADGLTTLTL--LFTTGTTFYAAA-ANRNAASLGGT--GGLFANDAFFLGFFR---NDNNANNDDDDDADAAARDNDDAANAANR----------------------------------------------
Mycosphaerella         -------------------------------------------------HAWPLADFYRDAGFTADAASL-AA-D-DADA-RRF-YNAAGLTSLN-AADNNHYIADDAAADLGFDDGTRNTTDADDTF-GDA-NDARR--DD-ARRAL-VTFN-ADAQLHPTSFDAADDLYGPQFHDAADALGVFRDAAAAGLLLLNAL--DDR-NFAAFFFFTNDNDTTGTYGNADAA-AAAGLLGGDFLLRDDR--NNFFL------DRDTTFFTNADDRATSGTGGRRDAARNNATLFLAYFFLRDDNRFLLSFLFGRNNDTLGDDRGGGTDDLTFILLYADIA-GLYDDRNGTFFTGGFNDADDNNLTTGLLGTSFTDDRAAISFFDAALFFSFGGYDANNSTTLNADYLLFSQFAFFMGFLRDNANAAARNFLTELLALCTLRAANFGCFNRAPKQNNRNRNRAAATDGLLRAAYLLLFA---RALFFFSAFFTGNDNARAADAAADARYSGTGLGSFSLYLDDDDFSFY-LYTFTGATYSNAADNAFTGRGQWDD-AAARRKHTTAGLNANNAARAA-TT-FFGFPMIAANDIWPFDNRRAFLAF-LLPKNNDAADDIIEPLTLLGGDANRNDADADDAAANDDN-DDNLGFVYAAAAAFHTLNDASTTN-AAARDDSFFTLY--------SFLYQFLSSFTRLFL-RDRARRFLFD-NR-GLYYF---DLHSF-LYSFG---LLYDDRRTYLTFFANAAL--LV-KEVPKLRDDRARDNNFWPVMWVFF-NNAALLGFS-GRDDDDARDDDNAAAAAADDANANDNDDRAAANRANNR---RDD-DNRDRNAADARNDDANRADNNAADAADANAADANNARN-DNRNNDRRDADDDDNDDNNDDDRDANNADRNRRNDAADNADDAADAFSSGYGMYLNNMFFLGVKGFDATTLGGTVSDRAFGSNDNAAAYTLDDNNADYVGTTFGGNALTAARDCRDFLNAAAFLCWVTF-LLEAFSETSDTYYLADDGGYRANDFGQLNAAAFTTGSFNNAVLNAAFGLFADRANADARLFTLNDAFVLYTGGLRNDAAARDADPKKPQKDGNNFAYLFSFLFGDFTYD--RDAD-RDDSGLTLFLYLFSRARLTDARMCNACEWHAAAPWWDDDNPSVDLTFNSSFNANDAD-SFYLNRAAFSLYNAAALYYAAANAAADTFGLNSGGFFFLGRRGLRA-FFLSTFMGFLIYFLFFLDDAAYYYFARDRAARALSSSNAAARDRALLGFSVLRANATFGGGDAANNADDFGKGFGDDNANANRTLTWTLDDNADDTTTLGNNDSFDFFYSRATSSLLF-TDKDDAFTTPFTSSGNDNATYYNDHYFLDDAADDFLSQDAGLPGGLNANARLTYGALLTNLTGGADGFLLQNSLYG-FL---DDDNFLTSFYRN-------------------RHFFLTDRTTGFGFFNALYGTLFF--LDR-AAFLLFGTSFAANDDTSGFNRAAWGALAFFYR-DNYNGYSLLLYDAN-ADFVYLTFFNRRFLALFLSI-FLTELARDFGLGFGFRRAALSGFDDRD-------------------DRALLDDFGLLNAAAFFTLDNFFDAADLTYFDDAAALTLTFTLNDNRDNFNNAVGFGFLGVDNRAADDAVTFLTLTVRAALNANNAGYFLLDANDAGSLFLGTFDRADRANLGTFLFYTNADDARFTRRRTFLLLTTYFTALGRARRNRRRNDRNHTGLTCLLNATDSGGTFSLY-IGFTNAFSLIVVLMMCLYFF-LTLQFFFCFFTYFNRAALSGLLCLL-LHFGFLLSFCEEFVVIFYLAAGLTISFYLGTTYGNAFFCGFTGQA----------------------------------------------------------------------------------------------------------------------------------------------------------------------------------------------------------------------------------------------------------------------------AALLAARAFFNADYF-LRRDANDAGLNNRNAFTNA----FLSNAKFLTRAGGTTVPGGETLWFFL--GRD-----------TF-LLKFGMTTPVGGTTDNRAFGSFQVF-LTTLFFF-SVRFWKY---LLFFYLRAAFDGLLTDNNA-ARGFFTLNDLNDAFAFFFDNANANDLLLNDARNRFSLLFFSWNNKL-VYLLLNDNDFGGFLVHLYTLNARNANDRF-GFYTFYDDNNNAADSLGSLTLDAAAD-SFSGFNDADADDD-LTYLYAAGFLWAAADARRNN-RDANANARRNA---DANRNRARAANDAFGNDNA-TLNAAANADNAAAANRAL-TYTNNAAGSG-FANDRAAAAANDARNDNA-AADDNDDNAAA-NNNAANLFTTVFL-MFLLGNAR-DTFFTNN--RNPWWSRDLGPLI---FFYRDR-D---SLLIFPTFRARDRD-YKKPRR--GLLGNFLLGFLGTLGFTYLG-FFTFFLLFNADAAANQHI-VFFFFAACSTGSLTY--Y----W----------KSSGFYN---DTGYCNLLLLVINDQHAARALFFLLRGLLTFSGLTFG-NNADANR------------------NNATFL-TFFLNDAATFFLEFLVGGLFNRLLFTRDDNAAARGLFFARRAANNANDLYGFLGLQTFTFLNAFYFTDDFFFT-NDRAAG-LLLNDGL-SLNDAGYNAAASTNAARNNAFSTFFNAG-LDDDD----------------FTNRA-LLGYLNGLL--SGTLLDNA----YFDRDD---LSNAAFFGDTYFAFTAANAFLGLGHFTFLTSFNALLKF-AAAFGTFGTNAALTGTSLLYGGGTAFGLYNAASLLFLLLNAAAFFFLFFYNNAASFTLNRASLFSDTLDFGRNDNRAAATLFGYLFYRAGATTTSFFYGTGFNSFHNAAANQLYAADRNAGTLGTLDANDANLWFFDDTLGFLLNAANTVTLLRDRAFFGVGNLGFTFGLF------ADDRANTYTTGYSCNNTAGGFRNAATFGWVGMGFFRRTTSSFFT-TNAAARGGLLYYGGLLTETVKTLGAALTDTAGADCYSTGGSGAFFFL-VYFTTARDDANDDNGGLSVFLLLADDRNAADND-RLFTLGLTAFDNNFLLGWTTYTFNDAANLGSGGKTFFLNADNLFFNADNAALLFAARFLFFTFTDAAFFTNRRNNAFD-GLGLFLDRAD-RANARARRARAAAGFF-DFYTGFTTLGTRDDNARAFLGFFA-LFFDNMLLA-DNNAANDRFFEA--RLLFLDAAFFANDFTNDAARAGLDLALLTF-LRNAGTFGGLTGSLLLTNAAAADNNAD-NNRNR-DRAAFL-FTFTLGLLRADGLGLLFL--LFLLHFFFYANN-AARNARSLLLQ--FFLFANDAFFLTFGR---NDNNANNDRRNDN---------ARNAAAR----------------------------------------------
Myriangium             -------------------------------------------------HAWPLADFYRDAGFTADAASL-AA-R-DADA-RNF-YNAAGLTSLN-AADNNHYIADDAAADLGFDDGTRNTTDADDTF-GDA-NDARR--DD-ARDAL-GTFN-ADAQLHPTSFDAADDLYGPQFHDAADALGTFRDAAAAGLLLLAAL--DRA-RFAAFFFFTNDADTTGTTGNADDA-AAAGLLGCDFLLRDRA--RNFFL------DRDCTFFTNAADRATGGTGGRDDAARNAATLFLAYFFLRDDNRFLLSFLFGDNNDTLGDDRGGGTDDLTFILLYADIA-GLYDDRNGTTFTGFFADANANNLLTGLGGTSFTADRAAISFFDAALFFSFGGYDANNSTTLNADYLLFSQFAFFMGFLRDNANAAARNFLTELLALCTLRAANFGCFNRAPKQNNRNRNRAAATDGLLRAAYLLLFA---RALFFFSAFFTGNDNARAADAAADARYSGTGLGSFSLYLDDDDFSFY-LYTFTGATYSNAADNAFTGRGQWRD-AAADRKHTTAGLNANNAARAA-TT-FFGFPMIAANDIWPFDNRRAFLAF-LLPKNNDAADDIIEPLTLLGGDANRNDADADDAAANDDN-DDNLGFVYAAAAAFHTLNDASTTN-AARRDDSFFLLY--------FFLYFSLLSFTRLFL-RDRARRFLFD-NR-GLYFF---DYLSF-LLSFF---LLYDDRRTYLTFFNNAAL--LS-KEVPILRDDDARDNNFIPVMWYFF-NNADLLGFS-GRDDDDARDDDNAAAAAADDANANDNDDRAAANRANNR---RDD-RNRDRNAADARADDANRADNNAADAADANAADANNARN-D-DNNDDRDADDDDNDDNNDDDRDANAARRN-RNDAADNADDAADAFSSGYGMYLNNMFLLGVKLFDATTLGGTVSDRAFGSNDNAAAYTLDDNNADYVGTTFGGNALFAARDCRDFLNAAAFLCWVTF-FLEAFSETSDTYYLADDGGYRANDFGQLNAAAFTTGSFNNAVLNAAFGLFADRANADARLFTLNDAFVLYTGGLRADAAARDADPIKPQKDGNNFAYLFSGLFFDFTYA--DDAD-DDDSGLLLFTYLFSRARLTDARMCNACEWHAAAPWIDDDNPSVDLTFNSSFNANDAD-SFYLNRAAFSLYNAAALYYAAANAAADTFGLNSGGFFFLGRRGLRA-FFLSTFMGFLIYFLFFLDDAAYYYFARDRAARALSSSNAAARDRALLGFSVLRANALGLFGDAANNADDFGKGFGDDNANANRTLTWTLDDNADDTLFTFNNDSFDFFYSRATSSLLF-TDKDDAFTTPFTSSGNDNATYYNDHYFLDDAADDFLSQDAGLPGGLNANARLTYGALLTNLTGGADGFLLINSLLL-TL---DDDDFGFFFYRN-------------------RIFFLTDRTTGFGFFNALYGTLFF--LDR-AAFLLFGTSFAANDDTSGFNRAAWGALAFFYR-DNYNGYSLLLYDAN-ADFVYLTFFNRRFLALFLSI-FLTELARDFGLGFGFRRAALSGFDDRA-------------------DD-LLDDFSLLNNAAFFYLDNFFDAADLTYFDDAAALTLTFTLNDNRDNFNNAVGFGFLGVDNRAADDAVTFLTLTVRAALNANNAGYFLLDANDAGSLFLGTFDRADRANLGTFLFYTNADDARFTRRRTFLLLTTYFTALGRARRNRRRNDRNHTGLTCLLNATDSGGTFSLY-IGFTNAFSLIVVLMMCLYFF-LTLCFFFCFFTLFNRAALFGLLCLL-LCFGFLLSFCEEFVVIFYLAAGLTISFYLGTTYGNAFFCGFTGQA-------------------------------------------------------------------------------------------------------------------------------------------------------------------------------------------------------------------------------------------------------------------------------------------------------------------NRAARGFLTRAGGTTVPGGCTLWFSL--LYL-DD---D--FSFF-YLKFGCTTPVGGTTDNNAFGSFQVF-TTTTVFF-FDMVLHM---LLFFLLDAAFDLLLTDNNA-ARGFFFLNDLADAFAFFFDNANAADLLLNDADNDFFLLFFEQANFVE-LLLVRRNDGGGGLVHLYTLNARNANDRF-FFYTFYDDNNNAADSLGSLLLDAAAD-SFSGFNDAAADDD-LTYLYAAGFLTAAADARRNN-RRANANARRNA---DANRNRARAANDAFGNDNA-TLNAAANADNAAAANRAL-TYTNNAAGSG-FANDDAAARANRARNDNA-AADDNDDNAAA-NNNAANLFLTTSL-FGYLGNDR-DLFQLNN--RNPIKPDDKSPLK-D-LTLDDR-D---FGFWFPYWDADDRN-PWIPRR--FHLFNFLLGFLGTLGFTYYL-SFLFFTTFNADAAANSYV-FTFFFAATSTSSLLL--L----LDR--------FFFFFYN---DYGYGNLLLGLVDRSYAADALGGLLAFLYFSSGLTFG-NNDRRNR------------------NNATFL-TFFLAAAATFSTLFYGGFLFNRLLFTRDDNAAARGLFFARRAANNANDLYGGLGWLTGLFLNAFYFYDRFFFT-NDRAAG-LLLNDSL-SLNRAGYNAAASTNAARNNAFSTFFNAW-LLLNRA-----------A-FFFKNRA-LLGYLNGLL--SGTLLDNA----YFDRDD---LSNADFFGDTYFAFTAANAFLFTGFKTFTTSFNALLKF-AAAFGTFFTNAALTGTSLLYSGGTAFSFYNAASLLGFGFNAAALTLTFFYNNANSLYLNRASLFSDTLDFGRNDNRAAATLFGYLFYRAGATTYSFFYGTGFNSFHNAAANQLYAADRNAGLLGTLDANDANLWFFDDLLTFLLNAANTVTLLRDRAFFGVGNLGFTGGLFV-----DDDRANTYTTGYSCNNTAGGFRNAATFGWVGMGFFRRTTSSFFT-TNAAARGGLLYYGGLLTETVKTLGAALTDTAGADCYSTGGSGAFLLL-VYFTTARDDANDDNGGLSVFFFLNDDANAADNDAVLFTTGLTAFDNNFLLGWTTYTFNDAANLGSGGKTFFLNADNLFFNADNAALLFAARFLFGFFTDAAFFTNRRNNAGD-SLGLFLDRAD-RANARARRARAAAGFF-DFYTGFTTLGTRDANARAFLGFFA-LFFDNMLLA-DNNAANDRFFEA--DLLFLDAAFFANDFTNDAARAGLDLALLTF-LRNAGTFGGLTGSLLLTNAAAADNNAD-NNRNR-DRAAFL-FTFYTGLLRADGLLTLFL--LFLLGFFFLANA-DNRDADFLLLT--FFLFANDAFFLGFFR---NDNNANNRRRND---------------------------------------------------------------
Neolecta_1             ----------------------------------------------------------------------------------------------------------------------------------DA-NDARR--DD-ARDAL-VTFN-ADAQLHPTSFDAADDLYGPQFHDAADALGVFRDAAAAGTLLLNALYDDDD-SFAAFFFGTNDADTTGTYGNADAA-AAAGLLGGDFGTRRDDARNNGTL------DRDTTFFTNADDRATSGTGGRDDDDRNAATLFLAYSFLRDDNRFLYSFLFGDNNDDRADDRAAADDDRDNRLLYADIA-GLYDDRNGTFFTGFFADANANNLLTGLLGTSFTDADAAISFFDAALFFSFGGYDANNSTTLNADYLLFNANAFFMGFLRDNANAAARNFLTELLALCTLRAANFGCFNRANRANNRNRNRAAATDGLLRAAYLLLFA---RALFFFSAFFTGNDNARAADAAADAALGG-GLGSFSLYRDDD--SFY-LYTFTAATTFNAADNAFTGRGQWDD-AA-DRKHTTAGLNANNAARAA-TT-FFGFPNIAANDIWPFDNRRAFLAF-LLPKNNDAARDII-PLTLLGGDANRNDADAD-AAANDDN-DDNRANDDAAAAAFHTLNDASTTN-AARDDDSFFLLY--------FFTYFFLLSFTRLSL-RDAARNFYFD-NR-GLYFF--DRLLSG-LLSFF---LLYDDRRTYLTFGRDAAL--LLNIEVPKLRDDRAD-NNFWPVMIFFF--NAATLGFS-GRDDDDARDDDNAAAAA--DANANDNDDR-AANRANNR---RDD-DN-RRNAADARADDANRADNNAADAADANAADANNARN-DNDNN-DRDADDDDNDDNNDDDRDANNARRNRRNDAADNADDAADAFSSGYGMYLNNMFFLGVVGFDATTTLFTVSDRAFGSNDNAAAYTLDDNNADYVGLFGGGNALTAARDCRDFLNAAAFLCVVTF-LLEAFSETSDTYYLADDGGYRAA-FGQLNAAAFTTGSFNNAVLAAAFGLFADRANADARLFTLNDAFVLYTGGLRADAAARNADNRRNARDANNNAD---------------------------------------------------------------------------------------------------------------------------------------------------------------------------------------------------------------------------------------------------------------------------------------------------------------------------------------------------------------------------------------------------------------------------------------------------------------------------------------------------------------------------------------------------------------------------------------------------------------------------------------------------------------------------------------------------------------------------------------------------------------------------------------------------------------------------------------------------------------------------------------------------------------------------------------------------------------------------------------------------------------------------------------------------------------------------NAAALHAARAQFNADTL-LLIDANDAGLNNRNAFTNAANIFFFGARGFLTRAGGTTVPSGCTLWFSLNNQWVNRA------VKHF-YLKFGCTYPVGGTTDRAAFGSFKEV-LTTLSFF-VVLFFLY---LGFFTEAAAFDLLFTDNNA-ADGLFFLADLADAFAFFFDNANAADLLLNDRRADMGLLTFSFDRLLFVVLLYADNDFGGFVMWLYTLAAANANDRF-GFYTFYDDNNNAADSLGSLTLDAAAD-SFSTFNDAAADDR-LGYLYAAGFLTAAADADDNN-DNNNANARRNA---DANRNAARAANDAFTNDNA-GLNAAANADNAAAANAAL-TYTNAAAGSG-FANDDAAARANDARNDNA-AADDNDDNAAA-NNNAANLFKTTFS-FGLLGNANRNLTFLDD--DDHEPSADLGPKQ-N-GSLDDRAA---FYTHWPTFRARDRD-YPMQDD--FLGFNFLLGFLGTLFFTYYS-GGLFFTTFDADAAANFLV-VFGFMAAMSTSSLTY--Y---AVRD---DRNNAVSSGFYN---DYGYENELTLVVNDFLAADNLGGLLAFTTYSSGLLFG-NNARDNR---ESKDDDAWYMRDDAANNATFL-TFFLNDAATFFTLYLGGWLFARLLFTRDDNAAARGLFFARRAANNANDLYGGLGWLTGTFLAAFYFTDDFFFT-NDDAAG-LLLADGL-SLNAAGYNAAASTNAADNNAFGTFFNAV-LLLDRAR------------FFFVNRA-LLGTLNGLL--SGTLLDNA----YFDDRD---LSNADFFGDTYFAFTAANAFLGTGFKTFTTSFNALLKF-AAAFGTFFTNAALTGTSLLYSGGTAFSFYNAASLLGFGFNAAALTLTFFYNNANSLYLNDASLFSDTLDFGRNDNRAAATLFGYLFYRNGATTYSFFYGTGFNSFHNAAANQLYAADRNAGLLGTLDANDANLWFFDDLLTFLLNAANTVTLLRDRAFFGVGNLGFGGFLTL-ADDARADRANTYTTGYSCNNTAGGFRNAATFGWVGMGFFRRTTSSFFT-TNAAARGGLLYYGGLLTETVKTLGAALTDTAGADCYSTGGSGAFTLLRVYFTTARDDAADDNGGLSVFFGLADDDNAADN-AFGFLTTLTAFDNNFLLGWTTYTFNDAANLGSGGKTFFLNADNLFFNADNAALLFAARFLFGFFTDAAFFTNRRNNAGD-GLGLFLDRAD-RANARARRARAAAGFF-DFYTGFTTLGTRDANARAFLGFFA-LFFDNMLLA-DNNAANDRFFEA--DLLFLDAAFFANDFTNDAARAGLDLALLTF-LRNAGTFGGLTGSLLLTNAAAADNNAD-NNRNR-DRAAFL-FTFTTGLLRADGLLTLFL--LFTLGFFFYAAA-ANRNADSLLLT--FGLFANDAFFLGFFR---NDNNANNDRDDND--------NARNAANR----------------------------------------------
Neolecta_2             ----------------------------------------------------------------------------------------------------------------------------------DA-NDARDDDDD-ARDAL-VTFN-ADAQLHPTSFDAADDLYGPQFHDAADALGVFRDAAAAGTLLLAALYDDDD-SFAAFFFGTNDADTTGTYGNADAA-AAAGLLGGDFGTRDDDRNNNGTL------DRDTTFFTNADDRATSGTGGRDDDDRNAATLFLAYSFLRDDNRFLYSFLFGDNNDDRADDRAAADDDRDNRLLYADIA-GLYDDRNGTFFTGFFADANANNLLTGLLGTSFTDADRAISFFDAALFFSFGGYDANNSTTLNADYLLFNANAFFMGFLRDNANAAARNFLTELLALCTLR-ANFGCFNRANRANNRNRNRAAATDGLLRAAYLLLFA---RALFFFSAFFTGNDNARAADAAADAALGGTGLGSFSLYLDDDDFSFY-LYTFTGATTFNAADNAFTGRGQWDD-AAADRKHTTAGLNANNAARAA-TT-FFGFPMIAANDIWPFDNRRAFLAF-LLPKNNDAARDIIEPLTLLGGDANRNDADADDAAANDDN-DDNLGFVYAAAAAFHTLNDASTTN-AARDDDSFFLLY--------SFTTFFLLSFTRLSL-RDAARNFYFD-NR-GLYFF--DRLLGG-LYSFF---LLYDDRRTYLTFGRDAAL--LTNWEVPVHRDDRADDNNQVPVMKGFF-RAAATLGFS-GRDDDDARDDDNAAAAAADDANANDNDDRAAANRANNR---RDD-DNRRRNAADARADDANRADNNAADAADAAAADANNARN-DNDNNDDRDADDDDNDDNNDDDRDANNARRNRRNDAADNADDAADAFSSGYGMYLNNMFFLGVVGFDATTTLFTVSDRAFGSNDNAAAYTLDDNNADYVGLFGGGNALTAARDCRDFLNAAAFLCVVTF-LLEAFSETSDTYYLADDGGYRAA-FGQLNAAAFTTGSFNNAVLAAAFGLFADRANADARLFTLNDAFVLYTGGLRADAAARNADPIKPQKDGNNFAYLFSFLF-DFHYR--DDDD-RDDSQLDLFLYLFSRARLTDADMCNACEWHAAAPWIDDDNPSVDLTFNSSFNANDAD-SFYLNRAAFSLYNAAALYYAAANNAADDNARNNAAN----------------------------------------------------------------------------------------------------------------------------------------------------------------------------------------------------------------------------------------------------------------------------------------------------------------------------------------------------------------------------------------------------------------------------------------------------------------------------------------------------------------------------------------------------------------------------------------------------------------------------------------------------------------------------------------------------------------------------------------------------------------------------------------------------------------------------------------------------------------------------------------------------------------------------------------------------------NAAALHAARAQFNADTL-LLIDANDAGLNNRNAFTNAANIFFFGDRGFLYRAGGTTVPSGCTLWFSLANGWVARA------VKTF-YLKFGCTYPVGGTTDRAAFGSFKEV-LTTTSFF-VSTFFLY---LGFFTEAAASDLTFTDNNA-ADGLGFYADLADAFAFFFDNANAADLLLNDRRADMGLLTFSFARLLGYVLLYADNDGGGFVMWLYTLAAANANDRF-GFYTFYDDNNNAADSLGSLTLDAAAD-SFSTFNDAAADDR-LGYLYAASFLTAAADARDNN-DNNNANARRNA---DANRNAARAANDAFTNDNA-GLNAAANADNAAAANAAL-TYTNAAAGSG-FANDDAAADANDARNDNA-AADDNDDNAAA-NNNAANLFKTTFS-FGLLGNANDNLTFLVD--DDHCPSADLGPKG-A-GSLDDRAA---FYTTWPTFRARDRR-YPCQDD-VFLGFNFLLGFLGTLGFTYYS-SGTFFTTFDADAAANWLG-SFGFCAAMSTGSLTY--T---NVRDDDDDDANAVGSGFYN---DTGYENCLTLYTNDFKAADNLGGLLAGTYYSSGLTFG-NNARDNRANREGVDDADVTMRDDAANNATFL-TFFLNDAATFFTLYLGGWLFARLLFTRDDNAAARGLFFARRAANNANDLYGGLGWLTGTFLAAFYSYDDFFFT-NDRAAG-LLLADSY-SLNAAGYNAAASTNAADNRAFGTFFNAV-LLLRRARAAN---------FFFVNRA-LLGTLNGLL--SGTLLDNA----YFDDRD---LSNADFFGDTYFAFTAANAFLGTGFKTFTTSFNALLKF-AAAFGTFFTNAALTGTSLLYSGGTAFSFYNAASLLGFGFNAAALTLTFFYNNANSLYLNDASLFSDTLDFGRNDNRAAATLFGYLFYRAGATTYSFFYGTGFNSFHNAAANQLYAADRNAGLLGTLDANDANLWFFDDLLTFLLNAANTVTLLRDRAFFGVGNLGFGGFLTLADDDADADRANTYTTGYSCNNTAGGFRNAATFGWVGMGFFRRTTSSFFT-TNAAARGGLLYYGGLLTETVKTLGAALTDTAGADCYSTGGSGAFTLLRVYFTTARDDAADDNGGLSVFFGLADDDNAADN-AFGFLTTLTAFDNNFLLGWTTYTFNDAANLGSGGKTFFLNADNLFFNADNAALLFAARFLGGFFTDAAFFTNRRNNAGD-GLGLFLDRAD-RANARARRARAAAGFF-DFYTGFTTLGTRDANARAFLGFFA-LFFDNMLLA-DNNAANDRFFEA--DLLFLDAAFFAADFTNDAARAGLDLALLTF-LRNAGTFGGLTGSLLLTNAAAADNNAD-NNRNR-DRAAFL-FTFTTGLLDADGLLTTFL--LFTLGFFFYAAA-ANRNADSLLLT--FGLFANDAFFLGFFR---NDNNNNNDRDDND--------NARNAANR----------------------------------------------
Neurospora             -------------------------------------------------HAWPLADFYRDAGFTDDAAFL-AAD--DAAA-RRF-LNAAGLTSLN-AADNNHYIADDAAADLGFDDGTANTTDADDTF-GDA-NDARR--DD-ARDAL-GTFN-ADAQLHPTSFDAADDLYGPQFHDAADALGTFRDAAAAGLLLLNAL--DDR-NFAAFFFFTNDADTTGTTGNADDA-AAAGLLGQDFLLRDDR--NNFFL------DAAHTFFTNADDRATGGTGGRDDRDRNAATLFLAYSFLRDDNRFLYSFLFGDNNDTLGDDRGGGTDDLTFILLYADIA-GLYDDRNGHFFLTFFNDRDDNNLLGFLLQTSFTNARAAISFFDAALFFQFSFYDANNSLYLNARHLLFSQFAGFMGFLRDNANAAARNFLTELTALCTLRAANFGCFNRAPKQNNRNRNRAAATDGLLRAAYLLLFA---RALFFFSAFFTGNDNARAADAAADARYSGTGLGSFSLYLDDDDFSFY-LYTFTGATYSNAADNAFTGRGQWDD-AAADRKHTTAGLNANNAARAA-TT-FFGFPMIAANDIWPFDNRRAFLAF-LLPKNNDAADDIIEPLTLLGGDANRNDADADDAAANDDN-DDNGFFWYAAAAAFHTLNDASTTN-AARRDDSFFLYL--------FSLL-STLSFTRLFL-RDRARRFLFD-NR-GLYFG---RYNFF-YLFSF---LLYDDDDTLLTFFANAAL--LF-KEVPKLRDDRARDNNFWPVMWLFF-NNAALLGFF-GRDDDDARRNDNAARAAADRANADRNRDRAAANAANNR---RDA-DNRDRNAADNDARDANRADNNAADAADANAADANNARN-DNDNNDDRDADDDDNDDNNDDDRDANNARRNRRNDAADNADDAADAFSSGLGMYLNNMFFLGVKGFDATTLGGTVSDRAFGSNDNAAAYTLDDNNADYVGTTFGGNALTAARDCRDFLNAAAFLCWVTF-LLEAFSETFDTYYLADDGGYRAN-FGQLNAAAFTTGSFNNAVLNAAFGLFADRANADARLFTLNDAFVLYTGGLRADAAARDADPLKMQVDGNNFAYLFSGLFFDFTYA--D-DD-DDDSGLLLFTYLFSRARLTDARMCDACEVHAAAEWFDDDNPSKDLLTNSSFNANDAD-SFYLNRAAFSLYNAAALYYAAANAAADTFGLNSGGFFFLGRRGLRA-FFFSTFMGFLIYFLFFLDDAAYYYFARDRAARALSSSNAAARDRALLGFSVLRANALGLFGDNANNADDFGKGFGDDNANANRTLTWTLDDNADDTLFTFNNDSFDFFYSRATSSLLF-TDKDDAFTTPFTSSGNDNATYYNDHYFLDDAADDFLSQDAGLPGGLNANARLTYGALLTNLTGGADGFLLKNTGYT-FL---DDDNFLGSTGRN-------------------RWFFLTDRTTGFGFFNALYGTLFF--LDR-AAFLLFGTSFAANDDTSGFNRAAWGALAFFYR-DNYNGYSLLLYDAN-ADFVYLTFFNRRFLALFLSI-FLTELARDFGLGLGFRRANLSGFDAR---------------------DRLLDDFSLLNNAAFFYLRNFFDAADLTYFDDAAALTFTFTLNDNRDNFNNAVGFGFLGVDNRAADDAVTFLTLTVRAALNANNAGYLLLDANDAGSLFLGGFDRADRANLTTFLFYTNADDARFTRRRTFLLLTTYFTALGRARRNRRRNDRNHTGLTCLLNATDSGGTFSLY-IGFTNAFFKTVILMMCLYFF-LLLCFFFCFFTLFNRAALFGLLCLL-LCFFFLLSFCEEFIVGWLLAAGLTISFYLGTTYGNAFFCGFTGQA----------------------------------------------------------------------------------------------------------------------------------------------------------------------------------------------------------------------------------------------------------------------------AALLAARAFFNADTF-LLIDANDAGLNNRNAFTNAANIFFLGARGFLTRAGGTTVPGGETLWFFL--YDR-----------SF-LLKFGMTTPVGGTTDNDAFGSFQGF-LTTTTFF-VNCPFKC---LL-VYHDNAFDLLLLDNNA-ARFFFFLNRLADAFAFFFDNANANRLLLNDAD--QSVRFFCWNRLPC-VLLGADNDGGGFLTHLYTLNARNANDRF-GFYGFYDDNNNAADSLTSLTLAAAAD-SFSGFNDAAADDD-LTYLYAAGFLTAAADARRNN-RRANANARRNA---DANRNRARAANDAFGNDNA-TLNAAANADNAAAANRAL-TYTNAAAGSG-FNNDDAAADANRARNDNA-AADDNDDNAAA-NNNAANLFTTWST-FGLLGNAR-DTFKFRR--NDWHLPADLGYLI---FMWNDDRD---KELIFSTFRARDRN-PFQKNN--LWLGNFLLGFLGTLFFTYYY-FFLSFNFFNADAAANSYL-LFFFFAAHSTGSLTL--L----YRR--------SFFGFYN---DTGYQNLLLLFFNRSYAADNLL-LYRFLLSSSGLLFG-NNDDRNR------------------NNATFL-TFFLNDAATFFTLGYKGGLFARLLFTRDDNAAARGLFFARRAANNANDLGGFFYTTVSLFLNAFYFTDDFFFT-NDAAAG-LLLNRGL-SLNDAGYNAAASTNAARNDAFSTFGNAF-LYDR----------------SFLNRA-TLGYLNGLL--SGTLLDNA----YFDADD---LSNADFFGDTYFAFTAANAFLFYVGGSLLTTFNALLKF-AAAFGTFFTNAALYGTFLTYSFGTAFSFYNAASLLGFGFNAAALTLTFFYNNANSLYLNRASLFSDTLDFGRNDNRAAATLFGYLFYRAGATLYSGFLGTSFNSFHNAAANQLYAADRNAGLLGTLDANDANLWFFDDQLLFLLNAANTVTLLRDRAFFGVGNLGFTFTTFW----DRDDRANTYTTGYSCNNTAGGFRNAATFGWVGMFFGRDHFSSFFLNHDDDDDQFLLYYLQTLLETVKTLGAALTDTAGADCYSTGGSGAFLLL-VYFTTARDDAADDNGGLSVFFFLADDRNAADNDAKLGGLGLTAFDNNFLLGWTTYTFNDAANLGSGGKTFFLNADNLFFNADNAALLFAARFLFFFFTDAAFFTNRRNNAFD-FFGLFLDRAD-RANARARRARAAAGFF-RFYTGFTGLGTRDDNARAFLGFFA-LFFDNMLLA-DNNAANDRFFEA--DLLFLDAAFFARDFTNDAARAGLDLALLTF-LRNAGTFTGLTGSLLLTNAAAADNNAD-NNRNR-DRAAFL-FTLLLGLLRADGLLLLFL--LLTLGFFFYANA-AARNADSLLLT--FGFFANDAFFLFFHR---NDNNANNDRANDN---------ARNAANR----------------------------------------------
Onygena                -------------------------------------------------HAWPLADFYRDAGFTADAASL-AARD-DNDA-RNF-YNAAGLTSLN-AADNNHYIADDAAADLGFDDGTRNTTDADDTF-GDA-NDARRDDDD-DRRAL-GTFN-ADAILHPTSFDAADDLYGPQFIDAADALGTFRDAAAAGLLYLNAL--DDR-NFAAFSFFTNDADTTGTTGNADAA-AAAGLLGGDFLLRDDR--NNFFL------DRRTTFFTNADDRATGGTGGRDDDDRNAATLFLAYFFLRDDNRFLLSFLFGDNNDTLGDDRGGGTDDLTFILLYADIA-GLYDDRNGTFFTGFFADANDNNLLTGLLGTSFTNNRAAISFFDAALFFSFGGYDANNSTTLNADYLLFSQFAFFMGFLRDNANAAARNFLTELLALCTLRAANFGCFNRAPKQNNRNRNRAAATDGLLRAAYLLLFA---DRLFFFSAFFTGNDNARAADAAADARYFGTGLGSFSLYLDDDRFSFY-LYTFTGATLSNAADNAFTGRGQWDD-AAADRKHTTAGLNANNAARAA-TT-FFGFPMIAANDIWPFDNRRAFLAF-LLPKNNDAADDIIEPLTLLGGDANRNDADADDAAANDDN-DDNLGFVYAAAAAFHTLNDASTTN-AARRDDSFFTLY--------SFLYFFLLSFTRLFL-DDRNRNFLFD-NR-GLYFF---DLLSF-LYSFG---LLYDDRRTYLTFFNNAAL--LR-YCVPSIRDDRARDNNIYPVCS-FF-NNAALLGFS-GRDDDDARDNDNAAAAAADDANANDNDDRAAANRANNR---RDD-DNRDRNNADARADDANRADNNAADAADANAADANNADN-DNDNNDDRDADDDDNDDNNDDDRDANNARRNRRNDAADNADDAADAFSSGYGMYLNNMFFLFVKGFDATTLSFLVSDRAFGSNDNAAAYTLDDNNADYVFLYFGGNALTAARDCRDFLNAAAFLCWVLF-LLEAFSETSDTYYLADDGGYRANDFGQLNAAAFTTGSFNNAVLNAAFGLFADRANADARLFTLNDAFVLYTGGLRADAAARDADPKKPQKDGNNFAYLFSGLFFNICCR--DDDN-AADCCILLFTYLFSRARLTDARMCNACEWHAAAPWWDDDNPSVDLTFNSSFNANDAD-SFYLNRAAFSLYNAAALYYAAANAAADTFGLNSGGFFFLGRRGLRA-FFLSTFMVFLIYFLFFLDDAAYYYFARDRAARALSSSNAAARDRALLGFSVLRANALGGGGDAANNADDFGKGFGDDNANANRTLTWTLDDNADRTTTTFNADSFDFFYSRATSSLLF-TDKDDAFTTPFTSSGNDNATYYNDHYFLDDAADDFLSQDAGLPGGLNANARLTYGALLTNLTGGADGFLLKNQLLL-GL---NDDDFTFFFHRN-------------------RWFFLTDRTTGFGFFNALYGTLFF--LDR-AAFLLFGTSFAANDDTSGFNRAAWGALAFFYR-DNYNGYSLLLYDAN-ADFVYLTFFNRRFLALFLSI-FLVELARDFGLGFFFRRANLSGFDDRA-------------------DRALLDDFSLLNANAFFYLDNFFDAADLTYFDDAAALLLTFTLNDNRDNFNNAVGFGFLGVDNRAADDAVTFLTLTVRAALNANNAGYFLLDANDAFFLGLGGFDRADRANLTTFTFLLNADDARFTRRRTFLLLTTYFTALGRARRNRRRNDRNHTGLTCLLNATDSGGTFSLY-KGFTNAFSLLVVLMMCLYFF-LTYCFFFCFFTYFNRAALSGLLCLL-LCSGFLLSFCEEFVVFFYLAAGLTWSFYLGTTYGNAFFCGFTGQA----------------------------------------------------------------------------------------------------------------------------------------------------------------------------------------------------------------------------------------------------------------------------AALLAARAFFNADTF-LLIRANDAGLNNRNAFTNAANIFFLGAAGFLTRAGGTTVPGGETLWFSL--YLL-DD---A--FFSF-YLKFGMTTPVGGTTDNDAFGSFQVF-LTTLFFF-YFHFFLK---GLFFYLDAAFDTLLTDNNA-ARGFFGLNDLADAFAFFFDNANAADLLLNDRDDNFSLLFTWFNDLLQLSLLLNDNDFGGFLVHLYTLNARNANDRF-GFYTFYDDNNNAADSLGSLTLDAANR-SFSTFNDAAADDD-LGYLYAAGFLTAAADADDNN-RRNNANARRNA---DANRNRARAANDAFGNDNA-TLNAAANNDDAAAANRAL-LYTNAAAGSF-FANDDAAARANRARNDNA-AADDNDDNAAA-NNNAANLFLTTSL-FFLLGNAR-DLFFFRN--RNFP-FDDLGPIF-N-FTFRNRND---LGLLIPTFRARDRR-LRPLRN--LLLFNFLLGFLGTLGFTYLY-FGLFQLLFNDRAAANFLL-LLLFFAATSTSVLFT--L----YRDR----N--SFGLFVR---DYGYGNLLFFFFNDFLAADNLFFHLRFTLSFSGLTFG-NNAARNR------------------NNATFL-TFFLNDAATFFLLFYGGFLFNRLLFTRDDNAAARGLFFARRAANNANDLYGGLQWLLGLFLNAFYFYDRFFFT-NDRAAG-LLLNDSL-SLNRAFYNAAASLNAARNNAFSTFFNAF-LLYDA--------------SFFLNRA-LLGYLNGLL--SGTLLDNA----EFDRDD---LMNADFFGDTYFAFTANNAFLFTFFKHFTTSFNALLKF-AAAFGTFFTNAALTGTFLLYSGGTAFSFYNAASLLGFGFNAAALTLTFFYNNANSLYLNRASLFSDTLDFGRNDNRAAATLFGYLFYRAGATTYSFFLGTGFNSFHNAAANQLYAADRNAGLLGTLDANDANLWFFDDLLTFLLNAANTVTLLRDRAFFGVGNLGFTGGLFC---DADDRRANTYTTGYSCNNTAGGFRNAATFGWVGMGFFRRTTSSFFT-TNAAARGGLLYYGGLLTETVKTLGAALTDTAGADCYSTGGSGAFLLL-VYFTTDRDDAANDNGGLSVFFFLARDANAADNNACLFTTGLTAFDNNFLLGWTTYTFNDAANLGSGGKTFFLNADNLFFNADNAALLFAARFLFGFFTDAAFFTNRRNNAGD-FLGLFLDRAD-RANARARRARAAAGFF-DFYTGFTTLGTRDANARAFLLLFA-LFFDNMLLA-DNNAANDRFFEA--DLLFLDAAFFANDFTNDAARAGLDLALFFF-LRNAGTFGGLTGSLLLTNAAAADNNAD-NNRNR-DRAAFL-FTFLTGLLRADGLLTLFL--LFLLFFFFYDNA-AADNARSLLLL--FFLFANDAFFLGFFR---NDNNANNDRRNDN---------ARNAANR----------------------------------------------
Orbilia_1              -------------------------------------------------HAWPLADFYRDAGFTADAASL-AAR--DADA-RAF-YNAAGLTSLN-AADNNHYIADDAAADLGFDDGTRNTTDADDTF-GDA-NDARR--DD-ARDAL-VTFN-ADAQLHPTSFDAADDLYGPQFHDAADALGVFRDAAAAGTLLLNAL--RDRRNFAAFFFGTNDADTTGTYGNADAA-AAAGLLGGDFLLDDR----NFFL------DRRTTFFTNADDRATSGTGGRDDAARNAATLFLAYFFLRDDNRFLLSFLFGDNNDTLGDDRGGGTDDLTFILLYADIA-GLYDDRNGTFFTGFFADANDNNLLTGLLGTSFTDDRAAISFFDAALFFSFGGYDANNSTTLNADYLLFSQFAFFMGFLRDNANAAARNFLTELLALCTLRAANFGCFNRAPKQNNRNRNRAAATDGLLRAAYLLLQA---DDHFFFSAFFTGNDNARAADAAADARYSGTGLGSFSLYLDDDDFSFY-LYTFTGATYSNAADNAFTGRGQWDD-AAADRKHTTAGLNANNAARAA-TT-FFGFPMIAANDIWPFDNRRAFLAF-LLPKNNDAADDIIEPLTLLGGDARRNDADADDAAANDDN-DDNLGFVYAAAAAFHTLNDASTTN-AARRDDSFSTYY--------FFLYFLTLSFTRLFL-RDAARRFLFD-NR-GLYFG---DFLSF-LLSSG---YLYDDRRTYLTFFRDAAL--LV-IEVPKLRDDDARDNNFWPVMIVFF-NNADLLGFS-GRDDDDARDDDNAAAAAADDANANDNDDRAAANRANNR---RDD-DNRDRNAADARADDANRADNNAADAADANAADANNARN--NANNDDRDADDDDNDDNNDDDRDANANRRARRNDAADNADDAADAFSSGLGMYLNNMFFLGVKGFDATTLGGTVSDRAFGSNDNAAAYTLDDNNADYVGTTFGGNALTAARDCRDFLNAAAFLCWVTF-LLEAFSETFDTYYLADDGGYRANDFGQLNAAAFTTGSFNNAVLNAAFGLFADRANADARLFTLNDAFVLYTGGLRADAAARDADPKKPQKDGNNFAYLFSFLFFDFTYR--AARD-DADSGLLLFLYLFSRARLTDARMCNACEWHAAAPWWDDDNPSVDLTFNSSFNANDAD-SFYLNRAAFSLYNAAALYYAAANNAADTFGLNSGGFFFLGRRGLRA-FGTSTFMGFLIYFLFFLDDAAYYYFARDRAARALSSSNAAARDRALLGFSVLRANALGLGTDAANNADDFGKGFGDDNANANRTLTWTLDDNADDGTFTFNNDSFDFFYSRATSSLLF-TDKDDAFTTPFTSSGNDNATYYNDHYFLDDAADDFLSQDAGLPGGLNANARLTYGALLTNLTGGADGFLLQNSLYG-FL---DDDDFLTSFYRN-------------------RHFFLTDRTTGFGFFNALYGTLFF--LDR-AAFLLFGTSFAANDDTSGFNRAAWGALAFFYR-DNYNGYSLLLYDAN-ADFVYLTFFNRRFLALFLSI-FLTELARDFGLGFGFRRAALSGFDADA--------------------AALLDDGGLLNANAFFTTDNFFDAADLTYFDDAAALTLTFTLNDNRDNFNNAVGFFFLGVDNRAADDAVTFLLLTVRAALNANNAGYGTLDANDAGSLFL-GFDRADRANLTDFLFYTNADDARFTRRRTFLLLTTYFTALGRARRNRRRNDRNRDARDARRNADDNAADNNRD-RANDNANNRRDDHMMELWFP-LHLICCFHFFTLFNRAALFGLLQLCDCIFQFPLKFMEEQ--------------------------------------------------------------------------------------------------------------------------------------------------------------------------------------------------------------------------------------------------------------------------------------------------------------------------------------------DNAANRNNRAARGF-TRAGGTTVPGGETLFFS---FLL-DD---R--FFLR-YLLFGMTTPVGGTTDNAAFGSFQVF-TTTLSF--VFLSGLH---WPSFLLDAAFDTLLTDNNA-ARGFFGLNDLADNFAFFFDNANAADLLLNDARADFFLYPKQFNDTYFLVDLYADNDFGGGLVHLYTLNAANANDRF-GFYTFYDDNNNAADSLGSLTLAAAAD-SFSTFNDAAADDD-LGYLYAAGNLTAAADADDNN-RNNNANARRNA---DANRNRARAANDAFGNDNA-TLNAAANADNAAAANRAL-TYTNAAAGSG-FANDDAAADANDARNDNA-AADDNDDNAAA-ANNAANLFLTTSL-GGYLGNAR-DLFLLDD--RAPVWPADLGPLK-D-VLLDDR-D---FFVWFPTFRARDRD-PKVPDD--FFLFNFLLGFLGTLGFTYFF-FSLFFTFFNARAAANSLS-FLGFFAATSTSSLTL--S----LDDR----N--FYFGFYN---DYGYGNLLTFLYNDFYRADNLLGLLAFYLLLSGLTFG-NNDRRNR------------------NNATFL-TFFLDDAATFSTTFYGGFLFARLLFTRDDNAAARGLFFARRAANNANDLYGGLGWLTGTFLNAFYLYDDFFFT-NDAAAG-LLLADSF-SLNAAGYNAAASTNAARNNAFSTFFNAS-TLLDR--------------FFGYNRA-LLGYLNGLL--SGTLLDNA----YFDDRD---LSNADFFGDTYFAFTADNAFLGTGFKTFTTSFNALLKF-AAAFGTFFTNAALTGTSLLYSGGTAFSFYNAASLLGFGFNAAALTLTFFYNNANSLYLNRASLFSDTLDFGRNDNRAAATLFGYLFYRNGATTYSFFYGTGFNSFHNAAANQLYAADRNAGLLGTLDANDANLWFFDDLLTFLLNAANTVTLLRDRAFFGVGNLGFTGGLFV-----DDDRANTYTTGYSCNNTAGGFRNAATFGWVGMGFFRRTTSSFFT-TNAAARGGLLYYGGLLTETVKTLGAALTDTAGADCYSTGGSGAFTLL-VYFTTARDDANDDNGGLSVFFGLADDDNAADNDAVLFTTGLTAFDNNFLLGWTTYTFNDAANLGSGGKTFFLNADNLFFNADNAALLFAARFLFFFFTDAAFFTNRRNNAGD-FYGLFLDRAD-RANARARRARAAAGFF-DFYTFGTTLGTRDANARAFLGFFA-LFFDNMLLA-DNNAANDRFFEA--DLLFLDAAFFAADFTNDAARAGLDLALLTF-LRNAGTFGGTLGSLLLTNAAAADNNAD-NNRNR-DDAAFL-FTSLTGLLRADGLLLLFL--LFTLGGFFTAAA-AARRAAGLLTT--FGLFANDAFFLGFFR---NDNNNNNDRA-----------------------------------------------------------------
Orbilia_2              -------------------NDGSTRGTGYFLTDMTKTHQEGFADFAAPLHAWPLADFYRDAGFTADAASL-AADR-DADA-RAF-YNAAGLTSLN-AADNNHYIADDAAADLGFDDGTRNTTDADDTFAGDA-NDARR--DD-ARDAL-VTFN-ADAQLHPTSFDAADDLYGPQFHDAADALGVFRDAAAAGTLLLNAL--RDRDNFAAFFFGTNDADTTGTYGNADAA-AAAGLLGGDFLLDDR----NFFL------DRRTTFFTNADDRATSGTGGRDDAARNNATLFLAYFFLRDDNRFLLSFLFGRNNDTLGDDRGGGTDDLTFILLYADIA-GLYDDRNGTFFTGFFADANDNNLLTGLLGTSFTDDRAAISFFDAALFFSFGGYDANNSTTLDADYLLFSQFAFFMGFLRDNANAAARNFLTELLALCTLRAANFGCFNRAPKQFPLNLNRAAATDGLLRAAYLLLFA---DALFFFSAFFTGNTMAHQGWGEADARYSGTGLGSFSLYLDDDDFSFY-LYTFTGATYSNAADNAFTGRGQVDD-AAADRVHTTAGLNANN-ARAA-TT-FFGFFMIAA-DIWPFDNRRAQLAF-HLPKNNDAADDIIELLTLLGGDGFLSTGTGYTAAANDDN-DDNLGFVYAAAAAFHTLNDA-TTNAAARRDDSFFLLY--------FFLYFLTLSFTRLFL-RDAARRFLFD-NR-GLYFG---DFLSF-LLSFF---LLYDDRRTYLTFFRDAAL--LV-IEVPKLRDDRARDNNFWPVMIVFF-NNADLLGFSAGRDDDDARDDDNAAAAAADDANANDNDDRAAANRANNR---RDA-DNRDRNNADARADDANRADNNAADAADANAADANNARN--NRNNDDRDADDDDNDDNNDDDRDANANRRARRNDAADNADDAADAFSSGYGMYLNNMFFLGVKGFDATTLGGTVSDRAFGSNDNAAAYTLDDNNADYVGTTFGGNALTAARDCRDFLNAAAFLCWVTF-LLEAFSETSDTYYLADDGGDRANDFGQLNAAAFTTGSFNNAVLNAAFGLFADRANADARLFTLNDAFVLYTGGLRADAAARDADPKKPQKDGNNFAYLFSFLFFDFTYD--AARD-DADSGLLLFLYLFSRARLTDARMCNACEWHAAAPWWDDDNPSVDLTFNSSFNANDAD-SFYLNRAAFSLYNAAALYYAAANNAADDNARNNAANNNRARRARRA-NADNDFMGFLIYFLFFLDDAAYYYFARDRAARALSSSNAAARDRALLGFSVLRANALGLGTDAANNADDFGKGFGDDNANANRTLTWTLDDNADDGTFTFNNDSFDFFYSRATSSLLF-TDKDDAFTTPFTSSGNDNATYYNDHYFLDDAADDFLSQDAGLPGGLNANARLTYGALLTNLTGGADGFLLQNSLFG-FL---NDDDFLTLFYRN-------------------RHFFLTDRTTGFGFFNALYGTLFF--LDR-AAFLLFGTSFAANDDTSGFNRAAWGALAFFYR-DNYNGYSLLLYDAN-ADFVYLTFFNRRFLALFLSI-FLTELARDFGLGFFFRRAAL-GQDDR--------------------DAALLDDFSLLNANAFFYLDNFFDAADHTDFDDAAALLLTFTLNDNRDNNNNAVG-G-LGVDNR-ADDAVTFRTRTVRA-------------------------------------------------------------------------------------------------------------------------------------------------------------------------------------------------------------------------------------------------------------------------------------------------------------------------------------------------------------------------------------------------------------------------------------------------------------------------AALLAARAFFNADTF-LLWRANDAGLNNRNAFTNAANKFFLGARGFLTRAGGTTVPGGETLWFSG--FLL-DD---R--FFLT-YLKFGMTTPVGGTTDNAAFGSFQVF-LLVLFFT-VFHSSLI---ILGFLLRAAFDTTLTDNNA-ARGFGGLNDLNDAFAFFFDNANAADLLLNDDRNRFFLTFIIFNRYYQLVGLLADNDFVFFLVHLYTLNAANANDRF-GFYTFYDDNNNAADSLGSLTLAAAAD-SFSTFNDAAADDD-LGYLYAAGFLTAAADADDNN-RNANANARRNA---DANRNRARAANDAFGNDNA-TLNAAANADNAAAANRAL-TYTNAAAGSG-FANDDAAARANDARNDNA-AADDNDDNAAA-NNNAANLFLTTSL-GGYLGNAR-DLGLIDN--RNPWWPADLGEIS-D-VLLDDR-D---FFVYIMTFRARDRD-PKKPDD--IFTFNFLLGFLGTLGFTYFF-FQLFFLFFNARAAANFLV-LTFFFAATSTSSLTL--T----LDDR----N--FGFGFYN---DYGYGNLLLGFVNDFLAADNLLFLLDFHLLLSGLTFG-NNDRRNR------------------NNATFL-TFFLDDAATFSTTFYGGFLFARLLFTRDDNAAARGLFFARRAANNANDLYGGLGWLTGTFLAAFYTYDDFFFT-NDRAAG-LLLADSG-SLNRAGYNAAASTNAARNNAFSTFFNAS-LLLDA--------------FFFYNRA-LLGYLNGLL--SGTLLDNA----YFDDRD---LSNADFFGDTYFAFTADNAFLGTGFKTFTTSFNALLKF-AAAFGTFFTNAALTGTSLLYSGGTAFSFYNAASLLGFGFNAAALTLTFFYNNANSLYLNRASLFSDTLDFGRNDNRAAATLFGYLFYRAGATTYSFFYGTGFNSFHNAAANQLYAADRNAGLLGTLDANDANLWFFDDRR---------------------------------------------------------------------------------------------------------------------------------------------------------------------------------------------------------------------------------------------------------------------------------------------------------------------------------------------------------------------------------------------------------------------------------------------------------------------------------------------------------------------------------------------------
Otidea                 ----------------------------------------------------PLADFYRDAGFTADAASL-AADD-DADA-DAF-YNAAGLTSLN-AADNNHYIADDAAADLGFDDGTRNTTDADDTF-GDA-NDARR--DD-ARDAL-VTFN-ADAQLHPTSFDAADDLYGPQFHDAADALGVFRDAAAAGTLLLNAL--DDR-NFAAFFFGTNDADTTGTTGNADAARANAGLLGGDFLLDDR----NFFL------DRRTTFFTNADDRATGGTGGRDRDARNAATLFLAYFGLRDDNRFTLSFLFGDNNDTLGDDRGGGTDDLTFILLYADIA-GLYDDRNGTFFTGFFADANDNNLLTGLLGTSFTDDRAAISFFDAALFFSFGGYDANNSTTLDADYLLFSQFAFFMGFLRDNANAAARNFLTELLALCTLRAANFGCFNRAPRANNRNRNRAAATDGLLRAAYLLLFA---DALFFFSAFFTGNDNARAADAAADARYSGTGLGSFSLLLDDDRFFFY-LYTFTGATYSNAADNAFTGRGCWDDAAAADRKCTTAGLNANNAARAADTT-FFGFPMIAANDIWPFDNRRAFLAF-LLPKNNDAADDIIEPLTLLGGDANRNDADADDAAANDDN-DDNLGFVYAAAAAFHTLNDASTTN-AARRDDSFFTLY--------FFFTMELLSFTRLFL-RDRARRFLFD-ND-GLYFF----MEGL-LLSFG---LLYDDRRTYLTLFRAAAT--LF-KEVPKLRDDRARDNNFWPVMWLFG-NNAALFGFS-GRDDDDARDDDNAAAAAADDANANDNDDRAAANRANNR---ADD-DNRDRNAADARADDANRADNNAADAADANAADANNARN-DNRNNDDRDADDDDNDDNNDDDRDANNARRNRRNDAADNADDAADAFSSGYGMYLNNMFFLGVKLFDATTLGGTVSDRAFGSNDNAAAYTLDDNNADYVGTTFGGNALFAARDCRDFLNAAAFLCWVTF-LLEAFSETSDTYYLADDGGYRAN-FGQLNAAAFTTFGFNNAVLNAAFGLFADRANADARLFTLNDAFVLTLGGLRADAAARDADPIKPQKDGNNFAYLFSFLFFDFTY---DDAD-ADDSGLLLFLYLFSAARLTDARMCNACEWHAAAPWIDDDNPSVDLTFNSSFNANDAD-SFYLNRAAFSLYNAAALYYAAANNAADTFGLNSGGFFFLGRRGLRA-FFGSTFMGFLIYFLFFLDDAAYYYFARDRAARALSSSNAAARDRALLGFSVLRANALGLGTDAANNADDFGKGFGDDNANANRTLTWTLDDNADRGTFTFNNDSFDFFYSRATSSLLF-TDKDDAFTTPFTSSGNDNATYYNDHYFLDDAADDFLSQDAGLPGGLNANARLTYGALLTNLTGGADGFLLQNSLYL-FL---NDDDFLFSFYRN-------------------RHFFLTDRTTGFGFFNALYGTLFSADYDR-AASYLFGTSFAANDDTSGFNRAAWGALAFFYR-DNYNGYSLLLYDAN-ADFVYLTFFNRRFLALFLSI-FLTELARDFGLGFGFRRAALSGFDARA-------------------DRALLDDFSLLNNAAFFYLDNFFDAADLTYFDDAAALTLTFTLNDNRDNFNNAVGFGFLGVDNRAADDAVTFLTLTVRAALNANNAGYTLLDANDAGSLFLGGFDRADRANLTTFLFYTNADDARFTRRRTFLLLTTYFTALGRARRNRRRNDRNHTGLTCLLNATDSGGTFSLY-VGFTNAFSLTVVLMMCLLSF-ELYFLSFCFFTYFNAAALSGLLCLY-FLSFMLYFFCEEFVVGFYLAAGLTVSFYLGTTYGNAFFCGFTGQA------------------------------------------------------------------------------------------------------------------------------------------------------------------------------------------------------------------------------------------------------------------------------------------------ANDAGLDNRNAFTNAANRNNRAAAGFLTRAGGTTVPGGCTLWFGL--FTY-DD---D--SGLF-TLKFGCTTPVGGTTDNNAFFSQVEV-LTTLFFG-FLKFFKF---LLSTLLDAAFDTLTWDNNA-ARKGFGLADLARAFAFFFDNANAADLLLNDARRDFFGYFFLWNDLLWFLTLLADNDFGGFVMVHYLLNARNANDRF-GFYTFYDDNNNAADSLGSLTLAAAAD-SFSTFNDAAADDD-LGYLYAAGFLTAAADADDNN-RNANANARRNA---DANRNRARAANDAFGNDNA-TLNAAANADNAAAANRAL-TYTNAAAGSG-FANDRAAADANDARNDNA-AADDNDDNAAA-NNNAANLFLTTSG-FGLYCNAD-DLGSLRN--NRSPWIADLGPLK-A-YSTDDD-D---GYSWFPTFRARDDN-IKPYRN--FYTFAFLLGFLGTLFFTYLY-FGYFFLFFNADAAANFYT-HLGFFAATSTSSLTL--LNRRAVRDN----N--VFFGFYN---DYGYGNLLTFQGNRSLAADNLLFLLDSTLSFSGLLFG-NNARRNR------------------NNATFL-TFFLDAAACSFTLTYGGFLFNRLLFTRDDNAAARGLFFARRAANNANDLYGGLGWLTGTFLNAFYFYDRFFFT-NNAAAG-LLLDDSL-SLNDAGYNAAASTNAARNNAFSTFFNAG-LLLDDDN------------FFFTNRA-LLGYLNGLL--SGTLLRNA----YFDDDA---LSNAAFFGDTYFAFTANNAFLGTGFKTFTTSFNALLKF-AAAFGTFFTNAALTGTSLLYSGGTAFSFYNAASLLGSQFNAAALHYTFFYNNAASLYLNRASLFSDTLDFGRNDNRAAATLFGYLFYRAGATTYSFFYGTGFNSFHNAAANQLYAADRNAGLLGTLDANDANLWFFDDRRDNRRNAANTVTLLRDRAFFGVGNLGFTGGLFC-----DDDRANTYTTGYSCNNTAGGFRNAATFGWVGMGFFRRTTSSFFT-TNAAARGGLLYYGGLLTETVKTLGAALTDTAGADCYSTGGSGAFLLL-VYFTTNRDDAADDNGGLSVFFFLADDDNAADN-DCLFTTGLTAFDNNNRRADDDYTFNDAANLGS------------------------------------------------------------------------------------------------------------------------------------------------------------------------------------------------------------------------------------------------------------------------------------------------------------------------------------------------
Parmelia               -------------------------------------------------HAWPLADFYRDAGFTADAASL-AADA-DADA-RNF-YNAAGLTSLN-AADNNHYIADDAAADLGFDDGTRNTTDADDTF-GDA-ADARD--DD-DRDAL-VTFN-ADAILTPTSFDAADDLYGPGFIDAADALGVFRRAAAAGLLYLNAL--DDR-NFAAFSFFTNDADTTGTTGNADAA-AAAGLLGGDFLLRDDR--NNFFL------DRRTTFFTNADDRATGGTGGRDDAARNAATLFLAYFFLRDDNRFLLSFLFGDNNDTLGDDRGGGTDDLTFILLYADIA-GLYDDRNGTFFTGFFADANDNNLLTGLLGTSFTDDRDAISFFDAALFFSFGGYDANNSTTLNARYLLFSQFAFFMGFLRDNANAAARNFLTELLALCTLRAANFGCFNRAPKQNNRNRNRAAATDGLLRAAYLLLFA---RALFFFSAFFTGNDNARAADAAADARYSGTGLGSFSLYLDDDDFSFY-LYTFTGATYSNAADNAFTGRGQWDD-AAADRKHTTAGLNANNAARAA-TT-FFGFPMIAANDIWPFDNRRAFLAF-LLPKNNDAADDIIEPLTLLGGDANRNDADADDAAANDDN-DDNLGFVYAAAAAFHTLNDASTTN-AAARDDSFLLLY--------FFLYFGLLSFTRLFL-RDRARRFLFD-NR-GLYFF---DTLSF-LLSFF---FLYDDRRTYLTFFNNADL--LS-KEVPFKRDDRADDNNWLPVMWYFF-NNAALLGFS-GRDDDDARDDDNAAAAAADDANANDNDDRAAANRANNR---RDA-DNRDRNAADARADDANRADNNAADAADANAADANNARN-DNDNNDDRDADDDDNDDNNDDDRDANNARRNRRNDAADNADDAADAFSSGLGMYLNNMFFLGVKGFDATTLGGTVSDRAFGSNDNAAAYTLDDNNADYVGTTFGGNALTAARDCRDFLNAAAFLCWVTF-LLEAFSETFDTYYLADDGGYRANDFGQLNAAAFTTGSFNNAVLNAAFGLFADRANADARLFTLNDAFVLYTGGLRADAAARDADPIKPQKDFNNFAYLFSGLFFDFTYA--DDAD-DDDSGLLLFTYLFSRARLLDARMCNACEWHAAAPWIDDDNPSVDLTFNSSFNANDAD-SFYLNRAAFSLYNAAALYYAAANARADTFGLNSGGFFFLGRRGLRA-FFLSTFMGFLIYFLFFLDDAAYYYFARDRAARALSSSNAAARDRALLGFSWLRANALGLTGDAANNADDFGKGFGDDNANANRTLTWTLDDNADDTGFTFNNDSFDFFYSRATSSLLF-TDKDDAFTTPFTSSGNDNATYYNDHYFLDDAADDFLSQDAGLPGGLNANARLTYGALLTNLTGGADGFLLQNFYLG-FL---DDDNFLTFSLRN-------------------RHFFLTDRTTGFGFFNALYGTLFF--LDR-AAFLLFGTSFAANDDTSGFNRAAWGALAFFYR-DNYNGYSLLLYDAN-ADFKYLTFFNRRFLALFLSI-FLTELARDFGLGFGFNRAALSGFDAAD-------------------RRALLDDFSLLNNAAFFYLDNFFDAADLTYFDDAAALTLTFTLNDNRDNFNNAVGFGFLGVDNRAADDAVTFLTLTVRAALNANNAGYFLLDANDAGSLFLGGFDRADRANLTTFLFYTNADDARFTRRRTFLLLTTYFTALGRARRNRRRNDRNHTGLTCLHNATDSGGGFSYY-GGFTNAFSLIVVLMMCLYFF-LLLHQFFCFFTLFNRAALFGLLCLL-HQFFFLLSFCEEFVVIFYLAAGLTTSSYLTTTYGNAQFCGFTGQA----------------------------------------------------------------------------------------------------------------------------------------------------------------------------------------------------------------------------------------------------------------------------AALLAARAFFNADTF-LLWRANDAGLNNRNAFTNAANKFFLGDRGFLTRAGGTTVPGGETLWFSL--YLL-DD---R--FFSF-YLKFGMTTPVGGTTDNDAFGSQSWF-LTTLFFF-PNCPQPY---FLFFTLDAAFDLLFTDNNA-ARGLFFLNDLADAFAFFFDNANAADLLLNDADNRFGLLFLSPRDHPC-PLLLNDNDFGGFLKYHYTLNARNANDRF-GFYTFYDDNNNAADSLGSLTLAAAAD-SFSTFNDAAADDD-LGYLYAAGFLTAAADARDNN-RDNNANARRNA---DANRNRARAANDAFGNDNA-TLNAAANADNAAAANRAL-TYTNNAAGSG-FANDDAAARANDARNDNA-AADDNDDNAAA-NNNAANLFLTFSL-GGLLGNAR-RTFVHRN--DAPSWSADLGPLK-N-LTFDDR-D---LGFWFPTFRARDRNRYKYPRN--QVLGNFLLGFLGTLFFTYLY-FFLFFYLFNADAAANFLL-WVFFFAATSTGSLTYRAL----YDDN----N--SFSGFYR---DTGYGNLLLVKFNDFLAADNLFSLLAFLLSFSGLLFG-NNARRNR------------------NNATFL-TFFLNDAATFFTTFYLGFLFARLLFTRDDNAAARGLFFARRAANNANDLYGGLGTIVGTFLNAFYFYDDFFFT-NDDAAG-LLLADSL-SLNNAGYNAAASTNAARNNAFSTFGNAQ-LLLDDA-----------A-FFFHNRA-TLGYLNGLL--SGTLLANA----YFDRDD---LSNADFFGDTYFAFTADNAFLGTVIGTFTTSFNALLKF-AAAFGTFFTNAALTGTSLLYSGGTAFSFYNAASLLGFGFNAAALTLTFFYNNANSLYLNRASLFSDTLDFGRNDNRAAATLFGYLFYRAGATTYSFFYGTGFNSFHNAAANQLYAADRNAGLLGTLDANDANLWFFDDRRDNRRNAANTVTLLRDRAFFGVGNRANDAARND-----DDDRANTYTTGYSCNNTAGGFRNAATFGWVGMGFFRRTTSSFFT-TN-AARGGLLYYGGLLTETVKTLGAALTDTAGADCYSTGGSGANDRR-VYFTTARDDANDDNGGLSV----------------------------------------------------------------------------------------------------------------------------------------------------------------------------------------------------------------------------------------------------------------------------------------------------------------------------------------------------------------------------------------------
Phillipsia             -------------------------------------------------HAWPLADFYRDAGFTADAASL-AADR-DADARRAF-YNAAGLTSLN-AADNNHYIADDAAADLGFDDGTRNTTDADDTF-GDA-NDARR--DD-ARDAL-VTFN-ADAQLHPTSFDAADDLYGPQFHDAADALGVFRDAAAAGTLLLNAL--RRRDNFAAFFFGTNDADTTGTYGNADAA-AAAGLLGGDFLLDDR----NFFL------DRRTTFFTNADDRATSGTGGRDDAARNAATLFLAYFFLRDDNRFLLSFLFGDNNDTLGDDRGGGTDDLTFILLYADIA-GLYDDRNGTFFTGFFADANDNNLLTGLLGTSFTDDRAAISFFDAALFFSFGGYDANNSTTLDADYLLFSQFAFFMGFLRDNANAAARNFLTELLALCTLRAANFGCFNRAPKQNNRNRNRAAATDGLLRAAYLLLFA---RALFFFSAFFTGNDNARAADAAADARYSGTGLGSFSLLLDDDRFFFY-LYTFTGATYSNAADNAFTGRFGWDD-AAAAAKTLTAGLNANNAARAA-TT-FFGFPMIAANDIWPFDNRRAFLAF-LLPKNNDAADDIIEPLTLLGGDANRNDADADDAAANDDN-DDNLGFVYAAAAAFHTLNDASTTN-AADRDDSFSLLY--------FFLLFSLFSFTRLFL-RDRARRFLFDANA-GLYLF---DYLFF-LLSFF---YLYDDRRTYLTFFRAAAL--LS-KEVPKLRDDDARDNNFWPVMWYFF-NNAALLGFS-GRDDDDARDDDNAAAAAADDANANDNDDRAAANRANNR---ADA-DNRDRNAADARADDANRADNNAADAADANAADANNARN-DNDNNDDRDADDDDNDDNNDDDRDANNARRARRNDAADNADDAADAFSSGYGMYLNNMFFLGVKLFDATTLGGLVSDRAFGSNDNAAAYTLDDNNADYVFTTFGGNALFAARDCRDFLNAAAFLCWVTF-LLEAFSETSDTYYLADDGGYRAN-FGQLNAAAFTTFGFNNAVLNAAFGLFADRANADARLFTLNDAFVLTLGGLRADAAARDADPIKPQKDGNNFAYLFSFLFFDFLYA--DRAA-DDDSFLLLFLYLFSRARLTDARMCNACEWHAAAPWIDDDNPSVDLTFNSSFNANDAD-SFYLNRAAFSLYNAAALYYAAANNAADTFGLNSGGFFFLGRRGLRA-FFGSTFMGFLIYFLFFLDDAAYYYFARDRAARALSSSNAAARDRALLGFSVLRANALGLGTDAANNADDFGKGFGDDNANANRTLTWTLDDNADRGTFTFNNDSFDFFYSRATSSLLF-TDKDDAFTTPFTSSGNDNATYYNDHYFLDDAADDFLSQDAGLPGGLNANARLTYGALLTNLTGGADGFLLKNSLLL-FL---DDDNFLFFFYRN-------------------RWFFLTDRTTGFGFFNALYGTLFMADYDR-AASELFGTSFAANDDTSGFNRAAWGALAFFYR-DNYNGYSLLLYDAN-ADFVYLTFFNRRFLALFLSI-FLTELARDFGLGFGFRRAALSGFDDRA-------------------DADLLDDFSLLNAAAFFYLDNFFDAADLTYFDDAAALTLTFTLNDNRDNFNNAVGFGFLGVDNRAADDAVTFLTLTVRAALNANNAGYTLLDANDAGSLFLGGFDRADRANLTTFLFYTNADDARFTRRRTFLLLTTYFTALGRARRNRRRNDRNHTGLTCLLNATDSGGTFSLY-VGFTNAFSLTVVLMMCLYFF-TLYHFGSFSLGLFNRAALFTFYLYT-LQSFGLLSFCEEFVVGFYLAAGLTVSFYLGTTYGNAFFCGFTGQA----------------------------------------------------------------------------------------------------------------------------------------------------------------------------------------------------------------------------------------------------------------------------AALLAARAFFNADTF-LLWDANDAGLDNRNAFTNAANKFFLGAAGFLTRAFGTTVPGGCLLWFLT--GYL-DD---R--FSTG-FLKFFCTTPVGGTLDNNAFGSQKEV-LTTLWFP-IFFMLQF---LLGFYLDAAFDTLLTDNNA-ARGFFGLNDLNNAFAFFFDNANAADLLLNDADRDFSLTFFLH-RFELLIPLKDDNDFGGFVMWHYTLNARNANDRF-GFYTFYDDNNNAADSLGSLTLAAAAD-SFSTFNDAAADDD-LGYLYAAGFLTAAADADDNN-RNANANARRNA---DANRNRARAANDAFGNDNA-TLNAAANADNAAAANRAL-TYTNAAAGSG-FANDRAAAAANDARNDNA-AADDNDDNAAA-NNNAANLFLTWSG-FGLLGNAR-DLFFFRD--DAMSWFADLGPIF-N-VFLDDD-D---FLVLIPTFRARDRN-LKYEDN--LLLFNFLLGFLGTLFFTYFL-SFLFFTFFNADAAANFYL-TFSFFAATSTSSLTL--L----YRRR----N--SFFGFYN---DYGYGNLLYLGFNRSLAADNLLGLLDFLYFLSGLLFG-NNARRNR------------------NNATFL-TFFLNDAATFFTLTYKGFLFARLLFTRDDNAAARGLFFARRAANNANDLYGGLGWLTGTFLNAFYFYDRFFFT-NDAAAG-LLLRDSL-SLNDAGYNAAASTNAARNNAFSTFFNAG-LLLYDRN----------RSFFFTNRA-LLGYLNGLL--SGTLLDNA----YFDRDD---LSNADFFGDTYFAFTANNAFLGTGFKTFTTSFNALLKF-AAAFGTFFTNAALTGTSLLYSGGTAFSFYNAASLLGFGFNAAALTLTFFYNNANSLYLNRASLFSDTLDFGRNDNRAAATLFGYLFYRAGATTYSFFYGTGFNSFHNAAANQLYAADRNAGLLGTLDANDANLWFFDDRRDNRRNAANDTTLLRDRAFFGG------------------------------------------------------------------------------------------------------------------------------------------------------------------------------------------------------------------------------------------------------------------------------------------------------------------------------------------------------------------------------------------------------------------------------------------------------------------------------------------------------------------------------
Physcia                -------------------------------------------------HAWPLADFYRDAGFTADAASL-AA-R-DADA-RDF-YNAAGLTSLN-AADNNHYIADDAAADLGFDDGTRNTTDADDTF-GDA-NDARR--DD-ARDALAVMFN-ADAQLHPTSFDAADDLYGPQFHDAADALEVFRDAAAAGLLYLNAL--DDR-NFAAFSFFTNDADTTGTTGNADAA-AAAGKLEQDFLLRDDR--NNFFL------DRDHMFWTNADDRATGGTGGRDDAARNAATLFLAYFFLRDDNRFLLSFLFGDNNDTLGDDRGGGTDDLTFILLYADIA-GLYDDRNGTFFTGGTADANANNGTTGLLGTSFTNNRAAISFFDAALFFSFTGYAANNSTGLNARYLLFSQFAFFMGFLRDNANAAARNFLTELLALCTLRAANFGCFNRAPKQNNRNRNRAAATDGLLRAAYLLLFA---RALFFFSAFFTGNDNARAADAAADARYSGTGLGSFSLYLDDDDFSFY-LYTFTGATYSNAADNAFGGRFQIND-AAADAIHLTATLNANNAARAA-TT-FFGFPMIAANDIWPFDNRRAFLAF-LLPKNNDAADDIIEPLTLLGGDANRNDADADDAAANDDN-DDNLGFVYAAAAAFHTLNDASTTN-AAARDDSFFLLY--------FFLYFVLLSFTRLFL-RDRARRFLFD-NR-GLYFF---DVLSF-LLSFF---LLYDDRRTYLTFFNNANL--LF-IEVPKLRDDRADDNNFWPVMILFF-NNAALLGFS-GRDDDDARDDDNAAAAAADDANANDNDDRAAANRANNR---ADA-DNRDRNNADARADDANRADNNAADAADANAADANNARN-DNDNNDDRDADDDDNDDNNDDDRDANNARRNRRNDAADNADDAADAFSSGYGMYLNNMFFLFVKGFDATTLGGTVSDRAFGSNDNAAAYTLDDNNADYVGTTFGGNALTAARDCRDFLNAAAFLCWVLF-LLEAFSETSDTYYLADDGGYRANNFGQLNAAAFTTGSFNNAVLNAAFGLFADRANADARLFTLNDAFVLYTGGLRADAAARDADPIKPQKDGNNFAYLFSFLFFDFTYA--DDAD-DDDSGLLLFLYLFSRARLTDARMCNACEWHAAAPWIDDDNPSVDLTFNSSFNANDAD-SFYLNRAAFSLYNAAALYYAAANARADTFGLNSGGFFFLGRRGLRA-FFLSTFMGFLIYFLFFLDDAAYYYFARDRAARALSSSNAAARDRALLGFSVLRANATTTFGDAANNADDFGKGFGDDNANANRTLTWTLDDNADDTLGGGNNDSFDFFYSRATSSLLF-TDKDDAFTTPFTSSGNDNATYYNDHYFLDDAADDFLSQDAGLPGGLNANARLTYGALLTNLTGGADGFLLHNFYLG-FL---DDDNFLTFSLRN-------------------RQFFLTDRTTGFGFFNALYGTLFF--LDR-AAFLLFGTSFAANDDTSGFNRAAWGALAFFYR-DNYNGYSLLLYDAN-ADFVYLTFFNRRFLALFLSI-FLTELARDFGLGFGFARAALSGFDDRA-------------------DRALLDDFSLLNNAAFFYLDNFFDAADLTYFDDAAALTLTFTLNDNRDNFNNAVGFGFLGVDNRAADDAVTFLTLTVRAALNANNAGYFLLDANDAGSLFLGGFDRADRANLTTFLFYTNADDARFTRRRTFLLLTTYFTALGRARRNRRRNDRNRDARDARRNADDNGGTFSLY-KGFTNAFSLLVVLMMCLYFF-LLLHQFFCFFTLFNRAALFGLLCLL-HQFFFLLSFCEEFVVFFYLAAGLTWSFYLGTT-------------------------------------------------------------------------------------------------------------------------------------------------------------------------------------------------------------------------------------------------------------------------------------------LLAARAFFNADTF-LLWRANDAGLNNRNAFTNAANKFFLGARGFLTRAGGTTVPGGETLWFSL--TYL-DD---R--FSGF-YLKFGMTTPVGGTTDNDAFGSFFIF-TTTLFFF-INCPFLS---LLFFLLDAAFDTLLTDNNA-ARGFFGLNDLADAFAFFFDNANAADLLLNDADNRFFLLFFYFARLPC-ILLLADNDFGGGLILLYTLNARNANDRF-GFYTFYDDNNNAADSLGSLTLAAAAD-SFSTFNDADADDD-LGYLYAAGFLTAAADARRNN-RRANANARRNA---DANRNRARAANDAFGNDNA-TLNAAANADNAAAANRAL-TYTNNAAGSG-FANDDAAAAANDARNDNA-AADDNDDNAAA-NNNAANLFLTTSL-GGLLGNAD-RLSTKDR--RNPFWFADLGELL-D-LLFDDD-D---LFFFFMTFRARDRN-LKLPND--WGYFNFLLGFLGTLFFTYYF-FFLFFYVFNADAAANFLL-FNGFFAAHSTGSLTL--L----LDRR----N--FFFGFYN---DTGYQNLLT-LFNDFLRADNLVSLLAFLLLSSGLLFG-NNAARNR------------------NNATFL-TFFLNDAATFFTTFYGGFLFNRLLFTRDDNAAARGLFFARRAANNANDLYGGTGWTTGTFLNAFYFTDDFFFT-NDDAAG-LLLARGL-SLNNAGYNAAASTNAARNNAFSTFFNAG-LLLDDA-----------A-FFFTNRA-LLGYLNGLL--SGTLLNNA----EFDDDA---LMNADFFGDTYFAFTADNAFLGTGGKTGTTSFNALLKF-AAAFGTFFTNAALTGTSLLYSGGTAFSFYNAASLLGFFFNAAALLLTFFYNNANSLYLNRASLFSDTLDFGRNDNRAAATLFGYLFYRAGATTYSFFYGTGFNSFHNAAANQLYAADRNAGLLGTLDANDANLWFFDDLLTFYLNAANTVTLLRDRAFFGVGNLGFTGGLFW-----DDDRANTYTTGYSCNNTAGGFRNAATFGWVGMGFFRRTTSSFFG-TNAAARGTLLYYGGLLTETVKTLGAALTDTAGADCYSTGGSGAFTLL-VYFTTARDDANDDNGGLSVFFGLADDDNAADNDAKLFTTGLTAFDNNFLLGWTTYTFNDAANLGSGGKTFFLNADNLFFNADNAALLFAARFLFGFFTDAAFFTNRRNNAGD-FLGLFLDRAD-RANARARRARAAAGFF-DFYTGGTTLGTRRDNARAFLGFFA-LFFDNMLLA-DNNAANDRFFEA--DLLFLDAAFFANDFTNDAARAGLDLALLTF-LRNAGTFGGTTGSLLLTNAAAADNNAD-NNRNR-DRAAFL-FTFLTGLLRADGLLTLFL--LFLLGFFFYANA-AARNADSLLLT--FFLFANDAFSLGFFR---NDNNANN--------------------------------------------------------------------
Pleospora              -------------------------------------------------HAWPLADFYRDAGFTADAASL-AA-D-DADA-RRF-YNAAGLTSLN-AADNNHYIADDAAADLGFDDGTRNTTDADDTF-GDA-ADARR--DD-ARDAL-VTFN-ADAQLHPTSFDAADDLYGPQFHDAADALGVFRDNAAAGTLLLNAL--DDR-NFAAFFFGTNDNDTTGTYGNADAA-AAAGLLGGDFLLRDDR--NNFFL------DDDTTFFTNADDRATSGTGGRDDDARNNATLFLAYGFLRDDNRFLTSFLFGRNNDTLGDDRGGGTDDLTFILLYADIA-GLYDDRNGTFFTGGFNDADDNNLTTGLLGTSFTDDRAAISFFDAALFFSFGGYDANNSTTLNADYLLFSQFAFFMGFLRDNANAAARNFLTELLALCTLRAANFGCFNRAPKQNNRNRNRAAATDGLLRAAYLLLFA---RALFFFSAFFTGNDNARAADAAADARYSGTGLGSFSLYLDDDDFSFY-LYTFTGATYSNAADNAFTGRGQVDD-AAARRVHTTAGLNANNAARAA-TT-FFGFPMIAANDIWPFDNRRAFLAF-LLPKNNDAADDIIEPLTLLGGDANRNDADADDAAANDDN-DDNLGFVYAAAAAFHTLNDASTTN-AAARDDNFFLLY--------FFLYFFLFSFTRLFL-RDRARRFLFD-NR-GLYLF---DLLSF-LLSFF---LL-DDRRTYLTFGANAAL--LV-KEVPILRDDRARDNNFIPVMWVFF-NNAATLGFS-GRDDDDARDDDNAAAAAADDANANDNDDRAAANRANNR---RDD-DNRDRNAADARNDDANRADNNAADAADAAAADANNNRN-DNRNDDDRDADDDDNDDNNDDDRDANANARNRRNRAADNADDAARAFSGGLGMYLNNMFFLGVKGFDATTLGFTVSDRAFGSNDNAAAYTLDDNNADYVGLTFGGNALTAARDCRDFLNAAAFLCWVTF-LLEAFSETFDTTYLADDGGYRANDFGQLNAAAFTTGSFNNAVLNAAFGLFADRANADARLFTLNDAFVLYTGGLRNDAAARDADPKKPQKDGNNFAYLFSFLFGDFTYR--DDDD-DRDSGLTLFLYLFSRARLTDARMCNACEWHAAAPWWDDDNPSVDLTFNSSFNADDAD-SFYLNRAAFSLYNAAALYYAAANAAADTFGLNSGGFFTLGRRGLRA-FFLSTFMGFLIYFLFFLDDAAYYYFARDRAARALSSSNAAARDRALLGFSVLRANATFGGGDAANNADDFGKGFGDDNANANRTLTWTLDDNADDTTTLGNNDSFDFFYSRATSSLLF-TDKDDAFYTLFTSSFNDNALYYNDHYFLDDAADDFLSQDAGLFGSLNANARLTYGRTLTNLTGGADGFLLQNSLYG-FL---DDDNFLTSFYRN-------------------RHFFLTDRTTGFGFGNALYGTLGG--LDR-AAFTTFGTSFAANDDTSGFNRAAWGALAFFYR-DNYNGYSLLLYDAN-ADFVYLTFFNRRFLALFLSI-FLTELARDFGLGFGFRRAALSGFDDRD-------------------DRALLDDFSLLNAAAFFYLDNFFDAADLTYFDDAAALTLTFTLNDNRDNFNNAVGGGFLGVDNRAADDAVTFLTTTVRAALNANNAGYFLLDANDAGSLFLSTFDRADRANLGYFLFYTNADDARFTRRRTFGLLTTYFTALGRARRNRRRNDRNHTGLTCLLNATDSGGTFSLY-IGFTNAFFLFVVLMMCLYFF-LTHFFFFCFFTYFNRAALSGLLCLL-LLQGFLLSFCEEFVVLFLLAAGLTISFYLGTTYGNAFFCGFTGQA------------------------------------------------------------------------------------------------------------------------------------------------------------------------------------------------------------------------------------------------------------------------------------------------------------------------------------------------------------------------------------------------------------------------------------------------------------------------------------------------------------------YDDNNNAANSRANRDRAAAN--SFSGFNDAAADDD-LTYLYAAANRDAAAD-RDNN-RRANANARRNA---DANRNRARAANDAFGNDNA-TLNAAANADNAAAANRAL--YTNNAAGSA-FANDRAAADANRARNDNA-AADDNDDNAAA-NNNAANLFLTTSL-GFLLGNAR-DTFLLDN--DAPVWSRDYGYHW-N-FGLDDD-D---FTLKQSTSRARDRD-YKVPRN--FFLGNFLLQPKATLGFTYYS-FFLFMWYSNADAAANFTL-YLDADRAHSTGLLTL--T----LDDR----N--FGFGFFR---RTGYQN---FSFANGLNDRAYSKELAFLLYSSGLTFG-NNDRRNR------------------NA--WP-HFFLNDAATFFLTFYGGFLFNRLLFTRDDN-AARGLFFARRAANNANDLYGGLGWLYGTFLNAFYFVDDNNNW-NDRANK----RAVL-SLNDAGYNAAASTNAARNNAFSTGFNAG-LLLDDDD------------FFFTNRA-LTGYLN-LL--SGTLLDNA----YFDRDD---LSNAAFFGDTYFAFDAANAFLGTSFKTFTTSFNALLKFAAAAFGTSFTNAALTGTFLYYSGGTAFSFYNAASLLGFGFNAAALTLTFFYNNANSLYLNRASLFSDTLDFGRNDNRAAATLFGYLFYRAGATTYSSFLGTGFNSFHNAAANQLYAADRNAGLYGTLDANDANLWFFDDLLTFLLNAANTVTLLRDRAFFGVGNLGFTGGLFD-----ADDRANTYTTGYSCNNTAGGFRNAATFGWGGMGFFRATFSSFFT-TNAAARGGLLYYLGLLTETTKTLGAALTDTAGADCYSTGGSGAFTLL-VYFTTARDDNADDNGGLSVFFGLARDDNAADNDA-LFTTGLTAFDNNFLLGWTTYTFNDAANLGSGGKTFFLNADNLFFNADNAALLFAARFLQFFFTDAAFFTNRRANAGD-GTGLFLDRAD-RANARARRARAAAGFF-DFYTGFTTLGTRDANARAFLGFFA-LFFDNMLLA-DNNAANDRFFEA--DLLFLDAAFFANDFTNDAARAGLDLALLTF-LRNAGTFGGLTGSLLLTNAAAADNNAD-NNRNR-DRAAFL-FTGTTGLLRADGLLLHFL--LFLLFFFPRNAA-DDDAA--PLLL--FFLFANDAFFLGFFR---NDNNANNRDRNDN---------ARN--------------------------------------------------
Protomyces             -------------------------------------------------HAWPLADFYRDAGFTADAASL-AADD-DADA-RAF-YNAAGLTSLN-AADNNHYIADDAAADLGFDDGTRNTTDADDTF-GDA-NDARR--RD-ARDAL-VTFN-ADAILHPTSFDAADDLYGPQFIDAADALGVFRDAAAAGTLLLNAL--DDRDNFAAFFFGTNDADTTGTTGNADAA-AAAGLLGGDFLYDR-----NSFL------DRRTTFFTNADDRATGGTGGRDDDARNAATLFLAYFFLRDDNRFLLSFLFGDNNDTLGDDRGGGTDDLTFILLYADIA-GLYDDRNGTFFTGFFADANANNLLTGLLGTSFTDDDNAISFFDAALFFSFGGYAANNSTTLNADYLLFSQFAFFMGFLRDNANAAARNFLTELLALCTLRAANFGCFNRAPKQNNRNRNRAAATDGLLRAAY-LLFA---RALFFNSAFFTGNDNARAADAAADAALGGTGLGSFSLYLDDDDFSFY-LYTFTGATTFNAADNAFTGRGQWDD-AAADAKHTTAGLNANNAARAA-TT-FFGFPMIAANDIWPFDNRRAFLAF-LLPK-NDAADDIIEPLTLLGGDANRNDADADDAAANDDN-RDNLQFVYAAAAAFHTLNDASLTN-AARRDDSFFLLY--------FFTYSGLLSFTRLSL-RDAARNFYFD-NR-GLYFF---RTYSG-LLSFF---LLYDDRRTYLTFFRDANL--LTNWEVPVLRDDDADDNNFVPVMKGFF-NNAALLGFS-GRDDDDARDDDNAAAAAADDANANDNDDRAAANRANNR---DDA-DNRDRNAADARADDANRADNNAADAADANAADANNARN-DNDNNDDRDADDDDNDDNNDDDRDANNARRNRRNDAADNADDAADAFSSGLGMYYNNMFGLGVVGFDATTFGFTVSDRAFGSNDNAAAYTLDDNNADYVGLTLGGNALTAARDCRDFLNAAAFLCVVTF-TLEASSETFDTYYLADDGFYRAA-FGQLNAAAFTTGSFNNAVLNAAFGLFADRANADARLFTLNDAFVLYTGGLRADAAARDADPKKPQKDGNNFAYLFFFLFGDFTYR--DDDD-RDDSGLTLFLLLFSRARLTDADMCNACEWHAAAPWWDDDNPSVDLHFNSSFNANDAD-SFYLNRAAFSLYNAAALYYAAANAAADTFGLNSGGFFFLGRRGLRA-FFGSTFMGFLIYFLFFLDDAAYYYFARDRAARALSSSNAAARDRALLGFSVLRANALGGGFDAANNADDFGKGFGDDNADANRTLTWTLDDNADDLTTTFNNDSFDFFYSRATSSLLF-TDKDDAFTTPFTSSGNDNATYYNDHYFLDDAADDFLSQDAGLPGGLNANARLTYGALLTNLTGGADGFLLKNGIYG-FL---DDDDFLTSITRN-------------------RWFFLTDRTTGFGFFNALYGTTFF--LADAAAFLLGGTSFAANDDTSGFNRAAWGALAFFYR-DNYNGYSLLLYDAN-ADFVYLTFFNRRFLALFLSI-FLTELARDFGLFFGFRRANLSGFDDRA--------------------DDLLDDFSLLNNAAFFYLDNFFDAADLTYFDNAAALTLLFTLNDNADNFNNAVGFGFLGVDNRAADDAVTFLTLTVRAALNANNAGYTLLDANDAGSLFLGGFDRADRANLTTFLFYTNADDARFTRRRTFLLLTTYFTALGRARRNRRRNDRNHTGLTCLLNATDSGGTFSLY-VGFTNAFGLLVKLMMETYSG-LSVVFGFLYFLYFNRAALSFLSFLT-LVVYFTYSGMEEFWVFFTLAAGLTVSFYLGTTYGNAFFCGFTGQA----------------------------------------------------------------------------------------------------------------------------------------------------------------------------------------------------------------------------------------------------------------------------AALTAARDGFNADFL-LTWRANDAFLNNRNAFLNAANKGFFLADGFLTRAGGTTVPVGETLWFSL--TFTDDD------GLGF-YLKFGMTVPVGGTTDRDAFGSSKPQ-FTTLSFY-SSLGFVL---LTFSTYRAAFDLLFLDNNA-ARFLFFLNDLADNFAFFFDNANAADLLLNDNAADSGYLGFFVNDLTFYYSLYADNDFGGLHPWYYTLNAANANDRF-GFYTFYDDNNNAADSLGSLTLDAAAD-SFSGFNDAAADDD-LTYLYAAGFLTAAADADDNN-RRANANARRNA---DANRNAARAANDAFGNDNA-TLNAAANADNAAAANAAL-TYTNAAAGSG-FANDDAAARANDARNDNA-AADDNDDNAAA-NNNAANLFLTTSG-FGYLGNAR-DTLLVPR----PKQSARVCYLK---VWPRDDRD---PKVWFSCVRAADAN-YHWPDNRPVFFGNFLLGFLGTLGFTYYY-SGLFFLLFNADAAANFYY-TFFFFAAMSTSSLTL--G----LRDR------NFTFGFYN---DYGYENLLLLGSADSLAADALFFLLAFTYSSSGLTFG-NNARRNR------------------NNATFL-TFFLNDAATFSTLTYGGFLFARLLFTRDDNAAARGLFFARRAANNANDLYGGLGWLTSTFLNAFYFYDDFFFT-NNAAAG-LLLNDSL-SLNAAGYNAAASTNAARNDAFSTFFNAV-LLMRA--------------EFFVNRA-LLGYLNGLL--SGTLLNNA----YVDDDD---VSAA-FFGDTYFAFTAANAFLGYGFKTFTTSFNALLKF-AAASGTFFTNAALTGTSLLYSGGTAFSFYNAASLLGFGFNAAALTLTFFYNNANSLYLNDASLFSDTLDFGRNDNRAAATLFGYLFYRNGATTYSFFYGTGFNSFHNAAANQLYAADRNAGLLGTYDDADDALWFFDDLLTFLLNAANTVTLLRDRAFFGVGNLGFGGGLTL----AAADRANTYTTGYSCNNTAGGFRNAATFGWVGMGFFRRTTSSFFT-TNAAARGGLLYYGGLLTETVKTLGAALTDTAGADCYSTGGSGAFGLFDSLFTTARDDNNDDNGGLFYLFTLADDRNAADN-AFGFTTTLTAFDNNFLLGWTTYTFNDAANLGSGGKTFFLNADNLFFNADNAALLFAARFLFGFFTDAAFFTNRRNNAGD-FLGLFLDRAD-RANARARRANAAAGFF-DFYTGFTTLGTRDANARAFLGFFA-LFFDNMLLA-DNNAANDRFFEA--DLLFLDAAFFANDFTNDAARAGLDLALLTF-LRNAGTFGGLTGSLLLTNAAAADNNAD-NNRNR-DDAAFL-FTFLTGLLRADGLLTLFL--LFTLTFFFYDAA-DNDNADSLLLG--FGLFANDAFFLGFFR---NDNNANNDDRNDN---------ARNAANR----------------------------------------------
Pseudopithyella        -------------------------------------------------HAWPLADFYRDAGFTADAASL-AADA-DADA-RAF-YNAAGLTSLNRAADNNHYIADDAAADLGFDDGTRNTTDADDTF-GDA-NDARR--DD-ARDAL-VTFN-ADAQLHPTSFDAADDLYGPQFHDAADALGVFRDAAAAGTLLLNAL--RRRDNFAAFFFGTNDADTTGTYGNADAA-AAAGLLGGDFTLDDR----NFGL------DRRTTFFTNADDRATSGTGGRDDAARNAATLFLAYSFLRDDNRFLYSFLFGDNNDTLGDDRGGGTDDLTFILLYADIA-GLYDDRNGTFFTGFFADANDNNLLTGLLGTSFTDDRAAISFFDAALFFSFGGYDANNSTTLDADYLLFSQFAFFMGFLRDNANAAARNFLTELLALCTLRAANFGCFNRAPKQNNRNRNRAAATDGLLRAAYLLLFA---RALFFFSAFFTGNDNARAADAAADARYSGTGLGSFSLLLDDDRFFFY-LYTFTGATYSNAADNAFTGRFGWDD-AAAAAKTLTAGLNANNAARAA-TT-FFGFPMIAANDIWPFDNRRAFLAF-LLPKNNDAADDIIEPLTLLGGDANRNDADADDAAANDDN-DDNLGFVYAAAAAFHTLNDASTTN-AARRDDSFSLYY--------FFLLFFLFSFTRLFL-RDRARRFLFD-NR-GLYLF---DLLFF-LLSSF---YLYDDRDTYRTFFRAAAL--LI-LEVPKLRDDRARDNNFWPVMFIFF-NNAALLG-S-GRDDDDARDDDNAAAAAADDANANDNDDRAAANRANNR---ADA-DNRDRNAADARADDANRADNNAADAADANAADANNARD-DNDNNDDRDADDDDNDDNNDDDRDANNARRARANDAADNADDAADAFSSGYGMYLNNMFFLGVKLFDATTLGGLVSDRAFGSNDNAAAYTLDDNNADYVFTTFGGNALFAARDCRDFLNAAAFLCWVTF-LLEAFSETSDTYYLADDGGYRAN-FGQLNAAAFTTFGFNNAVLNAAFGLFADRANADARLFTLNDAFVLTLGGLRADAAARDADPIKPQKDGNNFAYLFSFLFFDFLYD--AAAD-DDDSFLLLFLYLFSRARLTDARMCNACEWHAAAPWIDDDNPSVDLTFNSSFNANDAD-SFYLNRAAFSLYNAAALYYAAANNAADTFGLNSGGFFFLGRRGLRA-FFGSTFMGFLIYFLFFLDDAAYYYFARDRAARALSSSNAAARDRALLGFSVLRANALGLGTDAANNADDFGKGFGDDNANANRTLTWTLDDNADRGTFTFNNDSFDFFYSRATSSLLF-TDKDDAFTTPFTSSGNDNATYYNDHYFLDDAADDFLSQDAGLPGGLNANARLTYGALLTNLTGGADGFLLKNSLLL-FL---DDDDFLFFFYRN-------------------RWFFLTDRTTGFGFFNALYGTLFMADYDR-AASELFGTSFAANDDTSGFNRAAWGALAFFYR-DNYNGYSLLLYDAN-ADFVYLTFFNRRFLALFLSI-FLTELARDFGLGFGFRRAALSGFDDRA-------------------DADLLDDFSLLNNAAFFYLDNFFDAADLTYFDDAAALTLTFTLNDNRDNFNNAVGFGFLGVDNRAADDRVTFLTLTVRAALNANNAGYTLLDANDAGSLFLGGFDRADRANLTTFLFYTNADDARFTRRRTFLLLTTYFTALGRARRNRRRNDRNHTGLTCLLNATDSGGTFSLY-VGFTNAFSLTVVLMMCLYFF-TLLLQQFFGGTSFNRAALYGTTLLH-HFFFGLLSFCEEFVVGFYLAAGLTVSFYLGTTYGNAFFCGFTGQA----------------------------------------------------------------------------------------------------------------------------------------------------------------------------------------------------------------------------------------------------------------------------AALLAARAFFNADTF-LLWDANDAGLDNRNAFTNAANKFFLGAAGFLTRAFGTTVPGGCLLWSTL--FLL-DR---D--FFLF-GYKFFCTTPVGGTLDNNAFGSWHPV-LTTLWFP-KFSSLGF---LLFFYLRAAFDTLLTDNNA-ARGFFGLNDLANAFAFFFDNANAADLLLNDADRDFSLLFFLT-DFYYLWPLKDDNDFGGFVPQKYTLNARNANDRF-GFYTFYDDNNNAADSLGSLTLAAAAD-SFSTFNDAAADDD-LGYLYAAGFLTAAADADDNN-RNANANARRNA---DANRNRARAANDAFGNDNA-TLNAAANADNAAAANRAL-TYTNAAAGSG-FANDRAAAAANDARNDNA-AADDNDDNAAA-NNNAANLFLTWSG-FGLLGNAR-DLFFFDD--NNFSWFADLGPIF-N-YSLDDR-D---FYSLIPTFRARDDN-LKYLRD--LLLFNFLLGFLGTLFFTYFY-FFLFQLFFNADAAANGLY-LFGFFAATSTSSLTL--L----LDRA----R--FFFGFYN---DYGYGNLLTLFSNDFTAADNLLFHLAFLLSLSGLLFG-NNARRNR------------------NNATFL-TFFLADAATFFTLTYKGFLFARLLFTRDDNAAARGLFFARRAANNANDLYGGLGWLTGTFLNAFYFYDRFFFT-NDAAAG-LLLRDSL-SLNDAGYNAAASTNAARNNAFSTFFNAF-LLLYDRA----------RSFFFLNRA-LLGYLNGLL--SGTLLDNA----YFDRDD---LSNADFFGDTYFAFTANNAFLGTGFKTFTTSFNALLKF-AAAFGTFFTNAALTGTSLLYSGGTAFSFYNAASLLGFGFNAAALTLTFFYNNANSLYLNRASLFSDTLDFGRNDNRAAATLFGYLFYRAGATTYSFFYGTGFNSFHNAAANQLYAADRNAGLLGTLDANDANLWFFDDLLTFLLNAANTVTLLRDRAFFGVGNLGFTGGLFC-----DADRANTYTTGYSCNNTAGGFRNAATFGWVGMGFFRRTTSSFFT-TNAAARGGLLYYGGLLTETVKTLGAALTDTAGADCYSTGGSGAFTLL-VYFTTNRDDAADDNGGLSVFFGLADDRNAADNAACLFTTGLTAFDNNFLLGWTTYTFNDAANLGSGGKTFFLNADNLFFNADNAALLFAARFLFGFFTDAAFFTNRRNNAGD-FLGLFLDRAD-RANARARRARAAAGFF-DFYTGFTTLGTRDANARAFLGFFA-LFFDNMLLA-DNNAANDRFFEA--DLLFLDAAFFAADFTNDAARAGLDLALLTF-LRNAGTFGGLTGSLLLTNAAAADNNAD-NNRNR-DRAAFL-FTFLTGLLRADGLLTLFL--LFTLGTFFYANA-DARNADSLLGT--FGLFANDAFFLGFFR---NDNNANNDRANDN---------ARNAANR----------------------------------------------
Pyronema               -------------------------------------------------HAWPLADFYRDAGFTADAASL-AADR-DADA-RAF-YNAAGLTSLN-AADNNHYIADDAAADLGFDDGTRNTTDADDTF-GDA-NDARR--DD-ARDAL-VTFN-ADAQLHPTSFDAADDLYGPQFHDAADALGVFRDAAAAGLLLLNAL--RDRDNFAAFFFFTNDADTTGTYGNADAA-AAAGLLGGDFLLDDR----NFFL------DRRTTFFTNADDRATSGTGGRDDDARNAATLFLAYFFLRDDNRFLLSFLFGDNNDTLGDDRGGGTDDLTFILLYADIA-GLYDDRNGTFFTGFFADANDNNLLTGLLGTSFTNNRAAISFFDAALFFSFGGYDANNSTTLDADYLLFSQFAFFMGFLRDNANAAARNFLTELLALCTLRAANFGCFNRAPKQNNRNRNRAAATDGLLRAAYLL------RARNFFSAFFTGNDNARAADAAADARYSGTGLGSFSLLLDDDRFFFY-LYTFTGATYSNAADNAFTGRGCWDD-AAADRKCTTAGLNANNAARAA-TT-FFGFPMIAANDIWPFDNRRAFLAF-LLPKNNDAADDIIEPLTLLGGDANRNDADADDAAANDDN-DDNLGFVYAAAAAFHTLNDASTTN-AARRDDSFFTLY--------FFFGMLLLSFTRLFL-RDRARRFLFA-ND-GLYFF----FETL-LLSFG---LLYDDRRTYLTFFRAAAL--LV-KEVPKLRDDDARDNNFWPVMWVFF-NNAALLGFS-GRDDDDARDDDNAAAAAADDANANDNDDRAAANRANNR---ADD-DNRDRNAADARADDANRADNNAADAADANAADANNARN-DNRNNDDRDADDDDNDDNNDDDRDA-----NRRNDAADNADDAADAFSSGYGMYLNNMFFLGVKFFDATTLGGTVSDRAFGSNDNAAAYTLDDNNADYVGTTFGGNALLAARDCRDFLNAAAFLCWVTF-LLEAFSETSDTYYLADDGGYRAN-FGQLNAAAFTTFGFNNAVLNAAFGLFADRANADARLFTLNDAFVLTLGGLRADAAARDADPIKPQKDGNNFAYLFSFLFGDFTY---DDAD-DDDSGLTLFLYLFSRARLTDARMCNACEWHAAAPWIDDDNPSVDLTFNSSFNANDAD-SFYLNRAAFSLYNAAALYYAAANNAADTFGLNSGGFFFLGRRGLRA-FFGSTFMGFLIYFLFFLDDAAYYYFARDRAARALSSSNAAARDRALLGFSVLRANALGLGTDAANNADDFGKGFGDDNANANRTLTWTLDDNADRGTFTFNNDSFDFFYSRATSSLLF-TDKDDAFTTPFTSSGNDNATYYNDHYFLDDAADDFLSQDAGLPGGLNARARLTYGALLTNLTGGADGFLLQNSLLL-FL---DDDDFLFFFYRN-------------------RHFFLTDRTTGFGFFNALYGTLFSADYDR-AASYLFGTSFAANDDTSGFNRAAWGALAFFYR-DNYNGYSLLLYDAN-ADFVYLTFFNRRFLALFLSI-FLTELARDFGLGFGFRRAALSGFDARA-------------------DRALLDDFSLLNAAAFFYLDNFFDAADLTYFDDAAALTLTFTLNDNRDNFNNAVGFGFLGVDNRAADDAVTFLTLTVRAALNANNAGYTLLDANDAGSLFLGGFDRADRANLTTFLFYTNADDARFTRRRTFLLLTTYFTALGRARRNRRRNDRNHTGLTCLLNATDSGGTFSLY-VGFTNAFSLTVILMMELLST-YTQFTFFCFFTLFNRAALFGLLCLL-GLHGSGYFFMEEFIVGFYLAAGLTVSFYLGTTYGNAFFCGFTGQA-----------------------------------------------------------------------------------------------------------------------------------------------------------------------------------------------------------------------------------------------------------------------------------------TF-LLWRANDAGLDNRNAFTNAANKFFLGAAGFLTRAGGTTVPGGETLWFSL--FYL-DD---R--FSLF-YLKFGMTTPVGGTTDNNAFGSFKEV-LTTLFFG-TGTFFKF---LLFVLLDAAFDTLLTDNNA-ARGFFGLNDLARAFAFFFDNANAADLLLNDNRRDFFVLFFLWNDLLGTGTLLADNDFGGFVMWLYTLNARNANDRF-GFYTFYDDNNNAADSLGSLTLAAAAD-SFSTFNDAAADDD-LGYLYAAGFLTAAADADDNN-RNANANARRNA---DANRNRARAANDAFGNDNA-TLNAAANADNAAAANAAL-TYTNAAAGSG-FANDDAAAAANDARNDNA-AADDNDDNAAA-NNNAANLFLTTSG-FGLEHRAR-DLSGTRD--DDSMWFADLGPLK-N-FSLDDR-D---FYLWFPTFRARDDN-LKEYDN--GTYFNFLLGFLGTLFFTYLY-SGLFFYFFNADAAAASML-GFGFFAATSTSSLTL--Y----LDDR----N--FSFGFYN---DYGYGNLLTLTFDREYAADNLLSLLAFTYSFSGLLFG-NNARRNR------------------NNATFL-TFFLADAAQMFTLTYGGFLFARLLFTRDDNAAARGLFFARRAANNANDLYGGLGWLTGTFLNAFYFYDRFFFT-NNAAAG-LLLDDSL-SLNDAGYNAAASTNAARNNAFSTFFNAG-LTLDDRN------------FGFTNRA-LLGYLNGLL--SGTLLDNA----YFDDDD---LSNAAFFGDTYFAFTAANAFLGTGFKTFTTSFNALLKF-AAAFGTFFTNAALTGTSLLYSGGTAFSFYNAASLLGFGFNAAALTLTFFYNNANSLYLNRASLFSDTLDFGRNDNRAAATLFGYLFYRAGATTYSFFYGTGFNSFHNAAANQLYAADRNAGLLGTLDANDANLWFFDDRRDNRRNAANTVTLLRDRAFFGVGNRANDAARNA-----DDDRANDDDDADNANNDAAANRNAADNADDA-------------------------------------------------------------------------------------------------------------------------------------------------------------------------------------------------------------------------------------------------------------------------------------------------------------------------------------------------------------------------------------------------------------------------------------------------------------------------------
Rhizopus               -------------------------------------------------HAWPLADFYRDAGFTADAAGYAARDD-DADA-DDS-TNAAGLTSLN-AADNNHYIADDAAADLGFDDGVNATLDARNTF-QRAAADDRD--DD-ARDAL-VTFN-ADAQLHPTSFDAADDLYGPQFHDAADALGVFRAAAAAGPLLLDNE--RDDARMAAFFFPTNRARTTGTTGNAD---AAAGLLGGRFHMNNND--AAEQLRDND--DDRTTFFTNAADRATGGTGGDDAANRNNATLFLAYFFLRDDNDFLLSFLFGRNNDHLGRDRFGVTDDLTFILLYADIADFFYDNANGTTFTGGFADANANNLTTGLGGTSLLDARAAISFFDAALFFSFGGYDANNSTTLNADYLLFSQFAFFMGFLRDNANAAARNFLTELLALCTLRAANFGCFNRAPKQNNRNRNRAAATDGLLRAAYLLLFA---RALFFFSAFFTGNDNARAADARADAALGGTFLGSFSL-HDDDAQNFY-LYTFLGATTFNAADNAFTGRGQWDD-AAADRKHTTAGLNANNADRAA-TT-FFGFPMIAANDIWPFDNRRAFLAF-LLPKNNDAADDIIEPLTLLGGDANRNDADADDAAANDDN-DDNLGFVYAAAARFVLLNDASTLA-AARDDDQMYHYYARRNNRNDQFYSFLRDNSTRYTHADDNARRQGSR-DR-GY------DFLYS-LHSSQ---SEHDRRATPYKIADDNAK----DKLYEMVRRDRNDNNRVEMSFWDDW------IWSP-GRAADDARRADNANRAAADRANANDNDDDAAANRANNR-DDDDA-ANRDDNAADNDNDDANRADNNAADAADNAAADADNAR--DDDANDRRDADDDDRNDDNNDDDANNDARDDRANDAADNADNAADAFGGGLFMYYANFFFLGVVTFDATTYFFTLSRDAFGSNDNAAAYTLDDNNADYFGLLSGGNALGAARDCRDFLNAAAFLCVVTFALLLNSSELFDTTTLADDFGYRAA-FFVLDAAAFTTGGFNNAVLNAAFGLFADDANADARLFTLNDAFVLTTGGLRARAAARDADPKKPGLDGNAFAYTFSFLFVNWTYA-----D-DADSGKVLFLYLGSRADLTDA-MHNAQEFTAAAPWWDDDNPSVDLTFNSSFNANDADNSFELNRAAFMLYNAAALYYAAANNAADTFGLNSGGFFFLGRRGLRA-FFGSTFMGFLIYFLFFLDDAAYYYFARDRAARALSSSNAAARDRALLGFSVLRANALGTGFDAANNADDFGKGFGDDNAAANRTLTWTLDANADDLTGTFNNDSFDFFYSRATSSLLF-TDKDDAFTTLFTSSGNDNATYYNDHYFFDDAADDLLSQDAGLFGGLNANARLTVGDTLTNLTGGDDGFELGNSLYE-QK---DRDDWHMSFYDNNDDDADADDDAADADDDAARTFMLTDRTTGFGFGNALYCTLFF--LDDRAAFLLFGCSFAANDDTVGFNRAAWGALAFFYR-DNYNGYSLLLYDAN-ADFVYLTFFNRRFLALFLSI-FLTELARDFGTFGGFDRANKSGFDDDA-------------------DAALLDDFSLLNNAAFFYLDNFFDAAALTYWDNAAALTTLGTLNDNRDNFNNAVGFGFLGVDNDAADDAVTFLTLTVRAALNANNAGYTLLDANDAGSLFLGGFDRADRANLTTFLFYTNADDARFTRRRTFLLLTTYFTALGRARRNRRRNDRNHTGLTCLLNATDSGGTSFYYATGFTNAFLEVCVFMMETLCF-YGFFGVVTFGLTFNRAALGFTLGVV-TLLTSLCFGMEELVCVMFLAAGLTGSSLYGTTYGNAFFCGFTGQA----------------------------------------------------------------------------------------------------------------------------------------------------------------------------------------------------------------------------------------------------------------------------AAGTAARAGTNADTT-LLHDANDAGLNNRNAFTNAANQFFGGANGFLTRAQCPTVPSGCLLWFTTDNMKI------DANIWEG-GLKFFCTYPVGPCHDNDAFGGSWPWDTVHLGSF-IEGSKLM---ESVQEEDAAFDLLYTDNNA-ARGSFFLADLADAFAFFFDNANAADLLLNDRDDDMMHVYMEFRAWYTMILYTDDNDFQVGKPKYTTLAAANANDRG-FFYTFYDDNNNAADSLGSLLTAAADD-SFFTFNDAAADRD-LGLLYAAGFLTAAADADDNN-RNANAAARRNA---DANRNAARAANDALLNDNA-FFNAAANADNAAAANAAL-TYTNAAAGSG-FANDDAAARANDADNDNA-AADDNDDAAAA-NNNAARLSTTTSF-GFHLGNAR-DFFLVDN--DRWPYCADLGCYL-DASFIDDRNN---ILYFSCTFRARDDNRCSPKDA--VFLLDFLLGGLSCLGGTYYS-GLYVSAFFNAAAAAAHTG-GFFFGAATSTSSLLL--G----LDD--------FTFFFYN---DYGYGNTLLLTTANGQAADALL-YVNSFTYSSGTTFC-NNAARNR------------------NNDYFT-TFFLDDAATFQLTLYGGGYFARLLFTRDDNAAARGLFFARRAANNANDLLGHLGTTGFTFLNAFYGTDDFFFT-NRRAAG-LLLADGT-SLNDAGFNAAALTNADDNADQKMGEDRL-CYYAA--------------SSCFNRA-MTEWHNTLL--FFLSKDNA----KFDDDDADALWNAAWYFALLFAFGRAAAFLGLTGGTFQTFFNALLKF-AAAFGTFFTNAALTGTSLLYSGGTAFSFYNAASLLGFGFNAAALTLTFFYNNANSLYLNDASLFGDTLDFGRNDNRAAATLFGTLFYRAGATTYSFFYGTGFNSFHNAAANQLYAADRNAGLLGTLDANDANLWFFDDLLTFLLNAANTVTLLRDRAFFGVGNLGFGGGLTY---ADARNRANTYTTGYSTNNTAGGFRNAATFGWVFMFFTRAHFSSFFF-LDAAARFLLLYYLQGLLELVKTLGAALTDTAGADGYSTGGSGRSELH-WPDTTNRDDAADDNGG-PKQFMYRADDNAADNRASGFTTTLTAFDNNFLLGWTTYTFNDAANLGSGGKTFFLNADNLFFNADNAALLFAARFLGFGFTDAAFFTNRRNNAGD-GLGLFLDRAD-RANARARRARAAAGFF-DFYTGFTTLGTRDANARAFLGFFA-LFFDNMLLA-DNNAANDRFFEA--DLLFLDAAFFANDFTNDAARAGLDLALLTF-LRNAGTFGGLTGSLLLTNAAAADNNAD-NNRNR-DDAAFL-FTFTTGLLRADGLTLTFL--LFTTGTTFYAAA-ANRNAASLGGT--GGLFANDAFFLGFFR---NDNNANNDDDDDADAAARDNDDAANAANR----------------------------------------------
Rhytidhysteron         --------------------------------------------------AWPLADFYRDAGFTADAASL-AA-D-DADA-RRF-YNAAGLTSLN-AADNNHYIADDAAADLGFDDGTRNTTDADDTF-GDA-NDARR--DD-ARDAL-VTFN-ADAQLHPTSFDAADDLYGPQFHDAADALGVFRDAAAAGLLLLAAL--DDR-NFNAFFFFTNDADTTGTTGNADAA-AAAGLLGGRFLLRDDR--NNFFL------DRRTTFFTNAADRATGGTGGRDDAARNNATLFLAYFFLRDDNRFLLSFLFGRNNDTLGDDRGGGTDDLTFILLYADIA-GLYDDRNGTTFTGFFNDADDNNLLTGLGGTSFTADRAAISFFDAALFFSFGGYDANNSTTLNADYLLFSQFAFFMGFLRDNANAAARNFLTELLALCTLRAANFGCFNRAPKANNRNRNRAAATDGLLRAAYLLLFA---RALFFFSAFFTGNDNARAADAAADARYSGTGLGSFSLYLDDDDFSFY-LYTFTGATYSNAADNAFTGRGQWDD-AAADRKHTTAGLNANNAARAA-TT-FFGFPMIAANDIWPFDNRRAFLAF-LLPKNNDAADDIIEPLTLLGGDANRNDADADDAAANDDN-DDNLGFVYAAAAAFHTLNDASTTN-AARRDDSFFLLY--------FFLYFFLLSFTRLFL-RDRARRFLFD-NR-GLYFF---DLLSF-LLSFF---LLYDDRRTYLTFFANANL--LF-KEVPKLRDDRARDNNFWPVMWLFF-NNAALLGFS-GRDDDDARDDDNAAAAAADDANANDNDDRAAANRANNR---RDD-DNRDRNAADARADDANRADNNAADAADANAADANNARN-DNRNNDDRDADDDDNDDNNDDDRDANNARRNRRNDAADNADDAADAFSSGYGMYLNNMFFLGVKGFDATTLGGTVSDRAFGSNDNAAAYTLDDNNADYVGTTFGGNALTAARDCRDFLNAAAFLCWVTF-LLEAFSETSDTYYLADDGGYRANDFGQLNAAAFTTGSFNNAVLNAAFGLFADRANADARLFTLNDAFVLYTGGLRNDAAARDADPKKPQKDGNNFAYLFSFLFGDFTYA--DDAD-DDDSGLTLFLYLFSRARLTDARMCNACEWHAAAPWWDDDNPSVDLTFNSSFNANDAD-SFYLNRAAFSLYNAAALYYAAANAAADTFGLNSGGFFFLGRRGLRA-FFLSTFMGFLIYFLFFLDDAAYYYFARDRAARALSSSNAAARDRALLGFSVLRANATFGGGDAANNADDFGKGFGDDNANANRTLTWTLDDNADDTTTLGNNDSFDFFYSRATSSLLF-TDKDDAFTTPFTSSGNDNATYYNDHYFLDDAADDFLSQDAGLPGGLNANARRTYGALLTNLTGGADGFLLQNSLYG-FL---DDDNFLTSFYRN-------------------RHFFLTDRTTGFGFFNALYGTLFF--LDR-AAFLLFGTSFAANDDTSG-NRAAWGALAFFYR-DNYNGYSLLLYDAN-ADFVYLTFFNRRFLALFLSI-FLTELARDFGLGFGFRRAALSGFDDRA-------------------DRALLDDFSLLNNAAFFYLDNFFDAADLTYFDDAAALTLTFTLNDNRDNFNNAVGFGFLGVDNRAADDAVTFLTLTVRAALNANNAGYFLLDANDAGSLFLGTFDRADRANLGTFLFYTNADDARFTRRRTFLLLTTYFTALGRARRNRRRNDRNRDARDARRNADDNAADNNRD-DA---------------------------------------------------------------------------------------------------------------------------------------------------------------------------------------------------------------------------------------------------------------------------------------------------------------------------------------------------------------------------ARANNNADTF-LLWDANDAGLNNRNAFTNAANKFFLGNRGFLTRAGGTTVPGGETLWFFL--YLL-DD---D--FFSF-LLKFGMTTPVGGTTDNDAFGSFQVF-LTTLFFL-FDFFTLL---KEFFYLDAAFDTLLTDNNA-ARGFFGLNDLARAFAFFFDNANAADLLLNDARNDFSLLMWFFNDGLL-LFLLADNDFGGFLVHLYTLNARNANDRF-GFYTFYDDNNNAADSLGSLTLDAAAD-SFSGFNDAAADDD-LTYLYAAGFLTAAADARDNN-RRANANARRNA---DANRNRARAANDAFGNDNA-TLNAAANADNAAAANRAL-TYTNNAAGSG-FANDRAAAAANDARNDNA-AADDNDDNAAA-NNNAANLFLTTSL-GGLLGNAR-RTFKLDN--RNPWWSRDLGYLI-N-FFLDRD-D---FLLIFSTFRARDRD-YKKPRA--FWLGNFLLGFLGTLGFTYLY-FFLFFYLFNADAAANSLF-SLFFFAATSTSSLTL--L----LRDR----N--FFFGFYN---DYGYGNLLLFYLNDFYAADNLFSLLAFLLSFSGLTFG-NNDRRNR------------------NNATFL-TFFLNDAATFFTTFYGGFLFNRLLFTRDDNAAARGLFFARRAANNANDLYGGLGWLTSTFLNAFYFYDDFFFY-NDRAAS-LLLANSL-SLNDAGYNAAASTNAARNNAFSLFFNAG-LLYDR--------------SFFTNRA-LLFYLNGLL--SGTLLDNA----YFDRDD---LSNADFFGDTYFAFTAANAFLGYGFKTFTTSFNALLKF-AAAFGTSFTNAALTGTFLLYSGGTAFSFYNAASLLGFGFNAAALTLTFFYNNANSLYLNRASLFSDTLDFGRNDNRAAATLFGYLFYRAGATTYSFFLGTGFNSFHNAAANQLYAADRNAGLYGTLDANDANLWFFDDLLTFLLNAANTVTLLRDRAFFGVGNLGFTGGLFV-----DDDRANTYTTGYSCNNTAGGFRNAATFGWVGMGFFRATFSSFFT-TNAAARGGLLYYLGLLTETVKTLGAALTDTAGADCYSTGGSGAFTLL-VYFTTNRDDANDDNGGLSVFFGLADDDNAADNDAVLFTTGLTAFDNNFLLGWTTYTFNDAANLGSGGKTFFLNADNLFFNADNAALLFAARFLFFFFTDAAFFTNRRNNAGD-FLGLFLDRAD-RANARARRARAAAGFF-DFYTGFTTLGTRDANARAFLGFFA-LFFDNMLLA-DNNAANDRFFEA--DLLFLDAAFFANDFTNDAARAGLDLALLTF-LRNAGTFGGLTGSLLLTNAAAADNNAD-NNRNR-DRAAFL-FTFLTGLLRADGLLLLFL--LFLLFFFFLAAA-ANDDARFLLLL--FFLFANDAFFLGFFR---NDNNANNRNDNDN---------ARNAANR----------------------------------------------
Saccharomyces          DADHYPPTDNAWILDFIKGPDGSTRGTGYFLTDMTKTHQEGFADWAAPLHAWPLADFYRDAGFTADAASL-AADD-DADA-RAF-YNAAGLTSLN-AADNNHYIADDAAADLGFDDGTRNTTDADDTF-GDA-NDDRR--DDDARDAL-GTFNDADAQLHPTSFDAADDLYGPQFHDAADALGTFRDDAAAGTLTLNALLRDDD-FFAAFGFGTNDADTTGTTGNADAA-AAAGTLGGDFTIDDR----NIGL------DRDTTFGTNADDRATGGTGGRDDDDRNAATLFLAYSFLRDDNDFLYSFLFGDNNDTLGDDRGGGTDDLTFILLYADIA-GLYDDRNGTFFTGFFADANDNNLLTGLLGTSFTDDRAAISFFDAALFFSFGGYAANNSTTLNADYLLFSQFAFFMGFLRDNANAAARNFLTELLALCTLRAANFGCFNRAPKQFPKNLNRAAATDGLLRAAYLLTQA---DDHGFFSAFFTGNTMAHQGWGEADAALSGTGLGSFSLLLADDRFFFY-LYTFTGATYFNAADNAFTGRGQWND-AAADAKHTTAGLNANNAARAA-TT-FFGFPMIAANDIWPFDNRRAFLAF-LLPKNNDAADDIIEPLTLLGGDGFLSTGTGYTAAANDDN-DDNLGFVYAAAAAFHTLNDASTTN-AARDDDSFFLLL--------PFTTFFLLSFTRLFG-DDD-DDTLFD-ND-GLYFFADDDLLGG-LPFFF---LLYDDRRTYLTFFRDAAL--LV-VFGFYLRDD----NDFSLTLVVFF-RNAALLGFS-GRDDDDARDDDNAAAAAADDANANDNDDRAAANRANNR---NDADDNRDRNAADADADDANRADNNAADAADANAADANNARN-DDDNNDDRDADDDDNDDNNDDDRDANNARRADRNDAADNADDAADAFSSGLFMYLNNMFFLGVKSFDATTLGGTVSDR-FGSNDNAAAYTLDDNNADYVGTTFGGNALYAARDCRDFLNAAAFLCWVTF-LLEAFSELFDTYYLADDGGYRAA-FGQLNAAAFTTGSFNNAVLNAAFGYFADRDNNDARLSTLNDAFVLYTGGLRADAAARDADPIKPQKDG--FAYLFSFTFFDFTYD--DDDD-AADSGLLLGLYLFSDARLTDARMCNACEWHAAAPWIDDDNPSVDLTFNSSFNANDAD-SFYLNRAAFSLYNAAALYYAAAPSQADTFGLNSGGFFFLGRRGLDA-FFGSTFMGFLIYFLFFL-DAAYYYFARDRAARALSSSNAAARDRALLGFSVLRANALGLGGDAANNADDFGKGFGDDNANANRTLTWTLDDNADDTTFTFNNDSFDFFYSRATSSLLFTTDKDRAFTTPFTSSGNDNATYYNDHYFLDDAADDFLSQDAGLPGGLNANARLTYGALLTALTGGADGFTFFDSLYG-FL---ADDDFLTSFYDA-------------------DLLGLTDRTTGFGFFNALYGTLFF--YDDRAASLLFGTSFAANDDTSGFNRAAWGGLAFFYR-DNYNGYSLLLYDANAARFVYLTFFNRRFLALFLSI-FLTELARDFGLFFGFRRANLSGFDRDA---------------------ALLDDFSLLNANAFFYLDDFFDAADLTYFDNAAALTLLFTLNDNRDNFNNAVGFGFLGVDNDAADDAVTFLTLTVRAALNANNAGYTLLDANDAGSLFLGGFDRADRANLTTFLFYTNADDARFTRRRTFLLLTTYFTALGRARRFHRLFDLNHTGFTCLLNATDSGGTFSLY-VGFTNAFMLLVKGMMETLYF-LTYCFGFGCFFSFNRAALYLLCTLT-LCSGFLSFGMEETWVFFELAAGLTVSFYLGTTYGNAFFCGLTGQAAFDLFDAQLAANNYTTLLFYGFFDNAALLTSLFFGGSNADRADDAAAALTTTLGGLGGRNNADLTLDDFFYTLTLFLGDRNADNAESGGLFLANRNAAADFLFADARNDAGTFDNAADDNRANAADDRRNDNAADLGTRNAADRTTYMAARFLGRADTFLFLLLLYTFFDADDLLGSFFFFLATSLLTFTTTFGFRFTLGDDDNDDTFGLLTLGGGDLGFFYGNNANDALLLFLTNAARDTGANRATGDRAADAGFLFFAFNAAAANAAALLAARRFFNADTF-LLWDANDAGLNNRNAFTNAANKFFLGAAGFLTRAGGTTVPGGETLWFFY--GLLDDR------FFTS-LLKFGMTTPVGGTTDNNAFGSFFLGALTTTSFS-SLLFYTL---LTYFYLDADFDTLLTDNNA-ARGFFGLNDLADAFAFFFDNANAADLLLNDND--FSLSGFFGNDSLFFYYLYDDNDGGGFTFLLYTLNAANANDRF-GFYTFYDDNNNAADSLGSLTLDAAND-SFSTFNDAAADDR-LGYLYAAGFLTAAADADTNF-LFGFGSALLNA---DANRNAARAANDALGNDNA-TFNAAAFGDNAAAANAAL-TYTNAAAGSG-FANDNAAAAANDARFDNA-AATTFTTFGGG-FNNAANFFLGTVT-SGYLGNAR-AYSFTFD--DDTFYFRRLYLTS---LYLRDDND---FSFYGFSFNAADRD-LSLGDDDLGLYSNFLLGFLGTLGFTYYY-SFYFFLGFNADAAA-YLL-GYGFFAATSTGSLTT--S----LRDR----N--FYGGFYA---DTGYGNLLTSTF--FSAADALTFLLASLYSSSGLTFG-NNARDNR---FGLNDAAFTL---AANNATFL-TFFLADAATFSTYGVGTFLLNRLLFTRDDNAAARGLFFGLLGGFNANDLYGGLSWLTGTFLNAFYFTDDFFFT-NDAAAG-LLLADGL-SLNDAGYNAAASTNAARNDAFSTTFNNS-LLTLNRA----------AFGFFYNRA-LGGYLNGLL--SGTLLDNA----YFDRDD---LSNADFFGDTYFAFTAANAFLGTGFKYFTTSFNALLKF-AAAFGTFFTNAALTGTSLLYSGGTAFSFYNAASLLGFGFNAAALTLTFFYNNANSLYLNDASLFSDTLDFGRNDNRAAATLFGYLFYRNGATTYSFFYGTGFNSFHNAAANQLYAADRNAGLLGTLDANDANLWFFDDLLTFLLNAANTVTLLRDRAFFGVGNLGSGGFLTL----NDADRANTYTTGYSCNNTAGGFRNAATFGWVGMGFFDDHLSSFFT-LNAAADFGLLYYFQLLTETVKTLGAALTDTAGADCYSTGGSGAFTLL-VYFTTARDDAADDNGGLSVFFGLADDDNAADNAAFGFLTTYTAFDNNFLLGWTTYTFNDAANLGSGGKTFFLNADNLFFNADNAALLFAARFTGFGFTDAAFFTNRRNNAGD-GLGLFLDRAD-RANARARRARAAAGFF-DFYTGFTTLGTRDANARAFLLFFA-LFFDNMLLA-DNNAANDRFFEA--DLLFLDAAFFANDFTNDAARAGLDLALLFF-LRNAGTFGGLTGSLLLTNAAAADNNAD-NNRNR-DRAAFL-FTFTTGLLDADGLTLTGL--LFTLGFFFYDNA-DADNADSLLLT--FGLFANDAFFLGFFL---NTSFGFFYLAFTN---------ARNAASLLYAFGLLNDAAFFTLSFFYRNAGLFSLLTLYGNDFRANADLTTFFT
Sarcoleotia            -------------------NDGSTRGTGYFLTDMTKTHQEGFADWAAPLHAWPLADFYRDAGFTADAASL-AADR-DADA-RRF-YNAAGLTSLN-AADNNHYIADDAAADLGFDDGTRNTTDADDTF-GDA-NDARR--RD-ARDAL-VTFN-ADAQLHPTSFDAADDLYGPQFHDAADALGVFRDAAAAGLLLLNAL--DDA-RFAAFFFFTNDADTTGTTGNADAA-AAAGLLGQDFTLRDDR--NNFGL------DRRHTFFTNADDRATGGTGGRDDAARNAATLFLAYFFLRDDNRFLLSFLFGDNNDTLGDDRGGGTDDLTFILLYADIA-GLYDDRNGTFFTGFFADANDNNLLTGLLGTSFTDDRAAISFFDAALFFSFGGYDANNSTTLDADYLLFSQFAFFMGFLRDNANAAARNFLTELLALCTLRAANFGCFNRAPKQFPKNLNRAAATDGLLRAAYLLLFA---RALFFFSAFFTGNTMAHQGWGEADARYSGTGLGSFSLYLDDDDFSFY-LYTFTGATYSNAADNAFTGRGQWDD-AAADRKHTTAGLNANNAARAA-TT-FFGFPMIAANDIWPFDNRRAFLAF-LLPKNNDAADDIIEPLTLLGGDGFLSTGTGYTAAANDDN-DNRLGF-YAAAAAFHTLNDASTTN-AA-RDDSFFLLY--------FFLYFFLLSFTRLFL-RDRARNFLFD-NR-GLYFF---DLLSF-LLSFF---LLYDDRRTLHWFNRDANL--LG-KEVPVLRDDAARDNNFVPVMWTFF-NAA--LKQF-GRDDDDARDD--NAAAAADDANANDNDDRAAANRANNR---RDA-DNRDRNAADARADDANRADNNAADAADANAADANNARN-DNDNNDDRDADDDDNDDNNDDDRDANNARRNRRNDAADNADDAADAFSSGYGMYLNNMFFLGVKGFDATTLGGTVSDRAFGSNDNAAAYTLDDNNADYVGTTFGGNALTAARDCRDFLNAAAFLCWVTF-LLEAFSETSDTYYLADDGGYRANDFGQLNAAAFTTGSFNNAVLNAAFGLFADRANADARLFTLNDAFVLYTGGLRADAAARDADPIKPQKDGNNFAYLFSFLFGDFTYA--ADDD-DADSGLTLFLYLFSRARLTDARMCNACEWHAAAPWIDDDNPSDDLTFNSSFNANDAD-SFYLNRAAFSLYNAAALYYAAAN-------------------------------------------------------------------------------------------------------------------------------------------------------------------------------------------------------------------------------------------------------------------------------------------------------------------------------------------------------------------------------------------------------------------------------------------------------------------------------------------------------------------------------------------------------------------------------------------------------------------------------------------------------------------------------------------------------------------------------------------------------------------------------------------------------------------------------------------------------------------------------------------------------------------------------------------------------------------------AALLAARAFFNADTF-LLWRANDAGLNNRNAFTNAANKFFLGARGFLTRAGGTTVPGGETLWFFL--TYL-DD---D--FSGF-LLKFGMTTPVGGTTDNDAFGSFQVF-LTTLFSF-YVTSFLH---LLSFLLDAAFDTLLTDNNA-ARGFFGLNDLARAFAFFFDNANAADLLLNDADNDFFLYFFQFNDLYGVSLYLADNDFGGFLVHLYTLNARNANDRF-GFYTFYDDNNNAADSLGSLTLAAAAD-SFSTFNDAAADDD-LGYLYAAGFLTAAADARRNN-RNNNANARRNA---DANRNRARAANDAFGNDNA-TLNAAANADNAAAANRAL-TYTNNAAGSG-FANDDAAAAANDARNDNA-AADDNDDNAAA-NNNAANLFLTTSL-SGLLGNAR-DTFKLDN--RAPVWPADLGELI-N-FTFDDR-D---LGLIFMTFRARDRD-PKVPDN--FWLGNFLLGFLGTLFFTYYG-FFYFFLTFNANAAANSLL-LLFFFAATSTSSLTL--Y----LDDR----N--FSFGFYN---DYGYGNLLLFFFNRFYRADNLGFLLASLLTSSGLLFG-NNARRNR------------------NNATFL-TFFLNDAATFFTYFYGGFLFARLLFTRDDNAAARGLFFARRAANNANDLYGGLGQLTGTFLNAFYFYDDFFFT-NDDAAG-LLLADSL-SLNDAGYNAAASTNAARNNAFSTFFNAG-LLLDDA-----------A-FFFTNRA-LLGYLNGLL--SGTLLDNA----YFDRDD---LSNADFFGDTYFAFTAANAFLGTGFHTFTTSFNALLKF-AAAFGTFFTNAALTGTSLLYSGGTAFSFYNAASLLGFGFNAAALTLTFFYNNANSLYLNRASLFSDTLDFGRNDNRAAATLFGYLFYRAGATTYSFFYGTGFNSFHNAAANQLYAADRNAGLLGTLDANDANLWFFDDRRDNRRNAANTVTLLRDRAFFGVGNLGFTGGLFW-----ADDRANTYTTGYSCNNTAGGFRNAATFGWVGMGFFRRTTSSFFT-TNAAARGGLLYYGGLLTETVKTLGAALTDTAGADCYSTGGSGAFTLL-VYFTTDRDDANDDNGGLSVFFGLADDRNAADNDAKLFTTGLTAFDNNFLLGWTTYTFNDAANLGSGGKTFFLNADNLFFNADNAALLFAARFLFGFFTDAAFFTNRRNNAGD-FLGLFLDRAD-RANARARRARAAAGFF-DFYTGFTTLGTRDANARAFLGFFA-LFFDNMLLA-DNNAANDRFFEA--DLLFLDAAFFANDFTNDAARAGLDLALLTF-LRNAGTFGGLTGSLLLTNAAAADNNAD-NNRNR-DRAAFL-FTFLTGLLRADGLLTLFL--RNRRANNNDANA-AAD-------------------------------------------------------------------------------------------------------
Sarcoscypha            -----------------------------------------------------LADFYRDAGFTADAASL-AADR-DADA-RAF-YNAAGLTSLN-AADNNHYIADDAAADLGFDDGTRNTTDADDTF-GDA-NDARR--DD-ARDAL-VTFN-ADAQLHPTSFDAADDLYGPQFHDAADALGVFRDAAAAGTLLLNAL--RRRDNFAAFFFGTNDADTTGTYGNADAA-AAAGLLGGDFLLDDR----NFFL------DRRTTFFTNADDRATSGTGGRDDAARNAATLFLAYFFLRDDNRFLLSFLFGDNNDTLGDDRGGGTDDLTFILLYADIA-GLYDDRNGTFFTGFFADANDNNLLTGLLGTSFTDDRAAISFFDAALFFSFGGYDANNSTTLDADYLLFSQFAFFMGFLRDNANAAARNFLTELLALCTLRAANFGCFNRANRANNRNRNRAAATDGLLRAAYLLLFA---RALFFFSAFFTGNDNARAADAAADARYSGTGLGSFSLTLDDDRFGFY-LYTFTGATYSNAADNAFTGRFGWDD-AAAAAKTLTAGLNANNAARAA-TT-FFGFPMIAANDIWPFDNRRAFLAF-LLPKNNDAADDIIEPLTLLGGDANRNDADADDAAANDDN-DDNLGFVYAAAAAFHTLNDASTTN-AARRDDSFSLYY--------FFLLFFLFSFTRLFL-RDRARRFLFD-NR-GLYLF---DLLFF-LLSSF---YLYDDRRTYLTFFRRAAL--LI-LEVPKLRDDRARDNNFWPVMFIFF-NNADLLGFS-GRDDDDARDDDNAAAAAADDANANDNDDRAAANRANNR---ADA-DNRDRNAADARADDANRADNNAADAADAAAADANNARD-DNDNNDDRDADDDDNDDNNDDDRDANNARRARANDAADNADDAADAFSSGYGMYLNNMFFLGVKLFDATTLGGLVSDRAFGSNDNAAAYTLDDNNADYVFTTFGGNALFAARDCRDFLNAAAFLCWVTF-LLEAFSETSDTYYLADDGGYRAN-FGQLNAAAFTTFGFNNAVLNAAFGLFADRANADARLFTLNDAFVLTLGGLRADAAARDADPIKPQKDGNNFAYLFSFLFFDFLYD--AAAD-DDDSFLLLFLYLFSRARLTDARMCNACEWHAAAPWIDDDNPSVDLTFNSSFNANDAD-SF-LNRAAFNLYNAAALYYAAANNAADTFGLNSGGFFFLGRRGLRA-FFGSTFMGFLIYFLFFLDDAAYYYFARDRAARALSSSNAAARDRALLGFSVLRANALGLGTDAANNADDFGKGFGDDNANANRTLTWTLDDNADRGTFTFNNDSFDFFYSRATSSLLF-TDKDDAFTTPFTSSGNDNATYYNDHYFLDDAADDFLSQDAGLPGGLNANARLTYGALLTNLTGGADGFLLKNSLLL-FL---DDDNFLFFFYRN-------------------RWFFLTDRTTGFGFFNALYGTLFMADYDR-AASELFGTSFAANDDTSGFNRAAWGALAFFYR-DNYNGYSLLLYDAN-ADFVYLTFFNRRFLALFLSI-FLTELARDFGLGFGFRRAALSGFDADA-------------------DADLLDDFSLLNNAAFFYLDNFFDAADLTYFDDAAALTLTFTLNDNRDNFNNAVGFGFLGVDNRAADDRVTFLTLTVRAALNANNAGYTLLDANDAGSLFLGGFDRADRANLTTFLFYTNADDARFTRRRTFLLLTTYFTALGRARRNRRRNDRNHTGLTCLLNATDSGGTFSLY-VGFTNAFSLTVVLMMCLYFF-TLYHFFGCFGTLFNRAALFGTLCTL-LQSFGLLSFCEEFVVGFYLAAGLTVSFYLGTTYGNAFFCGFTGQA----------------------------------------------------------------------------------------------------------------------------------------------------------------------------------------------------------------------------------------------------------------------------AALLAARAFFNADTF--LWDANDAGLDNRNAFTNAANKFNLGAAGFLTRAFGTTVPGGCLLWSTL--FLL-DD---R--FFLF-GYKFFCTTPVGGTLDNNAFGSQKEW-LTTLWFP-KFSSLGS---LLFFYLRAAFDTLLTDNNA-ARGFFGLNDLNNAFAFFFDNANAADLLLNDADRDFSLLFFYT-DFYYLWPLKDDNDFGGFKMWHYTLNARNANDRF-GFYTFYDDNNNAADSLGSLTLAAAAD-SFSTFNDAAADDD-LGYLYAAGFLTAAADADDNN-RNANANARRNA---DANRNRARAANDAFGNDNA-TLNAAANADNAAAANRAL-TYTNAAAGSG-FANDRAAAAANDARNDNA-AADDNDDNAAA-NNNAANLFLTWSG-FGLLGNAR-DLFFFDD--NNFFWSADLGPIF-N-YSLDDR-D---FYSLIPTFRARDDN-YKLLDD--LLLFNFLLGFLGTLFFTYFY-FQLFFLFFNADAAANFLL-LFGFFAATSTSSLTL--L----LDDR----N--FFFGFYN---DYGYGNLLTLFFNRFLAADNLLFLLDFHLSLSGLLFG-NNARRNR------------------NNATFL-TFFLADAATFFTLTYKGFLFARLLFTRDDNAAARGLFFARRAANNANDLYGGLGWLTGTFLNAFYFYDRFFFT-NDAAAG-LLLRDSL-SLNDAGYNAAASTNAARNNAFSTFFNAG-LLLYDRA----------RSFFFTNRA-LLGYLNGLL--SGTLLDNA----YFDRDD---LSNADFFGDTYFAFTANNAFLGTGFKTFTTSFNALLKF-AAAFGTFFTNAALTGTSLLYSGGTAFSFYNAASLLGFGFNAAALTLTFFYNNANSLYLNRASLFSDTLDFGRNDNRAAATLFGYLFYRAGATTYSFFYGTGFNSFHNAAANQLYAADRNAGLLGTLDANDANLWFFDDLLTFLLNAANTVTLLRDRAFFGVGNLGFTGGLFC-----DADRANTYTTGYSCNNTAGGFRNAATFGWVGMGFFRRTTSSFFT-TNAAARGGLLYYGGLLTETVKTLGAALTDTAGADCYSTGGSGAFTLL-VYFTTNRDDAADDNGGLSVFFGLADDRNAADNAACLFTTGLTAFDNNFLLGWTTYTFNDAANLGSGGKTFFLNADNLFFNADNAALLFAARFLFGFFTDAAFFTNRRNNAGD-FLGLFLDRAD-RANARARRARAAAGFF-DFYTGFTTLGTRDANARAFLGFFA-LFFDNMLLA-DNNAANDRFFEA--DLLFLDAAFFAADFTNDAARAGLDLALLTF-LRNAGTFGGLTGSLLLTNAAAADNNAD-NNRNR-DRAAFL-FTFLTGLLRADGLLTLFL--LFTLGTFFYANA-DARNADSLLGT--FGLFANDAFFLGFFR---NDNNANNDRANDN---------ARNAANR----------------------------------------------
Schizosaccharomyces    -------------------------------------------------HAWPLADFYRDAGFTADAASL-AADDDDNDA-RDF-YNAAGLTSLN-AADNNHYIADDAAADLGFDDGTRNTTDADDTF-GDA-NDARR--DRAARDAL-VTFN-ADAQLHPTSFDAADDLYGPQFHDAADALGVFRDAAAAGTLLLNALYDDDDDSFAAFFFGTNDADTTGTTGNADAA-AAAGLLGGDSKIDDRN--NNIWY------DDDTTFFTNANDRATGGTGGRDDDDRNAATLFLAYFFLRDDNRFLLSFLFGDNNDTLGDDRGGGTDDLTFILLYADIA-GLYDDRNGTFFTGFFADANANNLLTGLLGTSFTDDDAAISFFDAALFFSFGGYDANNSTTLNADYLLFSQFAFFMGFLRDNANAAARNFLTELLALCTLRAANFGCFNRAPKQNNRNRNRAAATDGLLRAAYLLLFA---RALFFFSAFFTGNDNARAANAAADAALGGTSLGSFSLLLDDDRFFFY-LYTFYGATTFNAADNAFTGRGQWND-AAADAKHTTAGLNANNAARAA-TT-FFGFPMIAANDIWPFDNRRAFLAF-LLPKNNDAADDIIEPLTLLGGDANRNDADADDAAANDDN-DDNLQFVYAAAAAFHTLNDASTTN-AARDDDSGPLLY--------FFYKMQLYSFTRLFL-RNRAANFLFDNDDDGLYSF---DHEWSALLSFFNDRPTYAARRTYLTFFRAAALDAHV-LEVPWYRDDDADDNASKPVMFVQF-NNAALLGFS-GRDDDDARRDDNAAAAAADDANANDNDDRAAANRANNRAANDDD-DNRDRNAADARADDANRADNNAADAADAAAADANNARN-DNDNNDDRDADDDDNDDNNDDDRDANNARRNRRNDAADNADDAADAFSSGYGMYLNNMFFLGVVLFDATTLGGTVSDRAFGSNDNAAAYTLDDNNADYVGTTFGGNALFAARDCRDFLNAAAFLCVVTF-LLEAFSETSDTYYLADDGGYRAA-FGQLNAAAFTTGSFNNAVLNAAFGLFADRANADARLFTLNDAFVLYTGGLRADAAARDADPIKPQKDGNNFAYLFSFLGGDFTYD--RADDDADRSGLTTFLYLFSRARLTDARMCNACEWHAAAPWIDDDNPSVDLHFNSSFNANDAD-SFYLNRAAFSLYNAAALYYAAANNAADTFGLNSGGFFFLGRRGLAADFFGSTFMGFLIYFLFFLDDAAYYYFARDRAARALSSSNAAARDRALLGFSVLRANALGTGFDAANNADDFGKGFGDDNANANRTLTWTLDDNADDLTGTFNNDSFDFFYSRATSSLLF-TDKDDAFTTPFTSSGNDNATYYNDHYFLDDAADDFLSQDAGLPGGLNANARLTYGALLTNLTGGADGFLTSNGTLG-FLRADDDDNFLTFGTRA-------------------DYGFLTDRTTGFGFFNALYGTTFF--LADAAAFLLGGTSFAANDDTSGFNRAAWGALAFFYR-DNYNGYSLLLYDAN-ADFVYLTFFNRRFLALFLSI-FLTELARDFGLFFGFRRAALSGFDDNAAAAAAADRDDDDNADDDDDDADLLDDFSLLNNAAFFYLDNFFDAADLTYFDDAAALTLLFTLNDNRDNFNNAVGFGFLGVDNRAADDAVTFLTLTVRAALNANNAGYTLLDANDAGSLFLGGFDRADRANLTTFLFYTNAADARFTRRRTFLLLTTYFTALGRARRNRRRNDRNHTGLTCLLNATDSGGTFSLY-VGFTNAFMLLVKYMMETYFF-LVVMWTTLYFLYFNRAALSFLSFGGAKEVVFLLSGMEESWVFFELAAGLTVSFYLGTTYGNAFFCGFTGQA----------------------------------------------------------------------------------------------------------------------------------------------------------------------------------------------------------------------------------------------------------------------------AAGTAARRGTNADTL-LLIDANDAGLNNRNAFTNAANIFFFGAAGFLTRAGGTTVPGGETLWFFL--GGGNDDDDADDRTTTF-LLKFGMTTPVGGTTDRAAFGGSIYF-LTTTFQP-VGVWPKDARNTLFFYLDAAFDTLLTDNNA-ARGFFGLNDLANAFAFFFDNANAARLLLNDRDDDFSLLFG-WNDPKVTVPHLADADGGGFLSIYTTLDAANANDRF-GFYTFYDDNNNAADSLGSLTLDAAAD-SFSTFNDNAADDD-LGYLYAAGFLTAAADADDNN-RNANANARRNNNARDANRNAARAANDAFGNDNA-TLNAAANADNAAAANAAL-TYTNAAAGSGNFANDDAAADANDARNDNA-AADDNRDNAAN-NNNAANLGTMWSSAGGLLGNDR-DTGLLDD--NNWFCMADLGPHW-NDTYCRDDND---CSGKQPTFRARDRDNECLKDA--FFTGNFTLGFLGTLGFTYYY-LSFFFQLFNAAAAANGET-GGFFFAACSTSSLTT--Y----TNNNRDDNRDRGSGGFYN---DYGYCNLLLTTGDDMTAADALFHLLALYFSSSGLTFG-NNDRDNR------------------NNATFL-TFGLADAATFFTTYYKEGTFNRLLFTRDDNAAARGLFFARRAANNANDLYGSLGWLTGTFLNAFYFTDDFFFTNNRDAAG-LLLADGL-SLNAAGYNAAASTNAADNRAFFTFFNAG-LVDDD---------------VFTNRA-LLGLLNFLL--SGTLLNNAANDDYSDRAA---YSNAAFFGDTYFAFLAANAFLGTGFKTFYTSFNALLKF-AAAFGTFFTNAALTGTSLLYSGGTAFSFLNAASLLGFGFNAAALTLTFFYNNANFLYLNDASLFSDTLDFGRNRNRAAATLFGYLFYRAGATTYSFFYGTGFNSFHNAAANQLYAADRNAGLLGTLDANDANLWFFDDLLTFLLNAANTVTLLRDRAFFGVGNLGFGGGLTL----ANADRANTYTTGYSCNNTAGGFRNAATFGWVGMGFFRRTTFSFFG-GNDAADTTLLYLGGLLTETVKTLGAALTDTAGADCYSTGGSGRFLLL-VYFTLNRDDAADDNFGLSVFFFLDDDRNAADN-AFGFTTTLTAFDNNFLLGWTTYTFNDAANLGSGGKTFFLNADNLFFNADN-ALLFAARFLFGFFTDAAFFTNRRNNAGD-FLGLFLDRAD-RANARARRANAAAGFF-DFYTGFTTLGTRDANARAFLGFFA-LFFDNMLLA-DNNAANDRFFEA--DLLFLDAAFFANDFTNDAARAGLDLALLTF-LRNAGTFGGLTGSLLLTNAAAADNNAD-NNRNR-DDAAFL-FTFLTGLLRADGLLTLFL--LFTLTSSFYDAADDADNAASLYYG--FGLFANDAFFLGFFR---NDNNANNDRANDN---------ARNAANR----------------------------------------------
Sclerotinia            -------------------------------------------------HAWPLADFYRDAGFTADAASL-AA-R-DADA-RDF-YNAAGLTSLN-AADNNHYIADDAAADLGFDDGTRNTTDADDTF-GDA-NDARR--DD-ARDAL-GTFN-ADAQLHPTSFDAADDLYGPQFHDAADALGTFRDAAAAGLLYLNAL--DDR-NFAAFSFFTNDADTTGTTGNADAA-AAAGLLGQDFLLRDDR--NNFFL------DRRHTFFTNADDRATGGTGGRDDAARNAATLFLAYFFLRDDNDFLLSFLFGDNNDTLGDDRGGGTDDLTFILLYADIA-GLYDDRNGTFFTGFFADANDNNLLTGLLGTSFTDDRAAISFFDAALFFSFGGYDANNSTTLDADYLLFSQFAGFMGFLRDNANAAARNFLTELTALCTLRAANFGCFNRAPKQNNRNRNRAAATDGLLRAAYLLLFA---RALFFFSAFFTGNDNARAADAAADARYSGTGLGSFSLTLDDDDFGFY-LYTFTGATYSNAADNAFTGRGQWDD-AAADAKHTTAGLNANNAARAA-TT-FFGFPMIAANDIWPFDNRRAFLAF-LLPKNND-ADDIIEPLTLLGGDANRNDADADDAAANDDN-DDNLGFVYAAAAAFHTLNDASTTN-AARRDDSFSLLY--------FFTYFFLLSFTRLFL-RDRARRFLFD-NR-GLYFF---DLLSG-LLSFF---YLYDDRRTYLTFFNNANL--LF-KEVPKLRDDRARDNNFWPVMWLFF-NNAALLGFS-GRDDDDARDDDNAAAAAADDANANDNDDRAAANRANNR---RDA-DNRDRNAADARADDANRADNNAADAADANAADANNARN-DNDNNDDRDADDDDNDDNNDDDRDANNARRNRRNDAADNADDAADAFSSGYGMYLNNMFFLGVKGFDATTLGGTVSDRAFGSNDNAAAYTLDDNNADYVGTTFGGNALTAARDCRDFLNAAAFLCWVTF-LLEAFSETSDTYYLADDGGYRAN-FGQLNAAAFTCGSFNNAVLNAAFGLFADRANADARLFTLNDAFVLYTCGLRADAAARDADPIKPQKDGNNFAYLFSFLFGDFTYA--DRDD-DDDSGLTLFLYLFSRARLTRARMCNACEWHAAAPWIDDDNPSVDLTFNSSFNANDAD-SFYLNRAAFSLYNAAALYYAAANAAADTFGLNSGGGFFLGRRGLRA-FFLSTFMGFLIYFLFFLDDAAYYYFARDRAARALSSSNAAARDRALLGFSVLRANALGLGGDAANNADDFGKGFGDDNANANRTLTWTLDDNADDTTFTFNNDSFDFFYSRATSSLLF-TDKDDAFTTPFTSSGNDNATYYNDHYFLDDAADDFLSQDAGLPGGLNANARLTYVALLTNLTGGADGFLLKNSLYG-FL---DDDNFLTSFYRN-------------------RWFFLTDRTTGFGFFNALYGTLFF--LDR-AAFLLFGTSFAANDDVSGFNRAAWGALAFFYR-DNYNGYSLLLYDAN-ADFVYLTFFNRRFLALFLSI-FLTELARDFGLGFGFRRAALSGFDDDD-------------------DRDLLDDFGLLNAAAFFTLDNFFDAADLTYFDDAAALTLTFTLNDNRDNFNNAVGFGFLGVDNRAADDAVTFLTLTVRAALNANNAGYFLLDANDAGSLFLGGFDRADRANLTTFLFYTNADDARFTRRRTFLLTTTYFTALGRARRNRRRNDRNHTGLTCLLNATDSGGTFSLY-GGFTNAFFKTVVLMMCLYFL-LTYCFFFCFFFTFNRAALGLLLCLL-LCSGFFLSFCEEFVVGWLLAAGLTTSFYLGTTYGNAFFCGFTGQA--------------------------------------------------------------------------------------------------------------------------------------------------------------------------------------------------------------------------------------------------------------------------------------------------------RNANDNAANRNNDAAAGFLTRAGGTTVPGGETLWFSL--TLT-DD---R--GFGF-YLKFGMTTPVGGTTDNDAFGGSQVF-LTTLFSF-YSTSFVT---LLSFTLDAAFDTLLTDNNA-ARGFFGLNDLADAFAFFFDNANAADLLLNDADNDFGLYFFGVARLYGYSLYLADNDFGGFLVHYTTLNARNANDRF-GFYTFYDDNNNAADSLGSLTLAAAAD-SFST-NDADADDD-RGYLYAAGFLTAAADADDNN-RRANANARRNA---DANRNRARAANDAFGNDNA-TLNAAANADNAAAANRAL-TYTNNAAGSG-FANDDAAARANDARNDNA-AADDNDDNAAA-NNNAANHPIYTMK-EGVLGNAR-DTFKGRD--DNMW-MDDLGYKQ-N-FFYDDRND---SLLHWSTFDARDDR-EDKEAN--TWLGNFLLGFLGTLGFTYYS-GFTFFYTGNADAAANFLY-TFFGFAATSTSSLLL--Y----LDDR----N--FSFFFYN---DYGYGNLTLLGSNDFLAADNTGSLLDGLTYSSGLTFGNNNARRNR------------------NNATFL-TFFLNDAATFVTMWEGSIPQRRLLFTRDDNAAARGLFFARRAANNANDFYGLLYGGTGTFLNAFYFTDDFFFT-NDDAAG-LLLADGL-SLNDAGYNAAASTNAARNRDFSTFGNAG-LLLDDA-----------A-FFFTNRA-TLGYLNGLL--SGTLYDNA----YFDRDD---LSNADSFGDTYFAFTAANAFLGTGTTSFFTSLNALLKF-AAAFGTFGTNADLTGTGLFYSGGTAFSFYNAASLLGFGFNAAALTLTFFYNNANSLYLNRASLFSDTLDFGRNDNRAAATLFGYLFYRAGATTYSLFTGTGFNSFHNAAANQLYAADRNAGTLGTLDANDANLWFFDDLLTFLLNAANTVTLLRDRAFFGVGNLGFTFTTFW-----DDDRANTYTTGYSCNNTAGGFRNAATFGWVGMGFFRRTTSSFFT-TNAAARGGLLYYGGLLTETVKTLGAALTDTAGADCYSTGGSGAFTLR-VYFTTARDDAADDNGGLSV-FGLADDRNAADNDAKLGGLGLTAFDNNFLLGWTTYTFNDAANLGSGGKTFFLNADNLFFNADNAALLFAARFLFGFFTDAAFFTNRRNNAGD-GTGLFLDRAD-RANARARRARAAAGFF-DFYTGFTTLGTRDANARAFLGFFA-LFFDNMLLA-DNNAANDRFFEA--DLLFLDAAFFAADFTNDAARAGLDLALLTF-LRNAGTFGGLTGSLLLTNAAAADNNADNNNRNR-DDAAFL-FTGTTGLLRADGLLTLFL--LFLLGFFFYANA-AARDADSLLLT--FFLFANDAFFLGFFR---NDNNANND-------------------------------------------------------------------
Scutellinia            -----------------------------------------------------LADFYRDAGFTADAAFL-AADR-DADA-DAFRLNAAGLTSLN-AADNNHYIADDAAADLGWNDGTRNTTDADDTF-GDA-NDARR--DD-ARDAL-VWFN-ADAQLHPTSFDAADDLYGPQFHDAADALKVFRDAAAAFTLLLNAL--RDRDNFAAFFFGLNDADTTGTYGNADAA-AAAGLLGGDFLLDDR----NFFL------DRRTTFFTNADDRATSGTGGRDRDARNAATLFLAYFFLRDDNRFLLSFLFGDNNDTLGDDRGGGTDDKTFILLYADIA-GLYDDRNGTFFTGFFADANDNNLLTGLLGTSFTDDRAAISFFDAALFFSFGGYDANNSTTLDADYLLFSQFAFFMGFLRDNANAAARNFLTELLALCTLRAANFGCFNRANRANNRNRNRAAATDGLLRAAYLLLFARARRALFFFSAFFTGNDNARAADAAADARYSGTGLGSFSLLKDDDNWFFY-LYTFTGATYSNAADNAFYGRGCWDD-AAADRKCTTASLNANNAARAA-TT-FFGFPMIAANDIWPFDNRRAFLAF-LLPKNNDAADDIIEPLTLLGGDANRNDADADDAAANDDN-DDNLGFVYAAAAAFHTLNDASTTN-AARRDDSFFTYY--------FFGTCELLSFTRLFL-RDRARRFLFA-ND-GLYFF----MCGT-LLSSG---LLYDDRRTYLTFFRAAAL--LY-IEVPKLRDDRARDNNFWPVMISFF-NNAALLGFS-GRDDDDARDDDNAAAAAADDANANDNDDRAAANRANNR---ADD-DNRDRNAADARADDANRADNNAADAADANAADANNARN-DNRNNDDRDADDDDNDDNNDDDRDANNARRNRRNDAADNADDAADAFSSGYGMYLNNMFFLGVKLFDATTLGGTVSDRAFGSNDNAAAYTLDDNNADYVGTTFGGNALFAARDCRDFLNAAAFLCWVTF-LLEAFSETSDTYYLADDGGYRAN-FGQLNAAAFTTFGFNNAVLNAAFGLFADRANADARLFTLNDAFVLTLGGLRADAAARDADPIKPQKDGNNFAYLFSFLFGDFTY---DDAD-DRDSGLTLFLYLFSRARLTDARMCNACEWHAAAPWIDDDNPSVDLTFNSSFNANDAD-SFYLNRAAFSLYNAAALYYAAANNAADTFGLNSGGFFFLGRRGLRA-FFGSTFMGFLIYFLFFLDDAAYYYFARDRAARALSSSNAAARDRALLGFSVLRANALGLGTDAANNADDFGKGFGDDNANANRTLTWTLDDNADRGTFTFNNDSFDFFYSRATSSLLF-TDKDDAFTTPFTSSGNDNATYYNDHYFLDDAADDFLSQDAGLPGGLNANARLTYGALLTNLTGGADGFLLQNSLLL-FL---DDDDFLFFFYRN-------------------RHFFLTDRTTGFGFFNALYGTLFSADYDR-AASYLFGTSFAANDDTSGFNRAAWGALAFFYR-DNYNGYSLLLYDAN-ADFVYLTFFNRRFLALFLSI-FLTELARDFGLGFGFRRAALSGFDADA-------------------DDRLLDDFSLLNNAAFFYLDNFFDAADLTYFDDAAALTLTFTLNDNRDNFNNAVGFGFLGVDNRAADDAVTFLTLTVRAALNANNAGYTLLDANDAGSLFLGGFDRADRANLTTFLFYTNADDARFTRRRTFLLLTTYFTALGRARRNRRRNDRNRDARDCLLNATDSGGTFSLY-VGFTNAFSHYVILMMCLLST-LVIFTFFCFGTLFNAAALFGTLCLL-GLIVFGYFFCEEFIVSQYLAAGLTVSFYLGTTYGNAFFC----------------------------------------------------------------------------------------------------------------------------------------------------------------------------------------------------------------------------------------------------------------------------------------RANNNADTF-LLWDANDAGLDNRNAFTNAANKFFLGANGFLTRAGQTTVYGGETLWFGL--FYLDDD---R--FSLF-TLKFGMTTSVGGHTANNAFFSQKEV-GTTLFFM-FSTFFKF---LLSTLLDAAFDTLLTDNNA-ARGFFGLNDLARAFAFFFDNANAADLLLNDNRRDFFGYFFLWNRLLGYLELLADNDFGGTVMWHYLLAARNANDRF-GFYTFYDDNNNAADSLGSLTLAAAAD-SFSTFNDAAADDD-LGYLYAAGFLTAAADADDNN-RNANANARRNA---DANRNRARAANDAFGNDNA-TLNAAANADNAAAANRAL-TYTNAAAGSG-FANDDAAAAANDARNDNA-AADDNDDNAAA-NNNAANLFLTTSK-FGLLGNAR-DLFGTRD--DDFMIFADLGPLI-N-SGLRDD-RRANFTYIFPTFRARDDN-LIELDN--GTLFNFLLGFLGTLFFTYLL-SGSFFLFFNADAAAASMT-YFFFMAATSTSSLTY--L----LDRR----N--FFSGFYN---DYGYGNELLLSGDREYAADNLLFLLAYTYFFSGLLFG-NNARRNR------------------NNATFL-TFFLNDAATFFTLWYGGFLFARLLFTRDDNAAARGLFFARRAANNANDLYGGLGWLTGTFLNAFYFYDRFFFT-NNAAAG-LLLDDSL-SLNDAGYNAAASTNAARNNAFSTFTNAG-LLLNDNA------------FFFTNRA-GLGYLNGLL--SFTLLDNA----YFDRDD---LSNAAFFGDLYFAFTAANAFLGTGFKTFTTSFNALLKF-AAAFGTFFTNAALTGTSLLYSGGTAFSFYNAASLLGFGFNAAALTLTFFYNNANSLYLNRASLFSDTLDFGRNDNRAAATLFGYLFYRAGATTYSFFYGTGFNSFHNAAANQLYAADRNAGLLGTLDANDANLWFFDDLLTFLLNAANTVTLLRDRAFFGVGNLGFTGGLFC-----DDDRANTYTTGYSCNNTAGGFRNAATFGWVGMGFFRRTTSSFFT-TNAAARGGLLYYGGLLTETVKTLGAALTDTAGADCYSTGGSGAFTLL-VYFTTARDDAADDNGGLSVFFGLADDDNAADN-DCLFTTGLTAFDNNFLLGWTTYTFNDAANLGSGGKTFFLNADNLFFNADNAALLFAARFYFGFFTDAAFFTNRRNNAGD-FLGLFLDRAD-RANARARRARAAAGFF-DFYTGFTTLGTRDANARAFLGFFA-LFFDNMLLA-DNNAANDDFFEA--RLLFLDAAFFANDFTNDAARAGLDLALLTF-LRNAGTFGGLTGSLLLTNAAAADNNAD-NNRNR-DRAAFL-FTFLTGLLDADGLLTLSL--LFTLGTFFYANA-DARNADSLLGT--FGLFANDAFFLGFFR---NDNNANNDRANDN--------------------------------------------------------------
Sordaria               -------------------------------------------------HAWPLADFYRDAGFTDDAAFL-AAD--DAAA-RRF-LNAAGLTSLN-AADNNHYIADDAAADLGFDDGTRNTTDADDTF-GDA-NDARR--DD-ARDAL-GTFN-ADAQLHPTSFDAADDLYGPQFHDAADALGTFRDAAAAGLLLLNAL--DDR-NFAAFFFFTNDADTTGTYGNADDA-AAAGLLGQDFLLRDDR---NFFL------DDRHTFFTNADDRATSGTGGRDDRDRNAATLFLALFFLRDDNRFLLFFLFGDNNDTLGDDRGGGTDDLTFILLYADIA-GLYDDRNGHFFLTFFNDRDDNNLLGFLLQTSFTNARAAISFFDAALFFQFSFYDANNSLYLNARHLLFSQFAGFMGFLRDNANAAARNFLTELTALCTLRAANFGCFNRAPKQNNRNRNRAAATDGLLRAAYLLLFA---RALFFFSAFFTGNDNARAADAAADARYSGTGLGSFSLYLDDDDFSFY-LYTFTGATYSNAADNAFTGRGQWDD-AAADRKHTTAGLNDNNAARAA-TT-FFGFPMIAANDIWPFDNRRAFLAF-LLPKNNDAADDIIEPLTLLGGDANRNDADADDAAANDDN-DDNGFFWYAAAAAFHTLNDASTTN-AARRDDSFFLLL--------GSLLFSLLSFTRLFL-RDRARRFLFD-NR-GLYFF---RYLFF-YTFFF---LLYDDRRTYLTFFANAAL--LF-KEVPKLRDDRARDNNFWPVMWLFF-NNAALLGFS-GRDDDDARDRDNAARAAADDANADRNRDDAAANAANNR---RDA-DNRDRNAADARADDANRADNNAADAADANAADANNARN-DNDNNDDRDADDDDNDDNNDDDRDANNARRNRRNDAADNADDAADAFSSGLGMYLNNMFFLGVKGFDATTLGGTVSDRAFGSNDNAAAYTLDDNNADYVGTTFGGNALTAARDCRDFLNAAAFLCWVTF-LLEAFSETFDTYYLADDGGYRAN-FGQLNAAAFTTGSFNNAVLNAAFGLFADRANADARLFTLNDAFVLYTGGLRADAAARDADPLKMQVDGNNFAYLFSGLFGDFTYA--D-DD-DDDSGLTLFTYLFSRARLTDARMCDACEVHAAAEWFDDDNPSKDLLTNSSFNANDAD-SFYLNRAAFSLYNAAALYYAAANAAADTFGLNSGGFFFLGRRGLRA-FFFSTFMGFLIYFLFFLDDAAYYYFARDRAARALSSSNAAARDRALLGFSVLRANALGLFGDNANNADDFGKGFGDDNANANRTLTWTLDDNADDTLFTFNNDSFDFFYSRATSSLLF-TDKDDAFTTPFTSSGNDNATYYNDHYFLDDAADDFLSQDAGLPGGLNANARLTYGALLTNLTGGADGFLLKNTGYT-FL---DDDNFLGSTGRN-------------------RWFFLTDRTTGFGFFNALYGTLFF--LDR-AAFLLFGTSFAANDDTSGFNRAAWGALAFFYR-DNYNGYSLLLYDAN-ADFVYLTFFNRRFLALFLSI-FLTELARDFGLGLGFRRANLSGFDAR---------------------DRLLDDFSLLNNAAFFYLRNFFDAADLTYFDDAAALTFTFTLNDNRDNFNNAVGFGFLGVDNRAADDAVTFLTLTVRAALNANNAGYLLLDANDAGSLFLGGFDRADRANLTTFLFYTNADDARFTRRRTFLLLTTYFTALGRARRNRRRNDRNHTGLTCLLNATDSGGTFSLY-IGFTNAFFKTVILMMCLYFF-LLLCFFFCFFTLFNRAALFGLLCLL-LCFFFLLSFCEEFIVGWLLAAGLTISFYLGTTYGNAFFCGFTGQA-----------------------------------------------------------------------------------------------------------------------------------------------------------------------------------------------------------------------------------------------------------------------------ALLAARAFFNADTF-LLIDANDAGLNNRNAFTNAANIFFLGARGFLTRAGGTTVPGGETLWFFL--YDR-----------SF-LLKFGMTTPVGGTTDNDAFGSFQGG-LTTTTFF-VNCPFKC---LL-VYHDNAFDLLLTDNNA-ARGFFFLNRLADAFAFFFDNANANRLLLNDAD--QSVRFFCWNRLPC-VLLGADNDGGGFTTHLYTLNARNANDRF-GFYGFYDDNNNAADSLTSLTLAAAAD-SFSGFNDAAADDD-LTYLYAAGFLTAAADADANN-RRANANARRNA---DANRNRARAANDAFGNDNA-TLNAAANADNAAAANRAL-TYTNAAAGSG-FNNDDAAADANRARNDNA-AADDNDDNAAA-NNNAANLFTTWST-FELLGNAR-DTFKFRR--NDWLLPADLGYLI---FMWNDDRD---KELIFSTFRARDRN-PFFKNN--LWLGNFLLGFLGTLFFTYYY-SFYSFNFFNADAAANSYL-LGFFFAAHSTGSLTL--L----YRR--------SFFGFYN---DTGYQNLLLTFFNRSYAADNLL-LYRSLYSSSGLLFG-NNDDRNR------------------NNATFL-TFFLNDAATFFMLGYKGGLFARLLFTRDDNAAARGLFFARRAANNANDLKGFFYTTVSLFLNAFYFTDDFFFT-ND-AAG-LLLNRGL-SLNDAGYNAAASTNAARNDAFSTFGNAF-LYDR----------------SFLNRA-TLGYLNGLL--SGTLLDNA----YFDADD---LSNADFFGDTYFAFTAANAFLFYVGGSLLTWFNALLKF-AAAFGTFFTNAALYGTFLTYSFGTAFSFYNAASLLGFGFNAAALTLTFFYNNANSLYLNRASLFSDTLDFGRNDNRAAATLFGYLFYRAGATLYSGFLGTSFNSFHNAAANQLYAADRNAGLLGTLDANDANLWFFDDQLLFLLNAANTVTLLRDRAFFGVGNLGFTFTTFW----DRDDRANTYTTGYSCNNTAGGFRNAATFGWVGMFFGRDHFSSFFLNHDDDDDQFLLYYLQTLLETVKTLGAALTDTAGADCYSTGGSGAFLTL-VYFTTARDDAADDNGGLSVFGFLADDRNAADNDAKLGGLGLTAFDNNFLLGWTTYTFNDAANLGSGGKTFFLNADNLFFNADNAALLFAARFLFFFFTD-AFFTNRRNNAFD-FFGLFLDRAD-RANARARRARAAAGFF-RFYTGFTGLGTRDDNARAFLGFFA-LFFDNMLLA-DNNAANDRFFEA--DLLFLDAAFFARDFTNDAARAGLDLALLTF-LRNAGTFTGLTGSLLLTNAAAADNNAD-NNRNR-DRAAFL-FTLLLGLLRADGLLLLFL--LLTLGFFFYANA-AARNADSLLLT--FGFFANDAFFLFFHR---NDNNANNDRANDN---------ARNAANR----------------------------------------------
Taphrina               --------------------------------------------------AWPLADFYRDAGFTADAASL-AADD-DADA-RAF-YNAAGLTSLN-AADNNHYIADDAAADLGFDDGTRNTTDADDTF-GDA-NDARR--DA-ADDAL-VTFN-ADAILHPTSFDAADDLYGPQFIDAADALGVFRDAAAAGTLLLNAL--DDRDNFAAFFFGTNDADTTGTTGNADAA-AAAGLLGGDFLLDDR----NFFL------DRRTTFFTNADDRATGGTGGRDDDARNAATLFLAYFFLRDDNRFLLSFLFGDNNDTLGDDRGGGTDDLTFILLYADIA-GLYDDRNGTFFTGFFADANANNLLTGLLGTSFTDDDNAISFFDAALFFSFGGYAANNSTTLNADYLLFSQFAFFMGFLRDNANAAARNFLTELLALCTLRAANFGCFNRAPKANNRNRNRAAATDGLLRAAYLLLFA---RALFFFSAFFTGNDNARAADAAADAALGGTGLGSFSLYLDDDDFSFY-LYTFTGATTFNAADNAFTGRGQWDD-AAADAKHTTAGLNANNAARAA-TT-FFGFPMIAANDIWPFDNRRAFLAF-LLPKNNDAADDIIEPLTLLGGDANRNDADADDAAANDDN-RDNLQFVYAAAAAFHTLNDASLTN-AARRDDSFLLTY--------FFTYSGLLSFTRLSL-RDAARNFYFD-NR-GLYFF---RTYSG-LLSGF---FLYDDRRTYLTFFRDANL--LTNWEVPSVADDAADDDAVYPVMKGFF-NNAALLGFS-GRDDDDARDDDNAAAAAADDANANDNDDRAAANRANNR---DDA-DNRDRNAADARADDANRADNNAADAADANAADANNARN-DNDNNDDRDADDDDNDDNNDDDRDANNARRNRRNDAADNADDAADAFSSGLGMYYNNMFGLGVVGFDATTFGFTVSDRAFGSNDNAAAYTLDDNNADYVGLTLGGNALTAARDCRDFLNAAAFLCVVTF-TLEASSETFDTYYLADDGFYRAA-FGQLNAAAFTTGSFNNAVLNAAFGLFADRANADARLFTLNDAFVLYTGGLRADAAARDADPKKPQKDGNNFAYLFFFLFGDFTYR--DDDD-RDDSGLTLFLLLFSRARLTDADMCNACEWHAAAPWWDDDNPSVDLHFNSSFNANDAD-SFYLNRAAFSLYNAAALYYAAANAAADTFGLNSGGFFFLGRRGLRA-FFGSTFMGFLIYFLFFLDDAAYYYFARDRAARALSSSNAAARDRALLGFSVLRANALGGGFDAANNADDFGKGFGDDNADANRTLTWTLDDNADDLTTTFNNDSFDFFYSRATSSLLF-TDKDDAFTTPFTSSGNDNATYYNDHYFLDDAADDFLSQDAGLPGGLNANARLTYGALLTNLTGGADGFLLKNGLYG-FL---DDDDFLTSFTRN-------------------RWFFLTDRTTGFGFFNALYGTTFF--LADAAAFLLGGTSFAANDDTSGFNRAAWGALAFFYR-DNYNGYSLLLYDAN-ADFVYLTFFNRRFLALFLSI-FLTELARDFGLFFGFRRANLSGFDDRA-------------------DDDLLDDFSLLNNAAFFYLDNFFDAADLTYFDNAAALTLLFTLNDNADNFNNAVGFGFLGVDNRAADDAVTFLTLTVRAALNANNAGYTLLDANDAGSLFLGGFDRADRANLTTFLFYTNADDARFTRRRTFLLLTTYFTALGRARRNRRRNDRNHTGLTCLLNATDSGGTFSLY-VGFTNAFGLLVKLMMCTYST-LSYVFFFLYFLYFNRAALSFLSFLL-LVSYFGYSGCEEFWVFFTLAAGLTVSFYLGTTYGNAFFCGFTGQA----------------------------------------------------------------------------------------------------------------------------------------------------------------------------------------------------------------------------------------------------------------------------AALTAARDGFNADFL-LTWRANDAQLNNRNAFHNAANKGFFLADGFLTRAGGVTVPV-ETLWFSL--FLLDDD------FFLF-YLKFGMDVPVGVTTDRDAFGGFIPQ-FTTLSFY-SQLGFKT---LLTGLLRAAFDLLFYDNNA-ARSLFFLNDLADNFAFFFDNANAADLLLNDNAADFFTGFFGWNDLTFHYSLYADNDFGGLHPILTTLNAANANDRF-GFYTFYDDNNNAADSLGSLTLDAAAD-SFSGFNDAAADDD-LTYLYAAGFLTAAADADDNN-RRANANARRNA---DANRNAARAANDAFGNDNA-TLNAAANADNAAAANAAL-TYTNAAAGSG-FANDDAAARANDARNDNA-AADDNDDNAAA-NNNAANLFLTTSG-FGYLGNAR-DTLLVPD----HWFSARVPYLK---VWPRDDDD---PKVWFSPVRAARAN-YLKQNNRPVFFGNFLLGFLGTLGFTYYY-SGLFFLLFNADAAANSLL-YTFFFAAMSTGSLTL--L----YRDR------NSFFGFYN---DTGYENLLLGSFNDFYAADALFFLLAFTYSSSGLTFG-NNARRNR------------------NNATFL-TFFLNDAATFSTLTYGGFLFARLLFTRDDNAAARGLFFARRAANNANDLYGGLGWLTSTFLNAFYFYDDFFFT-NNAAAG-LLLNDSL-SLNAAGYNAAASTNAADNNAFSTFFNAV-LLMRA--------------EFFVNRA-LLGYLNGLL--SGTLLNNA----YVDDDD---VSAA-FFGDTYFAFTAANAFLGYGFKTFTTSFNALLKF-AAAFGTFFTNAALTGTSLLYSGGTAFSFLNAASLLGFGFNAAALTLTFFYNNANFLYLNDASLFSDTLDFGRNDNRAAATLFGYLFYRNGATTYSFFYGTGFNSFHNAAANQLYAADRNAGLLGTLDANDANLWFFDDRRDNRRNAANTVTLLRDRAFFGVGNLGFGGGLTL----AAADRANTYTTGYSCNNTAGGFRNAATFGWVGMGFFRRTTSSFFT-TNAAARGGLLYYGGLLTETVKTLGAALTDTAGADCYSTGGSGAFGLFRSLFTTARDDNNDDNGGLFYLFTLADDRNAADN-AFGFTTTLTAFDNNFLLCWTTYTFNDAANLGSGGKCFFLNADNLFFNADNAALLFAARFLFGFFTDAAFFTNRRNNAGD-FLGLFLDRAD-RANARARRANAAAGFF-DFYTGFTTLGTRDANARAFLGFFA-LFFDNMLLA-DNNAANDRFFEA--DLLFLDAAFFANDFTNDAARAGLDLALLTF-LRNAGTFGGLTGSLLLTNAAAADNNAD-NNRNR-DDAAFL-FTFLTGLLRADGLLTLFL--RNDR-------------------------------------------------------------------------------------------------------------------
Thelebolus             -------------------------------------------------HAWPLADFYRDAGFTADAASL-AADR-DADA-RAF-YNAAGLTSLN-AADNNHYIAD---AAYGFDDGTRNTTDADDTF-GDA-NDARR--DD-ARDAL-VTFN-ADAQLHPTSFDAADDLYGPQFHDAADALGVFRDAAAAGLLYLNAL--DDR-NFAAFSFFTNDADTTGTYGNADAA-AAAGLLGGDFLLRDDR--NNFFL------DRRTTFFTNADDRATSGTGGRDDAARNAATLFLAYFFLRDDNDFLLSFLFGDNNDTLGDDRGGGTDDLTSILLYADIA-GLYDDRNGTFFTGFFADANDNNLLTGLLGTSFTDDRAAISFFDAALFFSFGGYDANNSTTLDADYLLFSQFAFFMGFLRDNANAAARNFLTELLALCTLRAANFGCFNRAPKQNNRNRNRAAATDGLLRAAYLLLFA---RALFFFSAFFTGNDNARAADAAADARYSGTGLGSFSLYLDDDDFSFYRLYTFTGATYSNAADNAFTGRGQWDD-AAADRKHTTAGLNANNAARAA-TT-FFGFPMIAANDIWPFDNRRAFLAF-LLPKNNDAADDIIEPLTLLGGDANRNDADADDAAANDDN-DDNLGFVYAAAAAFHTLNDASTTN-AARRDDSFFLLY--------FFTYFFTLSFTRLFL-RDRNRNFLFD-NR-GLYFG---DLLSG-LLSFF---LLYDDRRTYLTFFNNAAL--LS-KEVPKLRDDRADDNNFWPVMWYFF-NNADLLGFS-GRDDDDARDDDNAAAAAADDANANDNDDRAAANRANNR---ADA-DNRDRNAADARADDANRADNNAADAADANAADANNARN-DNDNNDDRDADDDDNDDNNDDDRDANNARRNRRNDAADNADDAADAFSSGYGMYLNNMFFLGVKGFDATTLLFTVSDRAFGSNDNAAAYTLDDNNADYVGLFFGGNALTAARDCRDFLNAAAFLCWVTF-LLEAFSETSDTYYLADDGGYRANDFGQLNAAAFTTGSFNNAVLNAAFGLFADRANADARLFTLNDAFVLYTGGLRADAAARDADPKKPQKDGNNFAYLFSFLFGDFTYA--DRDD-DDDSGLTLFLYLFSRARLTDARMCNACEWHAAAPWWDDDNPSVDLTFNSSFNANDAD-SFYLNRAAFSLYNAAALYYAAANAAADTFGLNSGGFFFLGRRGLRA-FFGSTFMGFLIYFLFFLDDAAYYYFARDRAARALSSSNAAARDRALLGFSVLRANALGLGGDAANNADDFGKGFGDDNANANRTLTWTLDDNADDTTFTFNNDSFDFFYSRATSSLLF-TDKDDAFTTPFTSSGNDNATYYNDHYFLDDAADDFLSQDAGLPGGLNANARLTYGALLTNLTGGADGFLLKNSLYG-FL---DDDNFLTSFYRN-------------------RWFFLTDRTTGFGFFNALYGTLFF--LDR-AAFLLFGTSFAANDDTSGFNRAAWGALAFFYR-DNYNGYSLLLYDAN-ADFVYLTFFNRRFLALFLSI-FLTELARDFGLGFGFRRAALSGFDDRA-------------------DRALLDDFSLLNAAAFFYLDNFFDAADLTYFDDAAALTLTFTLNDNRDNFNNAVGFGFLGVDNRAADDAVTFLTLTVRAALNANNAGYTLLDANDAFFLSLFGFDRADRANLTLFYFLLNARDARFTRRRTFLLLTTYFTALGRARRNRRRNDRNHTGLTCLLNATDSGGTFSLY-GGFTNAFFKYVKLMMCLYSF-LTLCFFFCFFTLFNRAALFGLLCLL-LCFGFLYSFCEEFWVSWLLAAGLTTSFYLGTTYGNAFFCGFTGQA----------------------------------------------------------------------------------------------------------------------------------------------------------------------------------------------------------------------------------------------------------------------------AALLAARAFFNADTG-LLWRANDAGLNNRNAFTNAANKFFTGARGFLTRAGGTTVPGGETLWFSL------AN---R--AADF-YLKFGMTTPVGGTTDNDAFGSFQVF-TTTLFGF-LQTSF-Y---LTFSLLDAAFDTLLTDNNA-ARGFFGLNDLADAFAFFFDNANAADLLLNDADNRFFYLGFSDNRLYGHFLTLADNDFGGGLVHLYTLNARNANDRF-GFYTFYDDNNNAADSLGSLTLAAAAD-SFSTFNDAAADDD-LGYLYAAGFLTAAADADDNN-RRANANARRNA---DANRNRARAANDAFGNDNA-TLNAAANADNAAAANRAL-TYTNNAAGSG-FANDDAAARANDARNDNA-AADDNDDNAAA-NNNAANLFLTTSL-GGLLGNAR-DTFKGRN--RAPKVPADLGYLK-N-LTFDDR-D---LGFWFSTFRARDRN-PVWPRN--TWLGNFLLGFLGTLFFTYYY-SFTFFYFFNADAAANFLL-YTGFFAATSTGSLTF--L----YDDR----N--SFLGFYN---DTGYGNLLTGSFNDFLAADNLLSLLDGLYSSSGLLFG-NNARRNR------------------NNATFL-TFFLNDAATFFTTFYGGFLFARLLFTRDDNAAARGLFFARRAANNANDLYGGLGWLTGTFLNAFYFTDDFFFT-NDRAAG-LLLADGL-SLNDAGYNAAASTNAARNNAFSTLGNAG-LLLDDA-----------A-FFFTNRA-TFGYLNGLL--SFTLLDNA----EFDRDD---LMNADFFGDLYFAFTAANAFLGTGFKTFTTSFNALLKF-AAAFGTFFTNAALTGTSLLYSGGTAFSFYNAASLLGFGFNAAALTLTFFYNNANSLYLNRASLFSDTLDFGRNDNRAAATLFGYLFYRAGATTYSFFYGTGFNSFHNAAANQLYAADRNAGLLGTLDANDANLWFFDDLLTFLLNAANTVTLLRDRAFFGVGNLGFTFTTFQ-----ADDRANTYTTGYSCNNTAGGFRNAATFGWVGMGFFRRTTSSFFT-TNAAARGGLLYYGGLLTETVKTLGAALTDTAGADCYSTGGSGAFTLL-VYFTTARDDAADDNGGLSVFFGLADDRNAADNDAHLGGLGLTAFDNNFLLGWTTYTFNDAANLGSGGKTFFLNADNLFFNADNAALLFAARFFFFGFTDAAFFTNRRNNAGD-GTGLFLDRAD-RANARARRARAAAGFF-DFYTGFTTLGTRDANARAFLGFFA-LFFDNMLLA-DNNAANDRFFEA--DLLFLDAAFFAADFTNDAARAGLDLALLTF-LRNAGTFGGLTGSLLLTNAAAADNNAD-NNRNR-DDAAFL-FTGTTGLLRADGLTLLLL--LFLLGGYFYANA-AARNADSLSTT--FFLFANDAFFLGFFR---NDNN-----------------------------------------------------------------------
Trichoglossum          -------------------------------------------------------------------------DR-DADA-RNN-DNAAARDNRN-AADNNHYIADDAAADLGFDDGTRNTTDADDTF-GDA-NDARR--DD-ARDAL-VTFN-ADAQLHPTSFDAADDLYGPQFHDAADALGVFRDAAAASLLLLNAL--DDR-DFAAFFFFYNDADTTGTYGNADAA-AAASLLGGDFLLRDDR--NNFFL------DRRTTFFYNADDRATSGTGGRDDAARNAATLFLAYFFLRDDNRFLLSFLFGDNNDTLGDDRGGGTDDLTFILLYADIA-GLYDDRNGTFFTGFFADANDNNLLTGLLGTSFTDDRAAISFFDAALFFSFGGYDANNSTTLDADYLLFSQNAFFMGFLRDNANAAARNFLTELLALCTLRAANFGCFNRANRANNRNRNRAAATDGLLRAAYLLLFA---RALFFFSAFFTGNDNARAADAAADARYSGTGLGSFSLYLDDDAFSFY-LYTFTGATYSNAADNAFTGRGQWDD-AAADRKHTTAGLNANNAARAA-TT-FFGFPMIAANDIWPFDNRRAFLAF-LLPKNNDAADDIIEPLTLLGGDANRNDADADDAAANDDNDDDNLGFVYAAAAAFHTLNDASTTN-AARRDDSFFLLY--------FFLYFFLLSFTRLFL-RDRARRFLFD-NR-GLYFF---DLLSF-LLSFF---LLYDDRRTYLTFFRDANL--LG-KEVPKLRDDAADDNNFWPVMWTFF-NNAALLGFS-GRDDDDARDDDNAAAAAADDANANDNDDRAAANRANNR---RDA-DNRDRNAADARADDANRADNNAADAADANAADANNARN-DNDNNDDRDADDDDNDDNNDDDRDANNARRNRRNDAADNADDAADAFSSGYGMYLNNMFFLGVKGFDATTLGGTVSDRAFGSNDNAAAYTLDDNNADYVGTTFGGNALTAARDCRDFLNAAAFLCWVTF-LLEAFSETSDTYYLADDGGYRANDFGQLNAAAFTTGSFNNAVLNAAFGLFADRANADARLFTLNDAFVLYTGGLRADAAARDADPIKPQKDGNNFAYLFSFLFGDFTYA--ADDD-DADSGLTLFLYLFSRARLTDARMCNACEWHAAAPWIDDDNPSVDLTFNSSFNANDAD-SFYLNRAAFSLYNAAALYYAAANAAADTFGLNSGGFFFLGRRGLRA-FFGSTFMGFLIYFLFFLDDA-YYYFARDRAARALSSSNAAARDRALLGFSVLRANALGLGGDAANNADDFGKGFGDDNANANRTLTWTLDDNADDTTFTFNNDSFDFFYSRATSSLLF-TDKDDAFTTPFTSSGNDNATYYNDHYFLDDAADDFLSQDAGLPGGLNANARLTYGALLTNLTGGADGFLLQNSLLG-FL---DDDNFLTFFYRN-------------------RHFFLTDRTTGFGFFNALYGTLFF--LDR-AAFLLFGTSFAANDDTSGFNRAAWGALAFFYR-DNYNGYSLLLYDAN-ADFVYLTFFNRRFLALFLSI-FLTELARDFGLGFGFRRAALSGFDARA-------------------DRALLDDFSLLNNAAFFYLDNFFDAADLTYFDDAAALTLTFTLNDNRDNFNNAVGFGFLGVDNRAADDAVTFLTLTVRAALNANNAGYTLLDANDAGFLFLGGFDRADRANLTTFLFLTNADDARFTRRRTFLLLTTYFTALGRARRNRRRNDLNHTGLTCLLNATDSGGTFSLY-KGFTNAFSLLDVLMMCLYFF-LTLCFFFCFFSLFNRAALFYLLCLL-LCFGFLLSFCEEFV-FFYLAAGLTWSFYLGTTYGNAFFCGFTGQAAFD-------------------------------------------------------------------------------------------------------------------------------------------------------------------------------------------------------------------------------------------------------------------------AALLAARAFFNADTF-LLVRANDAGLNNRNAFTNAANVFFLGARGFLTRAGGTTVPGGETLWGFY--LYLDDD---R--FSFS-LTKFGMTTPVGGTTDNDAFGSFQVFRLTTLFFF-TVTSFLK---LYSFLLDAAFDTLLTDNNA-ARGFFGLNDLARAFAFFFDNANAADLLLNDADNDFFLYSFWFNDLYGVGLLLADNDFGGFLVHLYTLNARNANDRF-GFYTFYDDNNNAADSLGSLTLAAAAD-SFSTFNDAANDDD-LGYLYAAGFLTAAADARDNN-RNNNANARRNA---DANRNRARAANDAFGNDNA-TLNAAANADNAAAANRAL-TYTNNAAGSG-FANDDAAAAANDARNDNA-AADDNDDNAAA-NNNAANLFLTTSL-FGLLGNAR-DTFKLRD--RAPVWPADLGELKDA-FTFDDRAD---LGLWFMTFRARDRD-PKVPAN--FWLGNFLLGFLGTLSFTYYS-FFLFFTYFNANAAANSLL-STFFFAATSTSGLTY--L----LDDR----N--FFSGFTN---DYGYGNLLLGYFNDFYRADNLSGLLAFLLYSSGLYFG-NNARRNR------------------NNATFL-TFFLADAATFFTLFYGGFLFARLLFTRDDNAAARGLFFARRAANNANDLYGGLGWLTGTFLNAFYFTDDFFFT-NDRAAG-LLLARGL-SLNDAGYNAAASTNAARNNAFSTFFNAG-LLLYRA-----------ASFFFTNRA-LLGYLNGLL--SGTLLDNA----YFDRDD---LSNADFFGDTYFAFTAANAFLGTGFKTFTTSFNALLKF-AAAFGTFFTNAALTGTSLLYSGGTAFSFYNAASLLGFGFNAAALTLTFFYNNANSLYLNRASLFSDTLDFGRNDNRAAATLFGYLFYRAGATTYSFFYGTGFNSFHNAAANQLYAADRNAGLLGTLDANDANLWFFDDLLTFLLNAANTVTLLRDRAFFGVGNLGFTGGLFW-----ADDRANTYTTGYSCNNTAGGFRNAATFGWVGMGFFRRTTSSFFT-TNAAARGGLLYYGGLLTETVKTLGAALTDTAGADCYSTGGSGAFTLL-VYFTTARDDANDDNGGLSVFFGLADDRNAADNDAKLFTTGLTAFDNNFLLGWTTYTFNDAANLGSGGKTFFLNADNLFFNADNAALLFAARFTFGFFTDAAFFTNRRNNAGD-FLGLFLDRAD-RANARARRARAAAGFF-DFYTGFTTLGTRDANARAFLGFFA-LFFDNMLLA-DNNAANDRFFEA--DLLFLDAAFFANDFTNDAARAGLDLALLTF-LRNAGTFGGLTGSLLLTNAAAADNNAD-NNRNR-DRAAFL-FTFLTGLLRADGLLTLGL--LFLLGFFFYANA-AARNADSLLLT--FFLFANDAFFLGFFR---NDNNANNDRANDN--------------------------------------------------------------
Trichophyton           -------------------------------------------------HAWPLADFYRDAGFTADAASL-AAAD-DNDA-RNF-YNAAGLTSLN-AADNNHYIADDAAADLGFDDGTRNTTDADDTF-GDA-NDARR--DD-ARDAL-GTFN-ADAILTPTSFDAADDLYGPGFIDAADALGTFRDAAAAGLLYLNAL--DDR-NFAAFSFFTNDADTTGTTGNADAA-AAAGLLGQDFLLRDRR--NNFFL------DRDHTFFTNADDRATGGTGGRDDRDRNAATLFLAYFFLRDDNRFLLSFLFGDNNDTLGDDRGGGTDDLTFILLYADIA-GLYDDRNGTFFTGFFADANDNNLLTGLLGTSFTNNRAAISFFDAALFFSFGGYDANNSTTLNADYLLFSQFAFFMGFLRDNANAAARNFLTELLALCTLRAANFGCFNRAPKQNNRNRNRAAATDGLLRAAYLLLFA---DALFFFSAFFTGNDNARAADAAADARYSGTGLGSFSLYLDDDAFSFY-LYTFTGATYSNAADNAFTGRGQWDD-AAARRKHTTAGLNANNAARAA-TT-FFGFPMIAANDIWPFDNRRAFLAF-LLPKNNDAADDIIEPLTLLGGDANRNDADADDAAANDDN-DDNLGFVYAAAAAFHTLNDASTTN-AARRDDSFFLLY--------SFLYFFLLSFTRLFY-RDRARNSLFD-NR-GLYFF---DLLSF-LYSFF---LLYDDRRYLYTFFNNAAI--LR-LEVPFIRDDRARDNNILPVMF-FI-NNAALLGSF-SRDDDDARDNDNAAAAAADDANANDNDDRAAANRANNR---RDD-DNRDRNNADARADDANRADNNAADAADANAADANNARN-DNDNNDDRDADDDDNDDNNDDDRDANNARRNRRNDAADNADDAADAFSSGYGMYLNNMFFLFVKGFDATTLFFLVSDRAFGSNDNAAAYTLDDNNADYVFLLFGGNALTAARDCRDFLNAAAFLCWVLF-LLEAFSETSDTYYLADDGGYRANDFGQLNAAAFTTGSFNNAVLNAAFGLFADRANADARLFTLNDAFVLYTGGLRADAAARDADPKKPQKDGNNFAYLFSGLFFNFTYD--RDDD-DADSGLLLFTYLFSRARLTDARMCNACEWHAAAPWWDDDNPSVDLTFNSSFNANDAD-SFYLNRAAFSLYNAAALYYAAANAAADTFGLNSGGFFFLGRRGLRA-FFLSTFMGFLIYFLFFLDDAAYYYFARDRAARALSSSNAAARDRALLGFSVLRANALGGGGDAANNADDFGKGFGDDNANANRTLTWTLDDNADRTTTTFNADSFDFFYSRATSSLLF-TDKDDAFTTPFTSSGNDNATYYNDHYFLDDAADDFLSQDAGLPGGLNANARLTYGALLTNLTGGADGFLLKNFYLF-FL---NDRRFLLFSLRN-------------------RWFFLTDRTTGFGFFNALYGTLFG--LDR-AAFTLFGTSFAANDDTSGFNRAAWGALAFFYR-DNYNGYSLLLYDAN-ADFVYLTFFNRRFLALFLSI-FLTELARDFGLGFFFRRANLSGFDRRA-------------------DRALLDDFFLLNANAFFLLRNFFDAADLTYFDDAAALLLTFTLNDNRDNFNNAVGFGFLGVDNRAADDAVTFLTLTVRAALNANNAGYFLLDANDAFFLGLGGFDRADRANLTTFTFLLNADDARFTRRRTFLLLTTYFTALGRARRNRRRNDRNRDALTCLLNATDSGGTFSLY-IGFTNAFSLLVVLMMCLYFF-LLLCFFFEFFTYFNAAALSGLLMLL-LCFFFLLSFCEEFVVFFYLAAGLTISFYLGTTYGNAFFCGF--------------------------------------------------------------------------------------------------------------------------------------------------------------------------------------------------------------------------------------------------------------------------------AALLAARAFFNADTF-LLWRANDAGLNNRNAFTNAANKFFLGANGFLTRAGGTTVPGGETLWFFL--LYL-RR---RRNFSFF-LLKFGMTTPVGGTTDNRAFGSFQVF-YTTLFFF-YFLFFLI---PLLFYLDAAFDTLLTDNNA-ARGFFGLNDLANAFAFFFDNANAADLLLNDRDDNFSLFFPIFNDLLFLSLLLNDNDFGGSLVHLYTLNARNANDRF-GFYTFYDDNNNAADSLGSLTLDAANR-SFSTFNDAAADDD-LGYLYAAGFLTAAADADDNN-RRNNANARRNA---DANRNRARAANDAFGNDNA-TLNAAANNDDAAAANRAL-LYTNAAAGSF-FANDDAAARANRARNDNA-AADDNDDNAAA-NNNAANLFLTTSL-FFLLGNAR-DLFFFNN--RNSP-SDDLGPIF-N-FYFRDRND---LSLLIPTFDADDRR-YRPYDD--LLLFNFLLGFLGTLGFTYYL-FGLFFLLFNDRAAANFLL-LLLFFAATSTSVLFT--L----YRDR----N--SFGLFVR---DYGYGNLLFFFFNDFLAADNLFFLLRFTLFSSGLTFG-NNAARNR------------------NNATFL-TFFLNDAATFFLLFYGGFLFNRLLFTRDDNAAARGLFFARRAANNANDLYGGLQWLLGLFLNAFYFYDRFFFT-NDRAAG-LLLNDSL-SLNRAFYNAAASLNAARNNAFSTFFNAF-LLLDA--------------FFFLNRA-LLGYLNGLL--SGTLLDNA----EFDRDD---LMNADFFGDTYFAFTANNAFLFTFFKHFTTSFNALLKF-AAAFGTFFTNAALTGTFLLYSGGTAFSFYNAASLLGFGFNAAALTLTFFYNNANSLYLNRASLFSDTLDFGRNDNRAAATLFGYLFYRAGATTYSFFLGTGFNSFHNAAANQLYAADRNAGLLGTLDANDANLWFFDDLLTFLLNAANTVTLLRDRAFFGVGNLGFTFGLFC---NADDRRANTYTTGYSCNNTAGGFRNAATFGWVGMGFFRRTTSSFFG-TNAAARGTLLYYGGLLTETVKTLGAALTDTAGADCYSTGGSGAFLLL-VYFTTDRDDAANDNGGLSVFFFLARDANAADNNACLFTLGLTAFDNNFLLGWTTYTFNDAANLGSGGKTFFLNADNLFFNADNAALLFAARFLFGFFTDAAFFTNRRNNAGD-FLGLFLDRAD-RANARARRARAAAGFF-DFYTGFTTLGTRDANARAFLLLFA-LFFDNMLLA-DNNAANDRFFEA--DLLFLDAAFFANDFTNDAARAGLDLALFFF-LRNAGTFGGLTGSLLLTNAAAADNNAD-NNRNR-DRAAFL-FTFLTGLLRADGLLTLFL--LFLLFFFFYDNA-AADNARSLLLL--FFLFANDAFFLGFFR---NDNNANNDRRNDN---------ARNAANR----------------------------------------------
Tuber                  -------------------------------------------------HAWPLADFYRDAGFTADAASL-AADR-DADA-RAF-YNAAGLTSLN-AADNNHYIADDAAADLGFDDGTRNTTDADDTF-GDA-NDARR-DDD-NRDAL-VTFN-ADAQLHPTSFDAADDLYGPQFHDAADALGVFRDAAAAGTLLLAAL--RRRDNFAAFFFGTNDADTTGTYGNADAA-AAAGLLGQDFFLDDR----NFLL------DRRHTFFTNADDRATSGTGGRDDAARNAATLFLAYSFLRDDNRFLYSFLFGDNNDTLGDDRGGGTDDLTFILLYADIA-GLYDDRNGTFFTGFFADANDNNLLTGLLGTSFTDDRAAISFFDAALFFSFGGYDANNSTTLDADYLLFSQFAFFMGFLRDNANAAARNFLTELLALCTLRAANFGCFNRAPKQNNRNRNRAAATDGLLRAAYLLLFA---RALFFFSAFFTGNDNARAADAAADARYSGTGLGSFSLYLDDDDFSFY-LYTFTGATYSNAADNAFTGRGQWDD-AAADRKHTTAGLNANNAARAA-TT-FFGFPMIAANDIWPFDNRRAFLAF-LLPKNNDAADDIIEPLTLLGGRANRNDADADDAAANDDN-DDNLGFVYAAAAAFHTLNDASTTN-AARRDDSFSTLY--------FFLYFFLLSFTRLFL-RDRARRFLFD-NR-GLYFF---DLLSF-LLSFG---YLYDDRRTYLTFFRDANL--LF-KEVPKLRDDRARDNNFWPVMWLFF-NNAALLGFS-GRDDDDARDDDNAAAAAADDANANDNDDRAAANRANNR---ADA-DNRDRNAADARADDANRADNNAADAADANAADANNARN-DNRNNDDRDADDDDNDDNNDDDRDANNARRNRRNDAADNADDAADAFSSGYGMYLNNMFFLGVKGFDATTLGGTVSDRAFGSNDNAAAYTLDDNNADYVGTTFGGNALTAARDCRDFLNAAAFLCWVTF-LLEAFSETSDTYYLADDGGYRANDFGQLNAAAFTTGSFNNAVLNAAFGLFADRANADARLFTLNDAFVLYTGGLRADAAARDADPIKPQKDGNNFAYLFSFLFGDFTYR--DDDD-DRDSGLTLFLYLFSRARLTDARMCNACEWHAAAPWIDDDNPSVDLTFNSSFNANDAD-SFYLNRAAFSLYNAAALYYAAANNAADTFGLNSGGFFFLGRRGLRA-FFGSTFMGFLIYFLFFLDDAAYYYFARDRAARALSSSNAAARDRALLGFSVLRANALGLGTDAANNADDFGKGFGDDNANANRTLTWTLDDNADRGTFTFNNDSFDFFYSRATSSLLF-TDKDDAFTTPFTSSGNDNATYYNDHYFLDDAADDFLSQDAGLPGGLNANARLTYGALLTNLTGGADGFLLKNFLLL-FL--ADDDRFLFFFLDN-------------------RWFFLTDRTTGFGFFNALYGTYFF--LDR-AAFLLSGTSFAANDDTSGFNRAAWGALAFFYR-DNYNGYSLLLYDAN-ADFVYLTFFNRRFLALFLSI-FLTELARDFGLGFGFRRAALSGFDDRA-------------------DRALLDDWSLLNNAAFFYKDNFFDAADLTYFDDAAALTLTFTLNDNRDNFNNAVGFGFLGVDNRAADDAVTFLTLTVRAALNANNAGYTLLDANDAGSLFLGGFDRADRANLTTFLFYTNADDARFTRRRTFLLLTTYFTALGRARRNRRRNDRNHTGLTCLLNATDSGGTFSLY-KGFTNAFSLLVVLMMCFLSL-LLSGYSFCFFTLFNRNALFGLLCLY-STYFFFYFLCEEFVVFFYLAAGLTWSFYLGTTYGNAFFCGFTGQA----------------------------------------------------------------------------------------------------------------------------------------------------------------------------------------------------------------------------------------------------------------------------AALLAARAFFNADTF-LLWRANDAGLNNRNAFTNAANKFFLGAAGFLTRAGGWTVPGGETLWFSL--SLHDNR---A--QFYF-YLKFGMTTPVGKTTDNNAFGSFKEV-LTVLMWP-GSFFSV----LLGFLLDADFDYLLTDNNA-ARGFFSLNDLARAFAFFFDNANAADLLLNDDRNDFFLTFFAVARYLLYTPKENDADFVGFVMWLYTLAADNANDRF-GFYTF-DDNNNAADNLGSLTLAAAAD-SFSTFNDAAADDD-LGYLYAAGFLTAAADADDNN-RNANANARRNA---DANRNRARAANDAFGNDNA-TLNAAANADNAAAANRAL-TVTNAAAGVG-FANDRAAARANDARNDNA-AADDNDDNAAA-NNNAANLFLTWSG-FGYLGNAN-DLGFLRD--DDSCKGAALGEHG-D-TLLDDA-D---FFGTQMTFRARDDN-TWCYDN--FLTFNFLLGFLGVLGFTYSF-FQLFFYGFNADAAANFLL-VVFFFAATSTSGLTL--L----IDDR-------IFFGFTN---DYGYGNLLLVVFNDFLRADALTSLLDFHLLYSGLTFV-NNARRNR------------------NNATFL-TFFLDDAATFSTLTYKGFLFNRLLFTRDDNAAARGLFFARRAANNANDLYGGLSWLTGTFLAAFYFTDDFFFH-DRAAAQ-LLLDRGL-SLNDAGYNAAASTNAARNNAFSTFFNAG-LLLYNRA----------ASFFFTNRA-LLGYLNGLL--SGTLLDNA----YFDRDD---LSNADFFGDTYFAFTANNAFLGTGFKYFTTSFNALLKF-AAAFGTFFTNAALTGTSLLYSGGTAFSFYNAASLLGFGFNAAALTLTFFYNNANSLYLNRASLFSDTLDFGRNDNRAAATLFGYLFYRAGATTYSFFYGTGFNSFHNAAANQLYAADRNAGLLGTLDANDANLWFFDDLLTFLLNAANTVTLLRDRAFFGVGNLGFTGGLFQ-----DRDRANTYTTGYSCNNTAGGFRNAATFGWVGMGFFRRTTSSFFT-TNDAARGGLLYYGGLLTETVKTLGAALTDTAGADCYSTGGSGAFTLL-VYFTTNRDDAADDNGGLSVFFGLADDDNAADNDAHLFTTGLTAFDNNFLRGWTTYTFNDAANLGSGGKT-FLNADNLFFNADNAALLFAARFLFGFFTDAAFFTNRRNNAGD-FLGLFLDRAD-RANARARRARAAAGFF-DFYTGFTTLGTRDANARAFLGFFA-LFFDNMLLA-DNNAANDDFFEA--DLLFLDAAFFANDFTNDAARAGLDLALLTF-LRNAGTFGGLTGSLLLTNAAAADNNAD-NNRNR-DRAAFL-FTFLTGLLRADGLLTLFL--LFLLGLTFYANA-AARNADSLGFT--FFLFANDAFFLGFFR---NDNNANNDRANDN---------ARNAANR----------------------------------------------
Usnea                  ---------------------------------------------------WPLADFYRDAGFTADAASL-AADR-DADA-RNF-YNAAGLTSLN-AADNNHYIADDAAADLGFDDGTRNTTDADDTF-GDA-NDARR--DD-DRDAL-VTFN-ADAILTPTSFDAADDLYGPGFIDAADALGVFRDAAAAGLLYLAAL--DDR-NFAAFSFFTNDADTTGTTGNADAA-AAAGLLGGDFLLRDDR--NNFFL------DRRTTFFTNADDRATGGTGGRDDAARNAATLFLAYFFLRDDNRFLLSFLFGDNNDTLGDDRGGGTDDLTFILLYADIA-GLYDDRNGTFFTGFFADANDNNLLTGLLGTSFTDDRDAISFFDAALFFSFGGYDANNSTTLDADYLLFSQFAFFMGFLRDNANAAARNFLTELLALCTLRAANFGCFNRAPKANNRNRNRAAATDGLLRAAYLLLFA---RALFFFSAFFTGNDNARAADAAADARYSGTGLGSFSLYLDDDDFSFY-LYTFTGATYSNAADNAFTGRGQWDD-AAADRKHTTAGLNANNAARAA-TT-FFGFPMIAANDIWPFDNRRAFLAF-LLPKNNDAADDIIEPLTLLGGDANRNDADADDAAANDDN-DDNLGFVYAAAAAFHTLNDASTTN-AAARDDSFLLYY--------FFLYFGYLSFTRLFL-RDRARRFLFD-NR-GLYFS---DTLSF-LLSSF---FLYDDRRTYLTFFNNADL--LS-IEVPFKRDDRADDNNWLPVMIYFF-NNAALLGFS-GRDDDDARDDDNAAAAAADDANANDNDDRAAANRANNR---RDA-DNRDRNAADARADDANRADNNAADAADANAADANNARN-DNDNNDDRDADDDDNDDNNDDDRDANNARRNRRNDAADNADDAADAFSSGLGMYLNNMFFLGVKGFDATTLGGTVSDRAFGSNDNAAAYTLDDNNADYVGTTFGGNALTAARDCRDFLNAAAFLCWVTF-LLEAFSETFDTYYLADDGGYRANDFGQLNAAAFTTGSFNNAVLNAAFGLFADRANADARLFTLNDAFVLYTGGLRADAAARDADPIKPQKDFNNFAYLFSGLFFDFTYA--DDAD-DDDSGLLLFTYLFSRARLLDARMCNACEWHAAAPWIDDDNPSVDLTFNSSFNANDAD-SFYLNRAAFSLYNAAALYYAAANARADTFGLNSGGFFFLGRRGLRA-FFLSTFMGFLIYFLFFLDDAAYYYFARDRAARALSSSNAAARDRALLGFSVLRANALGLGTDAADNADDFGKGFGDDNANANRTLTWTLDDNADDGTFTFNNDSFDFFYSRATSSLLF-TDKDDAFTTPFTSSGNDNATYYNDHYFLDDAADDFLSQDAGLPGGLNANARLTYGALITNLTGGADGFLLQNFYLG-FL---DDDNFLTFSLRN-------------------RHFFLTDRTTGFGIFNALYGTLFF--LDR-AAFLLFGTSFAANDDTSGFNRAAWGALAFFYR-DNYNGYSLLLYDAN-ADFVYLTFFNRRFLALFLSI-FLTELARDFGLGFGFARAALSGFDAAD-------------------RRALLDDFSLLNNAAFFYLDNFFDAADLTYFDDAAALTLTFTLNDNRDNFNNAVGFGFLGVDNRAADDAVTFLTLTVRAALNANNAGYFLLDANDAGSLFLGGFDRADRANLTTFLFYTNADDARFTRRRTFLLLTTYFTALGRARRNRRRNDRNRDANDCLLNATDSGGTFSLY-KGFTNAFSLIVVLMMCLYFF-LLLHQFFCFFTLMNRAAEFGLLCLL-HQFFFLLSFCEEFVVIFYLAAGLTWSFYLGTTYGNAFFC------------------------------------------------------------------------------------------------------------------------------------------------------------------------------------------------------------------------------------------------------------------------------------LLAARAFFNADTF-LLWDANDAGLNNRNAFTNAANKFFLGNRGFLTRAGGTTVPGGETLWFSL--LLL-ND---R--FFFF-YLKFGMTTPVGGTTDNDAFGSQSWF-YTTLFFF-YNCPQLL---FYFFTLDAAFDLYGTDNNA-ARGTSFLNDLADAFAFFFDNANAADLLLNDADNDFGLLSLFFRDHPC-SLLLADNDFGGSLKYHYTLNARNANDRF-GFYTFYDDNNNAADSLGSLTLAAAAD-SFSTFNDAAADDD-LGYLYAAGFLTAAADARDNN-RDNNANARRNA---DANRNRARAANDAFGNDNA-TLNAAANADNAAAANRAL-TYTNNAAGSG-FANDRAAAAANDARNDNA-AADDNDDNAAA-NNNAANLFLTTSL-GGLLGNAR-RTFVHRN--DAPSWSADLGPLK-N-LTFDDR-D---LGFWFPTFRARDRNRYKYPRN--QVLGNFLLGFLGTLFFTYYL-FFLFFYLFNADAAANFLL-WVFSFAATSTGSLTL--L----YDDR----N--SFFGFYR---DTGYGNLYLVKFNDFLAADNLFSLLAFLLFSSGLLFG-NNARRNR------------------NNATFL-TFFLNDAATFFTTFYGGFLFARLLFTRDDNAAARGLFFARRAANNANDLYGLLGTHYGTFLNAFYFTDDFFFT-NDRAAG-LLLADGL-SLNNAGYNAAASTNAARNNAFSTFGNAQ-LLLDDD-----------A-FFFHNRA-TLGYLNGLL--SGTLLANA----YFDRDD---LSNADFFGDTYFAFTADNAFLGTSQGTFFTSFNALLKF-AAAFEYFSYNAALTGTSLLYSGGTAFSFYNAASLLGFGFNAAALTLTFFYNNANSLYLNRASLFSDTLDFGRNDNRAAATLFGYLFYRAGATTYSFFYGTGFNFFHNAAANQLLAADRNASYLSMLDANDANLWFFDDLLTFLLNAANTVTLLRDRAFFGVGNLGFTGGLFW-----DDDRANTYTTGYSCNNTAGGFRNAATFGWVGMGFFRRTTSSFFT-TNAAARGGLLYYGGLLTETVKTLGAALTDTAGADCYSTGGSGAFTLL-VYFTTARDDANDDNGGLSVFFGLADDDNAADNRAKLFTTGLTAFDNNFLLGWTTYTFNDAANLGSGGKTFFLNADNLFFNADNAALLFAARFLFGFFTDAAFFTNRRNNAGD-FYGLFLDRAD-RANARARRARAAAGFF-DFYTFGTTLGTRDANARAFLLFFA-LFFDNMLLA-DNNAANDRFFEA--ALLFLDAAFFANDFTNDAARAGLDLALLFF-LRNAGTFGGTLGSLLLTNAAAADNNAD-NNRNR-DRAAFL-FTSLTGLLRADGLLTLFL--LFLLGFFFYANA-AARNADSLLLT--FFLFANDAFFLGFFR---NDNNNNN--------------------------------------------------------------------
Wolfina                -------------------------------------------------HAWPLADFYRDAGFTADAASL-AADRDDNDA-RAF-YNAAGLTSLN-AADNNHYIADDAAADLGFDDGTRNTTDADDTF-GDA-NDARR--DD-ARDAL-VTFN-ADAQLHPTSFDAADDLYGPQFHDAADALGVFRDAAAAGTLLLNAL--RRRDNFAAFFFGTNDADTTGTYGNADAA-AAAGLLGGDFLLRDRD---NFFL------DRRTTFFTNADDRATSGTGGRDDAARNAATLFLAYFFLRDDNDFLLSFLFGDNNDTLGDDRGGGTDDLTFILLYADIA-GLYDDRNGTFFTGFFADANDNNLLTGLLGTSFTDDRAAISFFDAALFFSFGGYDANNSTTLDADYLLFSQFAFFMGFLRDNANAAARNFLTELLALCTLRAANFGCFNRAPKQNNRNRNRAAATDGLLRAAYLLLFA---RALFFFSAFFTGNDNARAADAAADARYSGTGLGSFSLLLDDDDFFFY-LYTFTGATYSNAADNAFTGRGQWDD-AAADRKHTTAGLNANNAARAA-TT-FFGFPMIAANDIWPFDNRRAFLAF-LLPKNNDAADDIIEPLTLLGGDANRNDADADDAAANDDN-DDNLGFVYAAAAAFHTLNDASTTN-AARRDDSFFLLY--------FFLYFFTLSFTRLFL-RDRARRFLFD-NR-GLYFG---DLLSF-LLSFF---LLYDDRRTYLTFFRAAAL--LV-IEVPKLRDDDARDNNFWPVMIVFF-NNAALLGFS-GRDDDDARDDDNAAAAAADDANANDNDDRAAANRANNR---ADD-DNRDRNAADARADDANRADNNAADAADANAADANNARN-DNDNNDDRDADDDDNDDNNDDDRDANNARRNRRNDAADNADDAADAFSSGYGMYLNNMFFLGVKLFDATTLGGTVSDRAFGSNDNAAAYTLDDNNADYVGTTFGGNALFAARDCRDFLNAAAFLCWVTF-LLEAFSETSDTYYLADDGGYRAN-FGQLNAAAFTTFGFNNAVLNAAFGLFADRANADARLFTLNDAFVLTLGGLRADAAARDADPIKPQKDGNNFAYLFSFLFGDFTYR--DDDD-DDDSGLTLFLYLFSAARLTDARMCNACEWHAAAPWIDDDNPSVDLTFNSSFNANDAD-SFYLNRAAFSLYNAAALYYAAANNAADTFGLNSGGFFFLGRRGLRA-FFGSTFMGFLIYFLFFLDDAAYYYFARDRAARALSSSNAAARDRALLGFSVLRANALGLGTDAANNADDFGKGIGDDNARARRTITWTLDDNADRGTFTFNNDSFDFFYSRATSSLLF-TDKDDAFTTPFTSSGNDNATYYNDHYFLDDAADDFLSQDAGLPGGLNANARLTYGALLTNLTGGADGFLLQNSLLLNFL---NDDDFLFFFYRN-------------------RHFFLTDRTTGFGFFNALYGTLFMADYDR-AASELFGTSFAANDDTSGFNRAAWGALAFFYR-DNYNGYSLLLYDAN-ADFVYLTFFNRRFLALFLSI-FLTELARDFGLGFGFRRAALSGFDARA-------------------DRALLDDFFLLNNAAFFLLDNFFDAADLTYFDDAAALTLTFTLNDNRDNFNNAVGNGFLGVDNRAADDAVTFLT-TVRAALNANNAGYTLLDANDAGSLFLGGFDRADRANLTTFLFYTNADDARFTRRRTFLLLTTYFTALGRARRNRRRNDRNHTGLTCLLNATDSGGTFSLY-VGFTNAFSLTVILMMCLYFF-LLPFLFFCFFTLFNRAALFGLLCLL-FLPFFLLSFCEEFIVGFYLAAGLTVSFYLGTTYGNAFFCGFTGQA----------------------------------------------------------------------------------------------------------------------------------------------------------------------------------------------------------------------------------------------------------------------------AALLAARAFFNADTF-LLWRANDAGLDNRNAFTNAANKFFLGANGFLTRAGGTTVPGGETLWFSL--SLLRDR---N--FFYF-YLKFGMTTPVGGTTDNNAFGSFKEV-LTTLFFS-LFLFPKF---LLSFYLDAAFDTLLTDNNA-ARGFFGLNDLADAFAFFFDNANAADLLLNDDRRRFSLYFFLWNRPLFLFYLLADNDFGGFVMWLYTLNARNANDRF-GFYTFYDDNNNAADSLGSLTLAAAAD-SFSTFNDAAARDR-LGYLYAAGFLTAAADARDNN-RNANANARRNA---DANRNRARAANDAFGNDNA-TLNAAANADNAAAANRAL-TYTNAAAGSG-FANDDAAARANDARNDNA-AADDNDDNAAN-NNNAANLFLTWSG-FGLLGNAR-DLGPLNN--NAFSWFADLGFFP-D-LFFDDR-D---LLFPLLTFRARDDN-LKYLRR--FPTFNFLLGFLGVLFFTYFL-FQLFFLFFNANAAANSYL-LFGFFAATSTSSLTL--L----YRDR----N--SFFGFYN---DYGYGNLLTLFFNRSYRADNLLFLLDFHLFLSGLLFV-NNARRNR------------------NNATFL-TFFLNDAATFFTLTYKGFLFARLLFTRDDNAAARGLFFARRAANNANDLYGGLGWLTGTFLNAFYFYDRFFFT-NNAAAG-LLLDDSL-SLNDAGYNAAASTNAARNNAFSTFTNAF-LLLRDRN------------FFFLNRA-GLGYLNGLL--SGTLLDNA----YFDRDD---LSNADFFGDTYFAFTANNAFLGTGFKTFTTSFNALLKF-AAAFGTFFTNAALTGTSLLYSGGTAFSFYNAASLLGFGFNAAALTLTFFYNNANSLYLNRASLFSDTLDFGRNDNRAAATLFGYLFYRAGATTYSFFYGTGFNSFHNAAANQLYAADRNAGLLGTLDANDANLWFFDDRRDNRRNAANDTTLLRDRAFFGG------------------------------------------------------------------------------------------------------------------------------------------------------------------------------------------------------------------------------------------------------------------------------------------------------------------------------------------------------------------------------------------------------------------------------------------------------------------------------------------------------------------------------
Xylaria                --------------------------------------------------AWPLADFYRDAGFTADAAFL-AAD--DADA-RRF-LNAAGLTSLN-AADNNHYIADDAAADLGFDDGTRNTTDADDTF-GDA-NDARR--DD-ARDAL-VTFN-ADAQLHPTSFDAADDLYGPQFHDAADALGVFRDAAAAGTLLLNAL--DDA-RFAAFFFGTNDADTTGTTGNADDA-AAAGLLGQDFLLRRDR--NNFFLD-----DDDHTFFTNADDRATGGTGGRDDRDRNAATLFLAYFFLRDDNDFLLSFLFGDNNDTLGDDRGGGTDDLTFILLYADIA-GLYDDRNGTFFLGFFNDRDDNNLLTFLLGTSFTDARAAISFFDAALFFQFSFYDANNSLYLNARHLLFSQFAGFMGFLRDNANAAARNFLTELTALCTLRAANFGCFNRAPKANNRNRNRAAATDGLLRAAYLLLFA---RALFFFSAFFTGNDNARAADAAADARYSGTGLGSFSLYLDDDDFSFY-LYTFTGATYSNAADNAFTGRGQWDD-AAADRKHTTAGLNANNAARAA-TT-FFGFPMIAANDIWPFDNRRAFLAF-LLPKNNDAADDIIEPLTLLGGDANRNDADADDAAANDDN-DDNLGFVYAAAAAFHTLNDASTTN-AARRDDSFFLLY--------FFLYFSLLSFTRLFL-RDRARRFLFD-NR-GLYFF---DYLSF-LLSFF---LLYDDRRHYLTFFNNANL--LI-LEVPKLRDDRARDNNFWPVMFIFF-NNAALLGFS-QRDDDDARDNDNAAAAAADDANANDNDDRAAANRANNR---RDA-DNRDRNAADARADRANRADNNAADAADANAADANNARN-DNDNNDDRDADDDDNDDNNDDDRDANNARRNRRNDAADNADDAADAQSSGLGMYLNNMFFLGVKGFDATTLGGTVSDRAFGSNDNAAAYTLDDNNADYVGTTFGGNALTAARDCRDFLNAAAFLCWVTF-LLEAFSETFDTYYHADDGGYRAN-FGQLNAAAFTTGSFNNAVLNAAFGLFADRANADARLFTLNDAFVLYTGGLRADAAARDADPIKPQKDGNNFAYLFSGLFGDFTYA--D-DD-DDDSGLTLFTYLFSRARLTDARMCNACEWHAAAPWIDDDNPSVDLTFNSSFNANDAD-SFYLNRAAFSLYNAAALYYAAANAAADTFGLNSGGFFFLGRRGLRA-FFGSTFMG--IYFLFFLDDAAYYYFARDRAARALSSSNAAARDRALLGFSVLRANALGLGGDNANNADDFGKGFGDDNANANRTLTWTLDDNADDTTFTFNNDSFDFFYSRATSSLLF-TDKDDAFTTPFTSSGNDNATYYNDHYFLDDAADDFLSQDAGLPGGLNANARGTYYALLTNLTGGADGFLLKNTGYT-FL---DDDNFLGSTGRN-------------------RWFFLTDRTTGFGFFNALYGYLLF--LDD-AAFLFFSTSFAANDDSSGTNRAAWGALAFFYR-DNYNGYSLLLYDAN-ADFVYLTFFNRRFLALFLSI-NDTELARDFGLGFGFARANLSGFDAR---------------------DDLLDDGFTGNANATGLTDNFFDAADLTYFDDAAALTLTFTLNDNRDNFNNAVGFGFLGVDNRAADDAVTFLTLTVRAALNANNAGYTLLDANDAGSLFYGGFDRADRAALTTSLFYTNADDARFTRRRTFLLLTTYFTALGRARRNRRRNDRNRDARTCLLNATDSGGTFSLY-IGFTNAFFLTVKLMMCLYFFRLLLCFGFFCFTLFNRAALFGLCLLT-LCFFFLLSFCEEFWVGFLLAAGLTISFYLGTTYGNAFFCG---------------------------------------------------------------------------------------------------------------------------------------------------------------------------------------------------------------------------------------------------------------------------------AALLAARAFFNADTF-LLIDANDAGLNNRNAFTNAANIFFLGARGFLTRAGGTTVPGGETLWFSL--YYW---------KSSF-YLKFGMTTPVGGTTDNDAFGSFQVF-LTTTVFF-LNHMFWM---LL-VYLRNAFDTLLLDNNA-ARFFFGLNRIDDAIAFFFDNANANRLLLNDAR--FSVDFFEKARLEQ-FLLVRDNDGGGFLVHLYTLNARNANDRF-GFYGFYDDNNNAADSLTSLTLDAAAD-SFSGFNDAAADDD-LTYLYAAGFLTAAADADDNN-RRANANARRNA---DANRNRARAANDAFGNDNA-TLNAAANADNAAAANRAL-TYTNAAAGSG-FNNDDAAADANRARNDNA-AADDNDDNAAA-NNNAANLFTTWSL-FGLLGNAR-RTVVVRD--DAMKFPADLGYLI---FMWNDDAD---KELIFSTFRARDDR-PLWEAN--VVVGNFLLGFLGTLFFTYYL-YSWGFNFFNADAAAASHK-VVFFFAAHSTGSLTL--L----YDR--------SFFGFYN---DTGYQNLLLVVWNRQYAADALL-LTDKYSFSSGLLFG-NNARRNR------------------NNATFL-TFFLADAATFFTLFYKGGLFARLLFTRDDN-AARGLFFARRAANNANDLFGGLGWTTGTFLNAFYFTDDFFFT-NDDAAG-LLLDRGLNSLNDAGYNAAASTNAARNNAFSTFGNAS-LLLDDAR------------FFFYNRA-TLGYLNGLL--SGTLLDNA----YFDRDD---LSNADFFGDTYFAFTAANAFLGTGGKTFTTLFNALLKF-AAAFGTFFTNAALYGTFLFYSFGTAFSFYNAASLLGFGFNAAALTLTFFYNNANSLYLNRASLFSDTLDFGRNDNRAAATLFGYLFYRAGATLYSLFLGTSFNSFHNAAANQLYDADRNAGLLGTLDANDANLWFFDDQLLFLLNAANTVTLLRDRAFFGVGNLGFTFTTFW----DRDDRANTYTTGYSCNNTAGGFRNAATFGWVGMFFGRDHFSSFFLNKDDDDDWFLLYYLQTLLETVKTLGAALTDTAGADCYSTGGSGAFLLL-VYFTTARDDAADDNGGLSVFFFLADDRNAADNDAKLGGLGLTAFDNNFLLGWTTYTFNDAANLGSGGKTFFLNADNLFFNADNAALLFAARFLFSFFTDAAFFTNRRNNAFD-FFGLFLDRAD-RANARARRARAAAGFF-DFYTGFLGLGTDDANARAGTGFFA-LFFDNMLLA-DNNAANDRFFEA--DLLFLDAAFFARDFTNDAARAGLDLALLTG-TRNAGTFTFLTGSLLLTNAAAADNNAD-NNRNR-DRAAFL-FTLLLGLLRADGLLYLFL--LLTLGFFFYANA-AARNADSLLLT--FGFFANDAFFLFFHR---NDNNNNNDDANDN---------ARNAANR----------------------------------------------
